# Supplementary material for: Identification of biomarkers for chronic lymphocytic leukemia risk: a proteome-wide Mendelian randomization study
Source: Discov Oncol. 2025 Jan 3;16:2. doi: 10.1007/s12672-024-01699-2 (PMC11699013; doi:10.1007/s12672-024-01699-2)
Supplement: Supplementary file 1 — Supplementary Material 1. Table 1. Details for the SNPs related to proteins. Table 2. The association between proteins and CLL in the MR analysis. Table 3. The heterogeneity for the MR analysis based on Cochran Q test. The MR Egger results to assess the horizontal pleiotropy. Table 4. The results of colocalization analysis for proteins. Table 5. The phenome-wide MR analysis for PPIE [file 12672_2024_1699_MOESM1_ESM.xlsx]

## Sheet: Supplementary Table 1
Supplementary Table 1. Details for the SNPs related to proteins
			Harmonization(Non-paliadromic SNPs)														Exposure							Outcome							steiger_test
exposure	outcome		chr	pos	SNP	effect_allele.exposure	other_allele.exposure	effect_allele.outcome	other_allele.outcome	remove	palindromic	ambiguous	mr_keep.exposure	mr_keep.outcome	mr_keep		beta.exposure	eaf.exposure	se.exposure	pval.exposure	samplesize.exposure	rsq.exposure		beta.outcome	eaf.outcome	se.outcome	pval.outcome	samplesize.outcome	rsq.outcome		steiger_dir	steiger_pval		R2	F
SIGLEC12	Lymphoid leukemia, chronic		19	52006351	rs3810114	C	T	C	T	FALSE	FALSE	FALSE	TRUE	TRUE	TRUE		-1.07042	0.807971	0.0493435	6.12593e-83	828	0.362947		-0.12	0.84	0.086	0.17	404972	4.80774e-06		TRUE	1.97814e-88		0.35555	455.714
AMY2B	Lymphoid leukemia, chronic		1	104027932	rs142370265	T	C	T	C	FALSE	FALSE	FALSE	TRUE	TRUE	TRUE		-0.792106	0.0676329	0.0927752	6.51419e-17	828	0.0810949		0.036	0.043	0.16	0.82	404972	1.25009e-07		TRUE	4.72808e-17		0.0791301	70.9779
TMEM190	Lymphoid leukemia, chronic		19	55888095	rs4806666	T	C	T	C	FALSE	FALSE	FALSE	TRUE	TRUE	TRUE		-1.00132	0.545894	0.0341074	2.56095e-130	828	0.51063		0.034	0.45	0.063	0.59	404972	7.19206e-07		TRUE	1.19503e-145		0.497097	816.465
CHIT1	Lymphoid leukemia, chronic		1	203174670	rs2486950	C	G	C	G	FALSE	TRUE	FALSE	TRUE	TRUE	TRUE		-0.984451	0.189614	0.052467	1.05967e-65	828	0.298847		0.0048	0.2	0.078	0.95	404972	9.35127e-09		TRUE	2.28988e-69		0.297838	350.367
MMP10	Lymphoid leukemia, chronic		11	102632379	rs11225415	G	C	G	C	FALSE	TRUE	FALSE	TRUE	TRUE	TRUE		-0.415237	0.227053	0.0568118	6.35556e-13	828	0.060746		-0.0066	0.28	0.071	0.93	404972	2.13377e-08		TRUE	5.3345e-13		0.06052	53.2098
RPN1	Lymphoid leukemia, chronic		3	128345179	rs2712417	G	A	G	A	FALSE	FALSE	FALSE	TRUE	TRUE	TRUE		-0.419442	0.608696	0.0477881	9.51783e-18	828	0.0853097		0.1	0.62	0.065	0.1	404972	5.84451e-06		TRUE	1.10232e-17		0.0838086	75.5583
CSF2RB	Lymphoid leukemia, chronic		22	37329448	rs1534881	A	G	A	G	FALSE	FALSE	FALSE	TRUE	TRUE	TRUE		-0.823365	0.600845	0.0392882	1.56058e-78	828	0.347138		-0.082	0.46	0.063	0.19	404972	4.18333e-06		TRUE	2.03429e-83		0.325176	398.023
SLITRK3	Lymphoid leukemia, chronic		3	164911694	rs62282371	G	T	G	T	FALSE	FALSE	FALSE	TRUE	TRUE	TRUE		-0.452551	0.128019	0.0686559	7.75248e-11	828	0.049973		0.0013	0.13	0.093	0.99	404972	4.82501e-10		TRUE	6.85066e-11		0.0457242	39.5779
MFAP2	Lymphoid leukemia, chronic		1	17315425	rs4920605	A	G	A	G	FALSE	FALSE	FALSE	TRUE	TRUE	TRUE		0.421573	0.527174	0.0471449	2.46479e-18	828	0.0882606		0.041	0.57	0.064	0.52	404972	1.01341e-06		TRUE	1.94251e-18		0.0885994	80.2974
APMAP	Lymphoid leukemia, chronic		20	24964558	rs12242	C	T	C	T	FALSE	FALSE	FALSE	TRUE	TRUE	TRUE		-0.683545	0.0628019	0.0977259	5.49886e-12	828	0.0559171		0.035	0.068	0.12	0.78	404972	2.10064e-07		TRUE	5.09669e-12		0.0550007	48.0747
MSMB	Lymphoid leukemia, chronic		10	51549496	rs10993994	G	A	G	A	FALSE	FALSE	FALSE	TRUE	TRUE	TRUE		1.0152	0.664855	0.0392458	1.5384e-108	828	0.447543		0.038	0.61	0.065	0.56	404972	8.43951e-07		TRUE	6.58975e-119		0.459296	701.639
GNPTG	Lymphoid leukemia, chronic		16	1453043	rs4984830	A	G	A	G	FALSE	FALSE	FALSE	TRUE	TRUE	TRUE		-0.889288	0.915459	0.0827145	2.52849e-25	828	0.122761		0.027	0.87	0.095	0.78	404972	1.99461e-07		TRUE	1.00969e-25		0.122411	115.215
SEMA3E	Lymphoid leukemia, chronic		7	83009942	rs10273103	G	A	G	A	FALSE	FALSE	FALSE	TRUE	TRUE	TRUE		0.530855	0.115338	0.0747201	2.60777e-12	828	0.0575887		-0.17	0.12	0.098	0.086	404972	7.43053e-06		TRUE	3.79753e-12		0.0575084	50.4004
SFTPB	Lymphoid leukemia, chronic		2	85893741	rs1130866	A	G	A	G	FALSE	FALSE	FALSE	TRUE	TRUE	TRUE		-0.541841	0.497585	0.0464691	3.41763e-29	828	0.141338		0.043	0.52	0.063	0.5	404972	1.15036e-06		TRUE	1.13462e-29		0.146792	142.111
ACE	Lymphoid leukemia, chronic		17	61574492	rs4363	A	G	A	G	FALSE	FALSE	FALSE	TRUE	TRUE	TRUE		-0.704496	0.450483	0.0427679	6.25527e-53	828	0.247274		-0.039	0.48	0.064	0.54	404972	9.16951e-07		TRUE	4.56942e-55		0.245723	269.089
DKK3	Lymphoid leukemia, chronic		11	12038874	rs11022114	A	G	A	G	FALSE	FALSE	FALSE	TRUE	TRUE	TRUE		0.286004	0.353865	0.0513906	3.53765e-08	828	0.0361418		0.041	0.31	0.069	0.55	404972	8.71859e-07		TRUE	3.89984e-08		0.0374055	32.0975
PROK2	Lymphoid leukemia, chronic		3	71829242	rs7644362	A	G	A	G	FALSE	FALSE	FALSE	TRUE	TRUE	TRUE		-0.677185	0.799517	0.0580653	3.34139e-29	828	0.141384		-0.0086	0.83	0.083	0.92	404972	2.65105e-08		TRUE	8.22681e-30		0.147011	142.36
PILRA	Lymphoid leukemia, chronic		7	100446365	rs12669944	A	G	A	G	FALSE	FALSE	FALSE	TRUE	TRUE	TRUE		0.29709	0.291667	0.0539868	4.98324e-08	828	0.0353658		0.0094	0.35	0.067	0.89	404972	4.86053e-08		TRUE	4.90469e-08		0.0364696	31.2641
PILRA	Lymphoid leukemia, chronic		7	99932049	rs7384878	T	C	T	C	FALSE	FALSE	FALSE	TRUE	TRUE	TRUE		-1.1173	0.698068	0.0356128	6.85855e-143	828	0.543722		0.066	0.68	0.068	0.33	404972	2.3262e-06		TRUE	2.67581e-161		0.526231	917.466
SMPD1	Lymphoid leukemia, chronic		11	6415463	rs1050239	A	G	A	G	FALSE	FALSE	FALSE	TRUE	TRUE	TRUE		-0.355494	0.224034	0.0579795	1.34909e-09	828	0.0435318		0.0075	0.24	0.073	0.92	404972	2.60648e-08		TRUE	1.26888e-09		0.0439391	37.9617
B4GALT6	Lymphoid leukemia, chronic		18	29195986	rs112379232	T	C	T	C	FALSE	FALSE	FALSE	TRUE	TRUE	TRUE		-1.39653	0.0259662	0.141406	8.08503e-22	828	0.105611		-0.021	0.041	0.16	0.89	404972	4.25379e-08		TRUE	4.05622e-22		0.0986536	90.4068
EBI3	Lymphoid leukemia, chronic		19	4236996	rs4740	A	G	A	G	FALSE	FALSE	FALSE	TRUE	TRUE	TRUE		-1.04982	0.324879	0.0365883	3.66632e-126	828	0.499174		-0.11	0.28	0.07	0.12	404972	6.09767e-06		TRUE	5.78616e-140		0.483463	773.11
PLXNB2	Lymphoid leukemia, chronic		22	50727792	rs28573806	C	T	C	T	FALSE	FALSE	FALSE	TRUE	TRUE	TRUE		-1.0995	0.38587	0.0307105	3.32531e-170	828	0.60812		-0.0068	0.4	0.065	0.92	404972	2.70252e-08		TRUE	1.92304e-197		0.572957	1108.23
PLXNB2	Lymphoid leukemia, chronic		22	50530651	rs738490	A	G	A	G	FALSE	FALSE	FALSE	TRUE	TRUE	TRUE		0.334429	0.195652	0.0605555	4.47356e-08	828	0.0356101		0.073	0.16	0.085	0.39	404972	1.82131e-06		TRUE	5.2797e-08		0.0352019	30.1377
OSMR	Lymphoid leukemia, chronic		5	39023193	rs58330611	A	C	A	C	FALSE	FALSE	FALSE	TRUE	TRUE	TRUE		0.413916	0.632246	0.0489048	1.17253e-16	828	0.0798035		0.061	0.6	0.064	0.34	404972	2.24324e-06		TRUE	1.13818e-16		0.0796706	71.5047
CYB5D2	Lymphoid leukemia, chronic		17	4285389	rs116924511	T	G	T	G	FALSE	FALSE	FALSE	TRUE	TRUE	TRUE		-1.46014	0.022343	0.160419	6.51959e-19	828	0.0911563		0.088	0.024	0.21	0.67	404972	4.33614e-07		TRUE	4.54043e-19		0.0931423	84.8375
CYB5D2	Lymphoid leukemia, chronic		17	4011602	rs4328477	G	A	G	A	FALSE	FALSE	FALSE	TRUE	TRUE	TRUE		0.392626	0.184179	0.0627536	6.31054e-10	828	0.0452472		0.014	0.21	0.077	0.86	404972	8.16304e-08		TRUE	6.01763e-10		0.0463258	40.1239
AHSG	Lymphoid leukemia, chronic		3	186337713	rs4917	C	T	C	T	FALSE	FALSE	FALSE	TRUE	TRUE	TRUE		-1.09181	0.615942	0.0316393	2.78099e-162	828	0.590441		-0.086	0.64	0.066	0.19	404972	4.19261e-06		TRUE	3.03072e-186		0.563976	1068.39
ART3	Lymphoid leukemia, chronic		4	77000441	rs4859610	G	A	G	A	FALSE	FALSE	FALSE	TRUE	TRUE	TRUE		-0.395339	0.751208	0.0539392	5.51249e-13	828	0.0610641		-0.0074	0.77	0.075	0.92	404972	2.40391e-08		TRUE	4.62357e-13		0.0584206	51.2494
SPINK7	Lymphoid leukemia, chronic		5	147690030	rs59179092	C	G	C	G	FALSE	TRUE	FALSE	TRUE	TRUE	TRUE		-2.01378	0.013285	0.204512	1.04895e-21	828	0.105052		-0.27	0.0056	0.43	0.53	404972	9.7357e-07		TRUE	6.6057e-22		0.106318	98.2663
ACHE	Lymphoid leukemia, chronic		7	100505792	rs7803865	G	A	G	A	FALSE	FALSE	FALSE	TRUE	TRUE	TRUE		0.491302	0.482488	0.0472787	7.41483e-24	828	0.115618		0.019	0.47	0.063	0.76	404972	2.24597e-07		TRUE	3.40118e-24		0.120541	113.214
HSPB1	Lymphoid leukemia, chronic		7	75930759	rs2868371	G	C	G	C	FALSE	TRUE	FALSE	TRUE	TRUE	TRUE		-0.58935	0.22343	0.0545537	1.54309e-25	828	0.1238		0.17	0.24	0.074	0.025	404972	1.30318e-05		TRUE	1.57855e-25		0.120531	113.203
CHI3L1	Lymphoid leukemia, chronic		1	203151425	rs12141494	A	G	A	G	FALSE	FALSE	FALSE	TRUE	TRUE	TRUE		-0.841216	0.533816	0.0397884	1.22763e-79	828	0.351136		0.031	0.52	0.064	0.62	404972	5.79349e-07		TRUE	5.41546e-85		0.352204	449.092
SVEP1	Lymphoid leukemia, chronic		9	113175910	rs12344549	T	C	T	C	FALSE	FALSE	FALSE	TRUE	TRUE	TRUE		0.689073	0.0809179	0.0857243	3.14515e-15	828	0.0725493		0.14	0.069	0.12	0.26	404972	3.36101e-06		TRUE	3.50424e-15		0.0706251	62.7695
SPATA20	Lymphoid leukemia, chronic		17	48636534	rs989128	A	G	A	G	FALSE	FALSE	FALSE	TRUE	TRUE	TRUE		-0.682988	0.292874	0.0471575	1.57982e-42	828	0.202519		0.057	0.37	0.066	0.39	404972	1.84178e-06		TRUE	9.68123e-44		0.193212	197.813
ANGPTL1	Lymphoid leukemia, chronic		1	178008473	rs10753177	T	C	T	C	FALSE	FALSE	FALSE	TRUE	TRUE	TRUE		0.588837	0.941425	0.104884	2.69765e-08	828	0.036756		0.03	0.92	0.12	0.8	404972	1.54332e-07		TRUE	2.71718e-08		0.03824	32.8421
ANGPTL1	Lymphoid leukemia, chronic		1	178531850	rs4650998	A	G	A	G	FALSE	FALSE	FALSE	TRUE	TRUE	TRUE		-0.497798	0.470411	0.0462655	2.33639e-25	828	0.122927		-0.039	0.53	0.063	0.54	404972	9.46291e-07		TRUE	1.09116e-25		0.123468	116.35
KIAA1549L	Lymphoid leukemia, chronic		11	33399691	rs2753408	A	G	A	G	FALSE	FALSE	FALSE	TRUE	TRUE	TRUE		-0.67162	0.483696	0.0436606	3.84458e-47	828	0.222683		0.021	0.45	0.065	0.75	404972	2.57744e-07		TRUE	7.36546e-49		0.225297	240.215
COL6A1	Lymphoid leukemia, chronic		21	47377296	rs2150458	A	G	A	G	FALSE	FALSE	FALSE	TRUE	TRUE	TRUE		0.444182	0.469203	0.0478481	1.41515e-19	828	0.0944742		-0.058	0.43	0.064	0.36	404972	2.02802e-06		TRUE	1.15552e-19		0.0982746	90.0216
KLK13	Lymphoid leukemia, chronic		19	51539433	rs2569459	T	C	T	C	FALSE	FALSE	FALSE	TRUE	TRUE	TRUE		-0.472033	0.358092	0.0483174	2.08367e-21	828	0.103579		-0.059	0.35	0.066	0.37	404972	1.9733e-06		TRUE	1.50494e-21		0.102434	94.2661
SVEP1	Lymphoid leukemia, chronic		9	113312231	rs61751937	C	G	C	G	FALSE	TRUE	FALSE	TRUE	TRUE	TRUE		1.01338	0.0350242	0.124318	1.32848e-15	828	0.074455		0.15	0.029	0.19	0.42	404972	1.53905e-06		TRUE	1.27122e-15		0.069416	61.6146
SVEP1	Lymphoid leukemia, chronic		9	113232979	rs7020788	A	G	A	G	FALSE	FALSE	FALSE	TRUE	TRUE	TRUE		0.306161	0.374396	0.0500826	1.50524e-09	828	0.0432842		0.079	0.36	0.066	0.23	404972	3.53787e-06		TRUE	1.92364e-09		0.0439097	37.9351
CLEC12A	Lymphoid leukemia, chronic		12	10131684	rs607567	G	T	G	T	FALSE	FALSE	FALSE	TRUE	TRUE	TRUE		-1.10554	0.592995	0.0301154	1.00393e-175	828	0.619991		-0.018	0.64	0.066	0.78	404972	1.83668e-07		TRUE	9.4579e-205		0.58997	1188.49
CLEC12A	Lymphoid leukemia, chronic		12	10089593	rs7967565	C	G	C	G	FALSE	TRUE	FALSE	TRUE	TRUE	TRUE		-0.439944	0.112319	0.0751366	6.86971e-09	828	0.039852		-0.077	0.1	0.1	0.46	404972	1.46406e-06		TRUE	7.86445e-09		0.0385953	33.1596
NAGPA	Lymphoid leukemia, chronic		16	5079466	rs12599777	G	A	G	A	FALSE	FALSE	FALSE	TRUE	TRUE	TRUE		-0.475122	0.13285	0.0732382	1.50381e-10	828	0.0484811		-0.027	0.18	0.083	0.75	404972	2.61305e-07		TRUE	1.47068e-10		0.0520111	45.3182
FGFBP3	Lymphoid leukemia, chronic		10	93665816	rs17349172	C	T	C	T	FALSE	FALSE	FALSE	TRUE	TRUE	TRUE		-0.41647	0.21256	0.0593258	4.62895e-12	828	0.0563032		-0.08	0.25	0.073	0.27	404972	2.96558e-06		TRUE	5.52597e-12		0.0580626	50.916
TCN1	Lymphoid leukemia, chronic		11	59665308	rs10896996	A	C	A	C	FALSE	FALSE	FALSE	TRUE	TRUE	TRUE		0.337774	0.283816	0.0530319	3.15075e-10	828	0.046814		-0.085	0.27	0.071	0.23	404972	3.53913e-06		TRUE	4.00028e-10		0.0463814	40.1744
BPIFB1	Lymphoid leukemia, chronic		20	31694060	rs2424961	T	C	T	C	FALSE	FALSE	FALSE	TRUE	TRUE	TRUE		-0.448871	0.536836	0.0469691	1.34626e-20	828	0.0995617		-0.076	0.58	0.064	0.23	404972	3.48211e-06		TRUE	1.16264e-20		0.100196	91.9775
QDPR	Lymphoid leukemia, chronic		4	17511949	rs34914923	T	G	T	G	FALSE	FALSE	FALSE	TRUE	TRUE	TRUE		-0.449057	0.222222	0.0578818	2.53919e-14	828	0.0679192		-0.13	0.26	0.072	0.069	404972	8.04999e-06		TRUE	3.64513e-14		0.0697069	61.8922
COL11A2	Lymphoid leukemia, chronic		6	33160217	rs144092339	T	C	T	C	FALSE	FALSE	FALSE	TRUE	TRUE	TRUE		0.573774	0.123792	0.0726647	9.14315e-15	828	0.070186		0.16	0.036	0.17	0.36	404972	2.18735e-06		TRUE	9.55903e-15		0.0714186	63.5289
TNR	Lymphoid leukemia, chronic		1	175569047	rs2235256	G	A	G	A	FALSE	FALSE	FALSE	TRUE	TRUE	TRUE		-0.281746	0.506643	0.0481293	6.92192e-09	828	0.0398348		-0.048	0.44	0.064	0.46	404972	1.38899e-06		TRUE	7.88249e-09		0.0396834	34.133
TYMP	Lymphoid leukemia, chronic		22	50978024	rs140521	A	C	A	C	FALSE	FALSE	FALSE	TRUE	TRUE	TRUE		0.361242	0.785628	0.0588035	1.25623e-09	828	0.0436926		-0.13	0.7	0.069	0.053	404972	8.7652e-06		TRUE	1.94275e-09		0.0439553	37.9764
ADH7	Lymphoid leukemia, chronic		4	100383696	rs77324539	G	A	G	A	FALSE	FALSE	FALSE	TRUE	TRUE	TRUE		-0.62272	0.130435	0.0697428	2.74991e-18	828	0.088022		-0.036	0.096	0.11	0.74	404972	2.64482e-07		TRUE	1.9171e-18		0.0879654	79.6674
ATF6B	Lymphoid leukemia, chronic		6	32006655	rs6449	T	C	T	C	FALSE	FALSE	FALSE	TRUE	TRUE	TRUE		0.294438	0.300725	0.0513909	1.41181e-08	828	0.0382217		-0.057	0.27	0.072	0.43	404972	1.54761e-06		TRUE	1.63113e-08		0.0364616	31.2569
CA8	Lymphoid leukemia, chronic		8	61197179	rs13280153	A	C	A	C	FALSE	FALSE	FALSE	TRUE	TRUE	TRUE		0.451553	0.415459	0.0477331	3.11308e-20	828	0.0977517		-0.053	0.41	0.064	0.41	404972	1.69343e-06		TRUE	2.36242e-20		0.0990354	90.7952
FAH	Lymphoid leukemia, chronic		15	80472526	rs11555096	T	C	T	C	FALSE	FALSE	FALSE	TRUE	TRUE	TRUE		-1.73952	0.0307971	0.128103	4.6662e-38	828	0.182495		0.018	0.02	0.23	0.94	404972	1.5124e-08		TRUE	3.56631e-39		0.18064	182.104
APOL1	Lymphoid leukemia, chronic		22	36653854	rs10854688	T	C	T	C	FALSE	FALSE	FALSE	TRUE	TRUE	TRUE		0.443337	0.682971	0.0508758	1.58638e-17	828	0.0841918		0.079	0.69	0.069	0.25	404972	3.23692e-06		TRUE	1.59174e-17		0.0851136	76.8444
APOL1	Lymphoid leukemia, chronic		22	36652931	rs136148	T	C	T	C	FALSE	FALSE	FALSE	TRUE	TRUE	TRUE		0.601692	0.682367	0.0487264	2.87383e-32	828	0.155836		0.085	0.69	0.068	0.21	404972	3.8583e-06		TRUE	9.18769e-33		0.156936	153.759
FABP1	Lymphoid leukemia, chronic		2	88423510	rs1545223	G	A	G	A	FALSE	FALSE	FALSE	TRUE	TRUE	TRUE		-0.283814	0.474034	0.047643	3.7975e-09	828	0.0411927		0.1	0.31	0.068	0.13	404972	5.34019e-06		TRUE	5.24066e-09		0.0401666	34.566
LRRN1	Lymphoid leukemia, chronic		3	3807778	rs9839475	A	G	A	G	FALSE	FALSE	FALSE	TRUE	TRUE	TRUE		0.289901	0.378623	0.0489805	4.7533e-09	828	0.040685		0.021	0.35	0.066	0.76	404972	2.49993e-07		TRUE	4.80566e-09		0.039545	34.0091
DDR1	Lymphoid leukemia, chronic		6	30920957	rs2240803	A	G	A	G	FALSE	FALSE	FALSE	TRUE	TRUE	TRUE		0.519931	0.208333	0.0570683	6.06636e-19	828	0.0913136		-0.042	0.16	0.086	0.62	404972	5.8895e-07		TRUE	4.33604e-19		0.0891707	80.8658
DDR1	Lymphoid leukemia, chronic		6	31248643	rs9394050	A	G	A	G	FALSE	FALSE	FALSE	TRUE	TRUE	TRUE		0.416279	0.128019	0.0727864	1.49586e-08	828	0.038091		0.038	0.13	0.094	0.68	404972	4.03542e-07		TRUE	1.5616e-08		0.0386884	33.2427
CD7	Lymphoid leukemia, chronic		17	80297381	rs115868895	A	G	A	G	FALSE	FALSE	FALSE	TRUE	TRUE	TRUE		-1.13907	0.044686	0.113373	1.73856e-22	828	0.1089		0.065	0.048	0.15	0.66	404972	4.63683e-07		TRUE	9.47191e-23		0.110777	102.901
SHMT1	Lymphoid leukemia, chronic		17	18266975	rs638416	C	G	C	G	FALSE	TRUE	FALSE	TRUE	TRUE	TRUE		0.429127	0.64372	0.048032	2.63052e-18	828	0.0881188		0.035	0.63	0.065	0.59	404972	7.15956e-07		TRUE	1.99324e-18		0.0844676	76.2073
EGFLAM	Lymphoid leukemia, chronic		5	38298721	rs56243479	T	C	T	C	FALSE	FALSE	FALSE	TRUE	TRUE	TRUE		-0.708069	0.0386473	0.125643	2.39387e-08	828	0.0370262		-0.33	0.029	0.2	0.091	404972	6.72268e-06		TRUE	3.45662e-08		0.0372549	31.9633
RNPEP	Lymphoid leukemia, chronic		1	201961711	rs4950811	A	G	A	G	FALSE	FALSE	FALSE	TRUE	TRUE	TRUE		0.480933	0.283816	0.0528914	7.04365e-19	828	0.0909889		-0.0063	0.33	0.068	0.93	404972	2.11953e-08		TRUE	4.30237e-19		0.0940287	85.7287
HIBCH	Lymphoid leukemia, chronic		2	191184475	rs291466	G	A	G	A	FALSE	FALSE	FALSE	TRUE	TRUE	TRUE		0.519874	0.617754	0.0485334	3.68429e-25	828	0.121968		0.058	0.59	0.064	0.36	404972	2.02802e-06		TRUE	2.00627e-25		0.127639	120.856
MAX	Lymphoid leukemia, chronic		14	65546299	rs998247	T	C	T	C	FALSE	FALSE	FALSE	TRUE	TRUE	TRUE		-0.292356	0.398551	0.0493691	4.66693e-09	828	0.0407264		-0.11	0.42	0.064	0.076	404972	7.29457e-06		TRUE	6.88586e-09		0.0409767	35.2929
GSTO1	Lymphoid leukemia, chronic		10	106022789	rs4925	A	C	A	C	FALSE	FALSE	FALSE	TRUE	TRUE	TRUE		-0.813288	0.286836	0.0453284	4.86797e-61	828	0.280438		0.17	0.31	0.068	0.012	404972	1.5433e-05		TRUE	2.30988e-63		0.270609	306.451
GSTA1	Lymphoid leukemia, chronic		6	52622475	rs2608624	T	G	T	G	FALSE	FALSE	FALSE	TRUE	TRUE	TRUE		0.458949	0.628623	0.0489009	5.91808e-20	828	0.0963628		0.12	0.65	0.066	0.072	404972	8.16297e-06		TRUE	6.90917e-20		0.0983477	90.0959
PPIH	Lymphoid leukemia, chronic		1	43213068	rs3738497	T	G	T	G	FALSE	FALSE	FALSE	TRUE	TRUE	TRUE		-1.04363	0.0307971	0.136949	6.92887e-14	828	0.0656882		-1.1	0.00044	1.6	0.49	404972	1.16714e-06		TRUE	6.84697e-14		0.0650201	57.4415
GLRX2	Lymphoid leukemia, chronic		1	193074511	rs148212596	G	A	G	A	FALSE	FALSE	FALSE	TRUE	TRUE	TRUE		1.20961	0.0144928	0.202917	3.70932e-09	828	0.0412459		0.28	0.021	0.22	0.2	404972	3.99987e-06		TRUE	4.85154e-09		0.0417958	36.0292
PDCD5	Lymphoid leukemia, chronic		19	33073431	rs4499344	A	G	A	G	FALSE	FALSE	FALSE	TRUE	TRUE	TRUE		0.39771	0.317029	0.0513304	2.73549e-14	828	0.0677539		0.003	0.29	0.069	0.97	404972	4.6679e-09		TRUE	2.12629e-14		0.0684959	60.7379
HPGDS	Lymphoid leukemia, chronic		4	95239462	rs10033662	A	G	A	G	FALSE	FALSE	FALSE	TRUE	TRUE	TRUE		0.561449	0.644928	0.0477193	1.17656e-29	828	0.143536		-0.035	0.63	0.065	0.6	404972	7.15956e-07		TRUE	3.45015e-30		0.14437	139.371
NT5C	Lymphoid leukemia, chronic		17	73140941	rs78625720	A	G	A	G	FALSE	FALSE	FALSE	TRUE	TRUE	TRUE		-1.314	0.0199275	0.161111	1.28459e-15	828	0.0745287		0.22	0.031	0.18	0.24	404972	3.68872e-06		TRUE	1.43955e-15		0.0674422	59.736
ARL3	Lymphoid leukemia, chronic		10	104413385	rs12764388	A	G	A	G	FALSE	FALSE	FALSE	TRUE	TRUE	TRUE		0.389867	0.175121	0.0647874	2.65842e-09	828	0.0419989		0.045	0.11	0.1	0.65	404972	5.00037e-07		TRUE	2.77248e-09		0.0439128	37.938
GCA	Lymphoid leukemia, chronic		2	163208893	rs17783344	G	T	G	T	FALSE	FALSE	FALSE	TRUE	TRUE	TRUE		-0.466549	0.115338	0.0747758	7.01479e-10	828	0.0450082		-0.016	0.14	0.092	0.86	404972	7.46864e-08		TRUE	6.6827e-10		0.0444196	38.3961
AP1G2	Lymphoid leukemia, chronic		14	24029037	rs74849041	T	C	T	C	FALSE	FALSE	FALSE	TRUE	TRUE	TRUE		-1.46184	0.0368357	0.120497	2.75378e-31	828	0.151236		2.2	0.00048	2.2	0.31	404972	2.46931e-06		TRUE	8.59326e-32		0.151635	147.637
PTGFRN	Lymphoid leukemia, chronic		1	117355344	rs12036504	C	T	C	T	FALSE	FALSE	FALSE	TRUE	TRUE	TRUE		-0.467604	0.102053	0.0782959	3.47373e-09	828	0.0413941		0.011	0.045	0.15	0.94	404972	1.32794e-08		TRUE	3.27519e-09		0.040074	34.483
PTGFRN	Lymphoid leukemia, chronic		1	117490261	rs4233450	T	G	T	G	FALSE	FALSE	FALSE	TRUE	TRUE	TRUE		0.76773	0.759662	0.0504956	3.27015e-46	828	0.21866		0.086	0.83	0.085	0.31	404972	2.52776e-06		TRUE	1.17185e-47		0.215224	226.529
ACYP2	Lymphoid leukemia, chronic		2	54379533	rs11125524	C	T	C	T	FALSE	FALSE	FALSE	TRUE	TRUE	TRUE		0.278455	0.544082	0.0492943	2.22301e-08	828	0.0371942		0.013	0.49	0.063	0.84	404972	1.05144e-07		TRUE	2.21045e-08		0.0384672	33.0451
S100A6	Lymphoid leukemia, chronic		1	154266593	rs148995802	A	C	A	C	FALSE	FALSE	FALSE	TRUE	TRUE	TRUE		1.14909	0.0144928	0.194818	5.35315e-09	828	0.040416		0.63	0.0063	0.42	0.13	404972	5.55594e-06		TRUE	7.44784e-09		0.0377181	32.3764
S100A6	Lymphoid leukemia, chronic		1	153520203	rs41265164	A	G	A	G	FALSE	FALSE	FALSE	TRUE	TRUE	TRUE		0.888298	0.0434783	0.114	1.97813e-14	828	0.0684735		0.11	0.049	0.15	0.47	404972	1.32794e-06		TRUE	1.94674e-14		0.0656319	58.0199
SECTM1	Lymphoid leukemia, chronic		17	80280865	rs11077986	A	G	A	G	FALSE	FALSE	FALSE	TRUE	TRUE	TRUE		0.345532	0.454106	0.0466635	3.24277e-13	828	0.0622486		0.077	0.52	0.064	0.23	404972	3.57435e-06		TRUE	3.89781e-13		0.0591932	51.9699
REG1A	Lymphoid leukemia, chronic		2	79328687	rs283898	G	A	G	A	FALSE	FALSE	FALSE	TRUE	TRUE	TRUE		0.528887	0.90942	0.0828898	2.9362e-10	828	0.046973		0.051	0.92	0.12	0.66	404972	4.4602e-07		TRUE	2.97857e-10		0.0460843	39.9046
CD177	Lymphoid leukemia, chronic		19	43825494	rs73554000	C	G	C	G	FALSE	TRUE	FALSE	TRUE	TRUE	TRUE		1.00058	0.0978261	0.0750254	6.88098e-37	828	0.177179		0.41	0.018	0.24	0.078	404972	7.20641e-06		TRUE	1.61523e-37		0.176717	177.3
CD177	Lymphoid leukemia, chronic		19	43900697	rs78530667	C	T	C	T	FALSE	FALSE	FALSE	TRUE	TRUE	TRUE		-0.568604	0.131039	0.0690229	6.83614e-16	828	0.0759211		-0.12	0.13	0.096	0.22	404972	3.8583e-06		TRUE	7.65871e-16		0.0736293	65.6517
SERPINA10	Lymphoid leukemia, chronic		14	94756450	rs2232700	A	T	A	T	FALSE	TRUE	FALSE	TRUE	TRUE	TRUE		0.928814	0.179952	0.0567368	2.22055e-52	828	0.24497		0.18	0.16	0.085	0.03	404972	1.10734e-05		TRUE	5.25399e-54		0.254615	282.152
FLRT2	Lymphoid leukemia, chronic		14	85933153	rs7150486	G	A	G	A	FALSE	FALSE	FALSE	TRUE	TRUE	TRUE		-0.352014	0.255435	0.0536152	9.15513e-11	828	0.0495988		-0.031	0.23	0.075	0.69	404972	4.21869e-07		TRUE	9.13812e-11		0.0471338	40.8584
FLRT3	Lymphoid leukemia, chronic		20	14673838	rs1932953	T	G	T	G	FALSE	FALSE	FALSE	TRUE	TRUE	TRUE		0.899815	0.262077	0.0467102	1.38801e-68	828	0.309995		-0.029	0.25	0.073	0.69	404972	3.89697e-07		TRUE	1.75538e-72		0.313167	376.622
VTN	Lymphoid leukemia, chronic		17	26694861	rs704	A	G	A	G	FALSE	FALSE	FALSE	TRUE	TRUE	TRUE		1.14808	0.416063	0.0314005	7.90523e-175	828	0.61809		-0.03	0.47	0.063	0.64	404972	5.59936e-07		TRUE	2.0098e-203		0.640471	1471.45
SEMA5A	Lymphoid leukemia, chronic		5	9547242	rs17329170	A	G	A	G	FALSE	FALSE	FALSE	TRUE	TRUE	TRUE		1.45776	0.0495169	0.10304	7.55831e-41	828	0.195051		-0.048	0.098	0.11	0.65	404972	4.70191e-07		TRUE	4.65728e-42		0.200032	206.542
PCSK1	Lymphoid leukemia, chronic		5	95728898	rs6235	G	C	G	C	FALSE	TRUE	FALSE	TRUE	TRUE	TRUE		-1.0365	0.288647	0.0384589	2.77148e-115	828	0.467903		-0.033	0.27	0.071	0.64	404972	5.33443e-07		TRUE	3.91728e-127		0.441185	652.128
WFIKKN2	Lymphoid leukemia, chronic		17	48916159	rs7225465	A	G	A	G	FALSE	FALSE	FALSE	TRUE	TRUE	TRUE		-0.597976	0.686594	0.0492874	2.73291e-31	828	0.15125		0.054	0.67	0.067	0.42	404972	1.60404e-06		TRUE	7.69205e-32		0.153888	150.23
HDHD2	Lymphoid leukemia, chronic		18	44664015	rs78720782	T	A	T	A	FALSE	TRUE	FALSE	TRUE	TRUE	TRUE		0.834459	0.112319	0.070013	2.47386e-30	828	0.146742		0.19	0.056	0.14	0.17	404972	4.54806e-06		TRUE	1.03391e-30		0.138851	133.184
PTGR1	Lymphoid leukemia, chronic		9	114151247	rs184716813	C	T	C	T	FALSE	FALSE	FALSE	TRUE	TRUE	TRUE		-1.54539	0.0108696	0.232265	5.20595e-11	828	0.0508692		-0.57	0.021	0.23	0.012	404972	1.51658e-05		TRUE	9.60256e-11		0.0513539	44.7146
SWAP70	Lymphoid leukemia, chronic		11	9769562	rs415895	G	C	G	C	FALSE	TRUE	FALSE	TRUE	TRUE	TRUE		-0.398794	0.722826	0.0525709	8.90369e-14	828	0.0651295		0.079	0.64	0.066	0.23	404972	3.53787e-06		TRUE	1.05149e-13		0.0637255	56.2199
CA10	Lymphoid leukemia, chronic		17	50213731	rs117399000	A	G	A	G	FALSE	FALSE	FALSE	TRUE	TRUE	TRUE		-0.608102	0.0736715	0.0921224	7.29785e-11	828	0.050109		-0.17	0.032	0.18	0.34	404972	2.20257e-06		TRUE	8.51991e-11		0.0504716	43.9056
INHBB	Lymphoid leukemia, chronic		2	121306440	rs17050272	A	G	A	G	FALSE	FALSE	FALSE	TRUE	TRUE	TRUE		0.395225	0.541667	0.0490797	2.81847e-15	828	0.0727918		0.05	0.41	0.064	0.44	404972	1.50715e-06		TRUE	2.72732e-15		0.077559	69.4502
IL5RA	Lymphoid leukemia, chronic		3	3144765	rs6800335	T	C	T	C	FALSE	FALSE	FALSE	TRUE	TRUE	TRUE		0.462116	0.266304	0.0541079	6.37428e-17	828	0.0811426		-0.048	0.31	0.069	0.48	404972	1.19498e-06		TRUE	5.53827e-17		0.0834499	75.2055
CCN4	Lymphoid leukemia, chronic		8	134116227	rs13256826	T	C	T	C	FALSE	FALSE	FALSE	TRUE	TRUE	TRUE		0.403704	0.391304	0.0491606	8.35174e-16	828	0.0754794		0.017	0.47	0.063	0.79	404972	1.79802e-07		TRUE	6.54032e-16		0.0776374	69.5263
SPARCL1	Lymphoid leukemia, chronic		4	88447660	rs6846462	C	T	C	T	FALSE	FALSE	FALSE	TRUE	TRUE	TRUE		0.624797	0.270531	0.050454	1.9876e-32	828	0.156584		0.065	0.2	0.079	0.41	404972	1.67166e-06		TRUE	4.94659e-33		0.154075	150.446
KLK8	Lymphoid leukemia, chronic		19	51504808	rs74705037	A	G	A	G	FALSE	FALSE	FALSE	TRUE	TRUE	TRUE		1.43095	0.0150966	0.196981	8.67383e-13	828	0.0600516		0.12	0.044	0.15	0.42	404972	1.58036e-06		TRUE	9.2341e-13		0.0608908	53.5569
SERPING1	Lymphoid leukemia, chronic		11	57374332	rs11603020	C	T	C	T	FALSE	FALSE	FALSE	TRUE	TRUE	TRUE		1.05886	0.302536	0.0396271	7.53829e-114	828	0.463633		0.12	0.27	0.071	0.1	404972	7.05375e-06		TRUE	8.16477e-125		0.473158	741.832
SERPING1	Lymphoid leukemia, chronic		11	58378133	rs77621497	C	T	C	T	FALSE	FALSE	FALSE	TRUE	TRUE	TRUE		0.607414	0.102657	0.0775009	1.41419e-14	828	0.0692187		0.028	0.062	0.13	0.83	404972	1.14553e-07		TRUE	1.1523e-14		0.0679746	60.2419
FCN2	Lymphoid leukemia, chronic		9	137752540	rs57136797	T	A	T	A	FALSE	TRUE	FALSE	TRUE	TRUE	TRUE		-0.905424	0.184179	0.0533603	1.25348e-55	828	0.258473		0.001	0.15	0.092	0.99	404972	2.91744e-10		TRUE	3.28468e-58		0.246359	270.013
CTSC	Lymphoid leukemia, chronic		11	88070914	rs11600158	G	A	G	A	FALSE	FALSE	FALSE	TRUE	TRUE	TRUE		0.989589	0.0730676	0.089274	1.02186e-26	828	0.129494		-0.096	0.095	0.11	0.37	404972	1.88076e-06		TRUE	4.76844e-27		0.132652	126.328
C7	Lymphoid leukemia, chronic		5	41264563	rs399760	A	G	A	G	FALSE	FALSE	FALSE	TRUE	TRUE	TRUE		0.359642	0.280193	0.0536327	3.71588e-11	828	0.0516274		0.053	0.28	0.071	0.46	404972	1.37598e-06		TRUE	4.06158e-11		0.0521728	45.4669
C7	Lymphoid leukemia, chronic		5	40972211	rs74480769	G	A	G	A	FALSE	FALSE	FALSE	TRUE	TRUE	TRUE		-1.17801	0.0791063	0.0832324	7.07899e-41	828	0.195179		-0.085	0.029	0.19	0.66	404972	4.94206e-07		TRUE	4.37049e-42		0.202185	209.327
FRZB	Lymphoid leukemia, chronic		2	183704084	rs12611837	G	A	G	A	FALSE	FALSE	FALSE	TRUE	TRUE	TRUE		-0.30777	0.51872	0.0486175	4.00751e-10	828	0.0462713		-0.043	0.52	0.063	0.49	404972	1.15036e-06		TRUE	4.39328e-10		0.0472948	41.0048
FRZB	Lymphoid leukemia, chronic		2	183928068	rs72890325	G	T	G	T	FALSE	FALSE	FALSE	TRUE	TRUE	TRUE		-0.620682	0.057971	0.103902	3.44414e-09	828	0.0414135		0.16	0.09	0.11	0.16	404972	5.22432e-06		TRUE	4.7323e-09		0.0420769	36.2821
CA6	Lymphoid leukemia, chronic		1	9034598	rs3765963	G	A	G	A	FALSE	FALSE	FALSE	TRUE	TRUE	TRUE		0.630536	0.282005	0.0514798	8.1965e-32	828	0.153705		-0.013	0.41	0.064	0.83	404972	1.01884e-07		TRUE	1.57018e-32		0.161001	158.506
CCL8	Lymphoid leukemia, chronic		17	32647544	rs3138036	G	A	G	A	FALSE	FALSE	FALSE	TRUE	TRUE	TRUE		-1.04755	0.140097	0.0580552	1.29832e-61	828	0.282729		0.09	0.16	0.087	0.3	404972	2.64255e-06		TRUE	1.75044e-64		0.264398	296.89
GNPNAT1	Lymphoid leukemia, chronic		14	53206097	rs7143253	G	T	G	T	FALSE	FALSE	FALSE	TRUE	TRUE	TRUE		0.2803	0.51872	0.0479602	7.31257e-09	828	0.0397106		0.063	0.61	0.065	0.33	404972	2.31969e-06		TRUE	8.83174e-09		0.039229	33.7262
CRYZ	Lymphoid leukemia, chronic		1	74978977	rs11210470	C	T	C	T	FALSE	FALSE	FALSE	TRUE	TRUE	TRUE		0.755458	0.0338164	0.135933	3.69206e-08	828	0.0360452		-0.0056	0.011	0.3	0.98	404972	8.6042e-10		TRUE	3.51347e-08		0.0372939	31.9981
CRYZ	Lymphoid leukemia, chronic		1	75175886	rs3819946	C	T	C	T	FALSE	FALSE	FALSE	TRUE	TRUE	TRUE		1.02408	0.230676	0.0447618	4.07468e-90	828	0.387886		-0.039	0.13	0.093	0.67	404972	4.3425e-07		TRUE	3.89167e-97		0.372228	489.765
NMRAL1	Lymphoid leukemia, chronic		16	4382633	rs142111344	C	T	C	T	FALSE	FALSE	FALSE	TRUE	TRUE	TRUE		-1.93832	0.00603865	0.311063	7.36665e-10	828	0.0448977		-0.018	0.0088	0.35	0.96	404972	6.5311e-09		TRUE	6.78104e-10		0.0451014	39.0133
GNMT	Lymphoid leukemia, chronic		6	42940673	rs2395943	G	A	G	A	FALSE	FALSE	FALSE	TRUE	TRUE	TRUE		-0.493548	0.528986	0.045869	2.3289e-25	828	0.122934		0.05	0.59	0.064	0.43	404972	1.50715e-06		TRUE	1.17474e-25		0.121385	114.117
VEGFA	Lymphoid leukemia, chronic		6	43924763	rs4413611	A	G	A	G	FALSE	FALSE	FALSE	TRUE	TRUE	TRUE		-0.412091	0.480676	0.04602	2.22246e-18	828	0.0884863		0.012	0.48	0.063	0.85	404972	8.95898e-08		TRUE	1.45845e-18		0.0847827	76.5179
GZMB	Lymphoid leukemia, chronic		14	25103414	rs2273844	A	G	A	G	FALSE	FALSE	FALSE	TRUE	TRUE	TRUE		-0.738262	0.194444	0.0556037	1.32373e-36	828	0.175883		-6.1e-06	0.22	0.076	1	404972	1.59078e-14		TRUE	1.19676e-37		0.170742	170.072
IL1RAP	Lymphoid leukemia, chronic		3	190344128	rs11927365	A	G	A	G	FALSE	FALSE	FALSE	TRUE	TRUE	TRUE		-1.26108	0.855072	0.0536321	5.35267e-94	828	0.400966		0.095	0.85	0.088	0.28	404972	2.87778e-06		TRUE	2.10156e-101		0.394158	537.392
IL15RA	Lymphoid leukemia, chronic		10	6018970	rs36055263	G	A	G	A	FALSE	FALSE	FALSE	TRUE	TRUE	TRUE		-0.440047	0.353865	0.0482028	5.2006e-19	828	0.0916489		-0.012	0.44	0.064	0.85	404972	8.6812e-08		TRUE	3.2729e-19		0.0885501	80.2484
CCL25	Lymphoid leukemia, chronic		19	8104684	rs34918448	T	C	T	C	FALSE	FALSE	FALSE	TRUE	TRUE	TRUE		-0.269234	0.434179	0.0485942	4.05742e-08	828	0.0358314		0.0029	0.42	0.065	0.96	404972	4.91526e-09		TRUE	3.89038e-08		0.0356154	30.5047
CST4	Lymphoid leukemia, chronic		20	23673625	rs7264810	A	C	A	C	FALSE	FALSE	FALSE	TRUE	TRUE	TRUE		-0.567437	0.057971	0.101917	3.49257e-08	828	0.0361711		0.066	0.11	0.099	0.51	404972	1.09747e-06		TRUE	3.92141e-08		0.0351674	30.1071
FCN3	Lymphoid leukemia, chronic		1	27830753	rs3901294	G	C	G	C	FALSE	TRUE	FALSE	TRUE	TRUE	TRUE		-0.507202	0.10628	0.077975	1.34786e-10	828	0.0487277		0.18	0.085	0.11	0.12	404972	6.61202e-06		TRUE	1.93844e-10		0.0488703	42.441
XCL1	Lymphoid leukemia, chronic		1	168503162	rs1998510	T	C	T	C	FALSE	FALSE	FALSE	TRUE	TRUE	TRUE		0.387183	0.22343	0.0569063	1.95536e-11	828	0.0530701		-0.038	0.19	0.08	0.64	404972	5.5714e-07		TRUE	1.95273e-11		0.0520217	45.328
IL18R1	Lymphoid leukemia, chronic		2	103019919	rs1035127	G	A	G	A	FALSE	FALSE	FALSE	TRUE	TRUE	TRUE		-0.772964	0.812802	0.0570025	5.76021e-38	828	0.18208		0.025	0.78	0.076	0.74	404972	2.67196e-07		TRUE	5.17921e-39		0.181817	183.554
SMPDL3A	Lymphoid leukemia, chronic		6	123121472	rs13216278	G	A	G	A	FALSE	FALSE	FALSE	TRUE	TRUE	TRUE		-0.745737	0.182367	0.0591569	1.88822e-33	828	0.161348		0.093	0.14	0.091	0.31	404972	2.57905e-06		TRUE	4.63619e-34		0.165846	164.225
CBR3	Lymphoid leukemia, chronic		21	37505704	rs60376898	A	C	A	C	FALSE	FALSE	FALSE	TRUE	TRUE	TRUE		-0.668012	0.310386	0.0489435	2.14405e-38	828	0.184024		-0.081	0.36	0.066	0.22	404972	3.71927e-06		TRUE	3.08696e-39		0.191032	195.054
C1QC	Lymphoid leukemia, chronic		1	22989532	rs75380810	C	T	C	T	FALSE	FALSE	FALSE	TRUE	TRUE	TRUE		1.19147	0.0688406	0.0887515	2.59509e-37	828	0.17911		0.049	0.037	0.17	0.77	404972	2.0515e-07		TRUE	2.50592e-38		0.181997	183.777
CNTFR	Lymphoid leukemia, chronic		9	34593086	rs10972159	A	G	A	G	FALSE	FALSE	FALSE	TRUE	TRUE	TRUE		-0.754114	0.0615942	0.100116	1.30746e-13	828	0.064274		0.095	0.018	0.24	0.69	404972	3.86903e-07		TRUE	1.18184e-13		0.0657407	58.1229
GNLY	Lymphoid leukemia, chronic		2	85934652	rs12151752	C	T	C	T	FALSE	FALSE	FALSE	TRUE	TRUE	TRUE		0.770565	0.280193	0.046987	1.54973e-52	828	0.245624		-0.12	0.24	0.074	0.11	404972	6.49342e-06		TRUE	2.50948e-54		0.239509	260.14
SERPINA4	Lymphoid leukemia, chronic		14	95038368	rs10149354	T	C	T	C	FALSE	FALSE	FALSE	TRUE	TRUE	TRUE		0.577295	0.269324	0.0504207	2.82249e-28	828	0.13697		0.059	0.22	0.076	0.44	404972	1.48817e-06		TRUE	1.07997e-28		0.131167	124.701
MTHFS	Lymphoid leukemia, chronic		15	80195693	rs62028025	C	G	C	G	FALSE	TRUE	FALSE	TRUE	TRUE	TRUE		-0.528881	0.149155	0.0669998	9.30847e-15	828	0.0701461		-0.14	0.15	0.088	0.11	404972	6.24979e-06		TRUE	1.22541e-14		0.0709961	63.1243
TGFB1	Lymphoid leukemia, chronic		19	41851358	rs146652543	T	C	T	C	FALSE	FALSE	FALSE	TRUE	TRUE	TRUE		-1.03893	0.0235507	0.160077	1.47705e-10	828	0.0485214		0.098	0.015	0.27	0.72	404972	3.25313e-07		TRUE	1.46045e-10		0.0496428	43.1469
TGFB1	Lymphoid leukemia, chronic		19	41826020	rs56254331	C	A	C	A	FALSE	FALSE	FALSE	TRUE	TRUE	TRUE		0.507721	0.210749	0.0580422	1.21118e-17	828	0.0847826		-0.094	0.17	0.084	0.26	404972	3.09224e-06		TRUE	1.19625e-17		0.0857553	77.478
CCL15	Lymphoid leukemia, chronic		17	34327923	rs854624	G	T	G	T	FALSE	FALSE	FALSE	TRUE	TRUE	TRUE		1.35157	0.0996377	0.0667492	2.45873e-74	828	0.331716		-0.004	0.08	0.12	0.97	404972	2.74369e-09		TRUE	4.10259e-79		0.327754	402.717
VSIR	Lymphoid leukemia, chronic		10	73528898	rs10999992	C	T	C	T	FALSE	FALSE	FALSE	TRUE	TRUE	TRUE		0.383838	0.139493	0.0693689	4.22053e-08	828	0.0357421		-0.033	0.15	0.089	0.71	404972	3.39488e-07		TRUE	4.39934e-08		0.0353698	30.2867
IL1R2	Lymphoid leukemia, chronic		2	102617204	rs7561460	C	T	C	T	FALSE	FALSE	FALSE	TRUE	TRUE	TRUE		-0.430461	0.529589	0.0460926	8.79105e-20	828	0.095506		0.056	0.4	0.065	0.39	404972	1.83284e-06		TRUE	6.95784e-20		0.0923239	84.0162
ISG15	Lymphoid leukemia, chronic		1	949608	rs1921	A	G	A	G	FALSE	FALSE	FALSE	TRUE	TRUE	TRUE		0.329245	0.498792	0.0483108	1.81586e-11	828	0.0532367		-0.026	0.4	0.064	0.68	404972	4.07534e-07		TRUE	1.77329e-11		0.0542008	47.3355
YWHAB	Lymphoid leukemia, chronic		20	43530403	rs142757633	C	A	C	A	FALSE	FALSE	FALSE	TRUE	TRUE	TRUE		-1.84498	0.00966184	0.244263	1.12557e-13	828	0.0646073		-1.4	0.0003	2.4	0.56	404972	8.40254e-07		TRUE	1.08203e-13		0.0651413	57.556
PREP	Lymphoid leukemia, chronic		6	105726036	rs1051484	T	C	T	C	FALSE	FALSE	FALSE	TRUE	TRUE	TRUE		0.594413	0.146739	0.066267	1.95744e-18	828	0.0887632		-0.01	0.15	0.087	0.91	404972	3.26241e-08		TRUE	1.24174e-18		0.0884777	80.1764
RIDA	Lymphoid leukemia, chronic		8	99105726	rs2306129	C	T	C	T	FALSE	FALSE	FALSE	TRUE	TRUE	TRUE		-0.292127	0.438406	0.0492716	4.47857e-09	828	0.0408197		0.095	0.45	0.064	0.13	404972	5.44079e-06		TRUE	6.2039e-09		0.0420216	36.2324
CAPN2	Lymphoid leukemia, chronic		1	223864380	rs150394890	T	G	T	G	FALSE	FALSE	FALSE	TRUE	TRUE	TRUE		-1.23691	0.0163043	0.19096	1.6019e-10	828	0.0483386		0.16	0.0086	0.35	0.64	404972	5.16037e-07		TRUE	1.63007e-10		0.049076	42.6288
C8G	Lymphoid leukemia, chronic		9	139839904	rs2071006	G	T	G	T	FALSE	FALSE	FALSE	TRUE	TRUE	TRUE		-0.49195	0.500604	0.0474732	9.69447e-24	828	0.115049		0.037	0.52	0.063	0.56	404972	8.51724e-07		TRUE	5.12204e-24		0.121007	113.712
CRLF1	Lymphoid leukemia, chronic		19	18727289	rs2074177	G	A	G	A	FALSE	FALSE	FALSE	TRUE	TRUE	TRUE		0.334147	0.261473	0.0534446	6.48305e-10	828	0.0451862		-0.053	0.24	0.074	0.47	404972	1.26667e-06		TRUE	7.20299e-10		0.0431219	37.2239
CCDC134	Lymphoid leukemia, chronic		22	42197270	rs12166503	C	T	C	T	FALSE	FALSE	FALSE	TRUE	TRUE	TRUE		0.382875	0.325483	0.051466	2.53795e-13	828	0.0627954		0.086	0.36	0.066	0.19	404972	4.19261e-06		TRUE	3.14538e-13		0.0643673	56.8251
SDF2	Lymphoid leukemia, chronic		17	26694861	rs704	A	G	A	G	FALSE	FALSE	FALSE	TRUE	TRUE	TRUE		0.809049	0.416063	0.0423	8.63051e-68	828	0.306943		-0.03	0.47	0.063	0.64	404972	5.59936e-07		TRUE	1.45742e-71		0.318057	385.245
KNG1	Lymphoid leukemia, chronic		3	186445052	rs2304456	G	T	G	T	FALSE	FALSE	FALSE	TRUE	TRUE	TRUE		-0.709299	0.14372	0.0641955	1.44689e-26	828	0.128767		0.034	0.11	0.1	0.74	404972	2.85453e-07		TRUE	5.2773e-27		0.123829	116.738
APOA5	Lymphoid leukemia, chronic		11	116646107	rs73588424	G	A	G	A	FALSE	FALSE	FALSE	TRUE	TRUE	TRUE		1.08498	0.0519324	0.10307	2.10678e-24	828	0.118284		-0.017	0.066	0.13	0.9	404972	4.22268e-08		TRUE	8.50974e-25		0.115918	108.303
BPIFB1	Lymphoid leukemia, chronic		20	31694060	rs2424961	T	C	T	C	FALSE	FALSE	FALSE	TRUE	TRUE	TRUE		-0.440762	0.536836	0.047062	7.00687e-20	828	0.0959969		-0.076	0.58	0.064	0.23	404972	3.48211e-06		TRUE	6.31604e-20		0.0966084	88.3321
BOLA1	Lymphoid leukemia, chronic		1	149848467	rs143998996	G	C	G	C	FALSE	TRUE	FALSE	TRUE	TRUE	TRUE		1.07936	0.0615942	0.0976504	1.38772e-26	828	0.128853		0.029	0.083	0.12	0.8	404972	1.44215e-07		TRUE	4.81701e-27		0.134677	128.557
CTSE	Lymphoid leukemia, chronic		1	206326498	rs28410805	C	T	C	T	FALSE	FALSE	FALSE	TRUE	TRUE	TRUE		-0.531105	0.213768	0.0591464	1.80904e-18	828	0.0889351		0.071	0.18	0.081	0.38	404972	1.89724e-06		TRUE	1.55512e-18		0.0948166	86.5222
FABP2	Lymphoid leukemia, chronic		4	120228035	rs7656644	A	G	A	G	FALSE	FALSE	FALSE	TRUE	TRUE	TRUE		0.920103	0.728865	0.0440496	4.02924e-78	828	0.345641		0.04	0.75	0.072	0.58	404972	7.62135e-07		TRUE	3.12825e-83		0.334607	415.372
FCGR3A	Lymphoid leukemia, chronic		1	161688764	rs61801180	C	G	C	G	FALSE	TRUE	FALSE	TRUE	TRUE	TRUE		0.59933	0.0621981	0.0987847	1.98263e-09	828	0.0426617		0.053	0.061	0.13	0.69	404972	4.10433e-07		TRUE	2.0386e-09		0.0419035	36.1261
GAS6	Lymphoid leukemia, chronic		13	114551993	rs6602909	C	T	C	T	FALSE	FALSE	FALSE	TRUE	TRUE	TRUE		-0.368933	0.33756	0.0497167	2.89702e-13	828	0.0625002		-0.058	0.33	0.067	0.39	404972	1.85047e-06		TRUE	3.10659e-13		0.0608727	53.54
GSTM1	Lymphoid leukemia, chronic		1	110218716	rs620077	T	C	T	C	FALSE	FALSE	FALSE	TRUE	TRUE	TRUE		-0.943421	0.897947	0.0752457	3.89659e-33	828	0.159885		-0.073	0.92	0.12	0.53	404972	9.13819e-07		TRUE	7.91484e-34		0.163124	161.004
GM2A	Lymphoid leukemia, chronic		5	150653995	rs153444	A	C	A	C	FALSE	FALSE	FALSE	TRUE	TRUE	TRUE		0.382023	0.245169	0.0557281	1.39438e-11	828	0.0538294		0.089	0.23	0.075	0.23	404972	3.47723e-06		TRUE	1.72946e-11		0.0540162	47.1651
NT5E	Lymphoid leukemia, chronic		6	86114684	rs9450269	C	G	C	G	FALSE	TRUE	FALSE	TRUE	TRUE	TRUE		-0.664476	0.0881643	0.0852583	1.95536e-14	828	0.0684996		0.027	0.1	0.1	0.8	404972	1.80013e-07		TRUE	1.63462e-14		0.0709901	63.1186
LRP11	Lymphoid leukemia, chronic		6	150099525	rs7744015	T	C	T	C	FALSE	FALSE	FALSE	TRUE	TRUE	TRUE		0.822632	0.422705	0.041313	2.32488e-72	828	0.324333		0.1	0.35	0.066	0.12	404972	5.66874e-06		TRUE	2.47216e-76		0.330276	407.343
PLTP	Lymphoid leukemia, chronic		20	44560820	rs58952297	T	C	T	C	FALSE	FALSE	FALSE	TRUE	TRUE	TRUE		-0.759686	0.152778	0.0586709	4.79921e-35	828	0.168728		-0.032	0.19	0.081	0.69	404972	3.85396e-07		TRUE	6.76516e-36		0.149402	145.081
REG3G	Lymphoid leukemia, chronic		2	79310681	rs1522857	G	A	G	A	FALSE	FALSE	FALSE	TRUE	TRUE	TRUE		-0.603064	0.716787	0.0511582	9.357e-30	828	0.144008		-0.18	0.79	0.078	0.021	404972	1.315e-05		TRUE	6.78421e-30		0.147659	143.096
REG3G	Lymphoid leukemia, chronic		2	79259776	rs2082828	A	G	A	G	FALSE	FALSE	FALSE	TRUE	TRUE	TRUE		-0.575099	0.104469	0.078405	5.2991e-13	828	0.0611523		0.036	0.13	0.092	0.69	404972	3.781e-07		TRUE	4.89499e-13		0.0618847	54.4888
VNN2	Lymphoid leukemia, chronic		6	133074133	rs9493423	A	G	A	G	FALSE	FALSE	FALSE	TRUE	TRUE	TRUE		-0.706677	0.339372	0.0456281	1.08682e-47	828	0.225047		-0.0065	0.33	0.067	0.92	404972	2.3241e-08		TRUE	1.61285e-49		0.223926	238.332
AGRN	Lymphoid leukemia, chronic		1	962891	rs4970394	T	C	T	C	FALSE	FALSE	FALSE	TRUE	TRUE	TRUE		0.292633	0.547101	0.0494497	4.77853e-09	828	0.040673		-0.022	0.58	0.064	0.73	404972	2.91785e-07		TRUE	4.8651e-09		0.0424371	36.6065
AOC1	Lymphoid leukemia, chronic		7	150522565	rs13437864	A	G	A	G	FALSE	FALSE	FALSE	TRUE	TRUE	TRUE		0.813775	0.35628	0.0446895	1.50835e-62	828	0.286447		0.0018	0.46	0.063	0.98	404972	2.01577e-09		TRUE	7.37746e-66		0.303758	360.368
ATRN	Lymphoid leukemia, chronic		20	3457280	rs186130451	T	C	T	C	FALSE	FALSE	FALSE	TRUE	TRUE	TRUE		-1.36245	0.0271739	0.142184	1.07711e-20	828	0.100042		0.025	0.022	0.22	0.91	404972	3.18869e-08		TRUE	5.84748e-21		0.0981428	89.8878
LEFTY2	Lymphoid leukemia, chronic		1	226083977	rs360078	A	G	A	G	FALSE	FALSE	FALSE	TRUE	TRUE	TRUE		-0.460833	0.371981	0.0511978	1.51325e-18	828	0.089324		0.058	0.37	0.066	0.38	404972	1.90697e-06		TRUE	1.29655e-18		0.0992226	90.9857
LEFTY2	Lymphoid leukemia, chronic		1	226082425	rs1223245	G	A	G	A	FALSE	FALSE	FALSE	TRUE	TRUE	TRUE		-0.715378	0.376208	0.0471357	4.50597e-46	828	0.218056		0.058	0.37	0.066	0.37	404972	1.90697e-06		TRUE	1.51763e-47		0.240198	261.125
NPTXR	Lymphoid leukemia, chronic		22	39238700	rs79259527	T	C	T	C	FALSE	FALSE	FALSE	TRUE	TRUE	TRUE		1.47276	0.0344203	0.124684	7.35523e-30	828	0.144504		-0.15	0.019	0.23	0.52	404972	1.05028e-06		TRUE	2.23656e-30		0.144177	139.153
BCHE	Lymphoid leukemia, chronic		3	165670632	rs148077724	G	A	G	A	FALSE	FALSE	FALSE	TRUE	TRUE	TRUE		-1.01139	0.0326087	0.133541	9.72454e-14	828	0.0649337		-0.066	0.035	0.17	0.7	404972	3.72192e-07		TRUE	8.72127e-14		0.0645361	56.9844
SAA1	Lymphoid leukemia, chronic		11	18278423	rs11024589	C	A	C	A	FALSE	FALSE	FALSE	TRUE	TRUE	TRUE		-0.791731	0.0742754	0.0884042	2.20053e-18	828	0.088508		-0.013	0.084	0.11	0.91	404972	3.44888e-08		TRUE	1.40235e-18		0.086201	77.9187
SAA4	Lymphoid leukemia, chronic		11	18264087	rs11024578	A	G	A	G	FALSE	FALSE	FALSE	TRUE	TRUE	TRUE		-0.670688	0.681763	0.0476458	1.70096e-40	828	0.193477		0.14	0.54	0.065	0.03	404972	1.14552e-05		TRUE	3.16735e-41		0.195189	200.328
SAA4	Lymphoid leukemia, chronic		11	18278423	rs11024589	C	A	C	A	FALSE	FALSE	FALSE	TRUE	TRUE	TRUE		-0.667323	0.0742754	0.0896384	2.44541e-13	828	0.0628782		-0.013	0.084	0.11	0.91	404972	3.44888e-08		TRUE	2.03458e-13		0.0612391	53.8833
CLSTN1	Lymphoid leukemia, chronic		1	9811653	rs35331030	T	C	T	C	FALSE	FALSE	FALSE	TRUE	TRUE	TRUE		2.62825	0.00301932	0.439344	3.27628e-09	828	0.0415264		0.12	0.021	0.22	0.59	404972	7.34673e-07		TRUE	3.51344e-09		0.0415872	35.8415
GLIPR2	Lymphoid leukemia, chronic		9	36148648	rs141164771	A	G	A	G	FALSE	FALSE	FALSE	TRUE	TRUE	TRUE		-1.88333	0.00543478	0.328836	1.42907e-08	828	0.0381945		6.7	0.00014	3.3	0.043	404972	1.01788e-05		TRUE	2.2806e-08		0.0383441	32.9351
ALAD	Lymphoid leukemia, chronic		9	116153891	rs1800435	G	C	G	C	FALSE	TRUE	FALSE	TRUE	TRUE	TRUE		-0.638503	0.0881643	0.0821312	2.25723e-14	828	0.0681807		0.071	0.08	0.12	0.56	404972	8.64432e-07		TRUE	2.11836e-14		0.0655489	57.9414
GSS	Lymphoid leukemia, chronic		20	33756830	rs2378335	C	A	C	A	FALSE	FALSE	FALSE	TRUE	TRUE	TRUE		0.26908	0.38587	0.0485209	3.9431e-08	828	0.0358962		-0.024	0.41	0.071	0.74	404972	2.82152e-07		TRUE	4.07383e-08		0.0343158	29.3521
MSR1	Lymphoid leukemia, chronic		8	16012594	rs41341748	A	G	A	G	FALSE	FALSE	FALSE	TRUE	TRUE	TRUE		-2.35987	0.00422705	0.37075	3.23247e-10	828	0.0467561		-0.14	0.011	0.3	0.64	404972	5.37762e-07		TRUE	3.32264e-10		0.0468818	40.6291
AMY2B	Lymphoid leukemia, chronic		1	104024000	rs72692398	T	C	T	C	FALSE	FALSE	FALSE	TRUE	TRUE	TRUE		-0.47675	0.300121	0.0516007	2.0547e-19	828	0.0936653		0.00051	0.25	0.073	0.99	404972	1.20524e-10		TRUE	1.16853e-19		0.095484	87.1956
ENPEP	Lymphoid leukemia, chronic		4	111424598	rs6844746	G	A	G	A	FALSE	FALSE	FALSE	TRUE	TRUE	TRUE		0.578483	0.269928	0.0516519	3.33157e-27	828	0.131835		-0.009	0.33	0.067	0.89	404972	4.45567e-08		TRUE	1.03048e-27		0.131894	125.497
ANTXR2	Lymphoid leukemia, chronic		4	80793114	rs11735728	T	C	T	C	FALSE	FALSE	FALSE	TRUE	TRUE	TRUE		-0.297022	0.722826	0.0532172	3.23788e-08	828	0.0363426		-0.11	0.74	0.072	0.14	404972	5.76362e-06		TRUE	4.52751e-08		0.0353503	30.2694
TCN2	Lymphoid leukemia, chronic		22	31011557	rs2267163	C	T	C	T	FALSE	FALSE	FALSE	TRUE	TRUE	TRUE		-1.13773	0.626208	0.0328471	4.48445e-163	828	0.592246		-0.13	0.55	0.063	0.038	404972	1.05142e-05		TRUE	7.44875e-187		0.605978	1270.33
RNASE3	Lymphoid leukemia, chronic		14	21391411	rs117555265	C	T	C	T	FALSE	FALSE	FALSE	TRUE	TRUE	TRUE		-1.67215	0.031401	0.130965	3.35045e-34	828	0.16483		0.083	0.005	0.46	0.86	404972	8.03929e-08		TRUE	4.68411e-35		0.170086	169.284
RNASE3	Lymphoid leukemia, chronic		14	21424870	rs117609024	T	C	T	C	FALSE	FALSE	FALSE	TRUE	TRUE	TRUE		1.04924	0.0344203	0.129766	2.1957e-15	828	0.0733443		-0.056	0.051	0.14	0.7	404972	3.95091e-07		TRUE	1.84096e-15		0.0731783	65.2178
FCN1	Lymphoid leukemia, chronic		9	137857863	rs10858304	C	T	C	T	FALSE	FALSE	FALSE	TRUE	TRUE	TRUE		0.452741	0.353261	0.0484442	8.31079e-20	828	0.0956276		0.099	0.26	0.072	0.17	404972	4.66853e-06		TRUE	8.13298e-20		0.0936601	85.3578
FCRLB	Lymphoid leukemia, chronic		1	161688431	rs7549830	C	T	C	T	FALSE	FALSE	FALSE	TRUE	TRUE	TRUE		0.590894	0.140097	0.0678735	1.69618e-17	828	0.0840452		-0.063	0.13	0.094	0.5	404972	1.10918e-06		TRUE	1.41668e-17		0.0841255	75.8703
CFHR2	Lymphoid leukemia, chronic		1	197735551	rs145456171	T	C	T	C	FALSE	FALSE	FALSE	TRUE	TRUE	TRUE		-0.967132	0.0271739	0.13662	3.1047e-12	828	0.0571983		0.021	0.024	0.21	0.92	404972	2.46932e-08		TRUE	2.68259e-12		0.0494525	42.9729
CFHR2	Lymphoid leukemia, chronic		1	196897088	rs4915318	A	C	A	C	FALSE	FALSE	FALSE	TRUE	TRUE	TRUE		-0.882625	0.307971	0.04474	2.78269e-71	828	0.32027		0.041	0.24	0.074	0.58	404972	7.58021e-07		TRUE	1.82608e-75		0.33206	410.638
CFHR2	Lymphoid leukemia, chronic		1	196303889	rs72732234	C	T	C	T	FALSE	FALSE	FALSE	TRUE	TRUE	TRUE		-0.831655	0.0519324	0.108723	5.62577e-14	828	0.0661515		0.081	0.018	0.24	0.74	404972	2.81271e-07		TRUE	4.91065e-14		0.0681074	60.3682
IL6R	Lymphoid leukemia, chronic		1	154426264	rs4129267	T	C	T	C	FALSE	FALSE	FALSE	TRUE	TRUE	TRUE		1.16383	0.31401	0.0342936	9.03628e-159	828	0.582351		-0.12	0.41	0.064	0.066	404972	8.68112e-06		TRUE	2.58574e-181		0.58354	1157.38
LILRA2	Lymphoid leukemia, chronic		19	55099792	rs111578730	T	C	T	C	FALSE	FALSE	FALSE	TRUE	TRUE	TRUE		-1.74295	0.0187198	0.17281	1.22348e-22	828	0.109651		1.4	0.0058	0.45	0.0019	404972	2.39e-05		TRUE	2.17445e-22		0.111608	103.769
LILRA2	Lymphoid leukemia, chronic		19	55088977	rs7257319	A	G	A	G	FALSE	FALSE	FALSE	TRUE	TRUE	TRUE		-0.911683	0.0320048	0.138453	8.09617e-11	828	0.0498751		0.037	0.04	0.16	0.81	404972	1.32051e-07		TRUE	7.64229e-11		0.0514999	44.8486
LILRB3	Lymphoid leukemia, chronic		19	54730667	rs143199062	T	C	T	C	FALSE	FALSE	FALSE	TRUE	TRUE	TRUE		1.43536	0.0555556	0.0930259	2.18814e-47	828	0.223739		0.18	0.055	0.15	0.25	404972	3.55581e-06		TRUE	7.17678e-49		0.2162	227.84
LILRB3	Lymphoid leukemia, chronic		19	54695163	rs593073	T	C	T	C	FALSE	FALSE	FALSE	TRUE	TRUE	TRUE		0.365611	0.192029	0.0609868	3.04007e-09	828	0.0416956		0.16	0.17	0.084	0.055	404972	8.9589e-06		TRUE	4.72045e-09		0.0414793	35.7445
LILRB3	Lymphoid leukemia, chronic		19	54748760	rs635711	G	T	G	T	FALSE	FALSE	FALSE	TRUE	TRUE	TRUE		-0.392363	0.609903	0.0481225	1.30889e-15	828	0.0744873		0.04	0.54	0.064	0.54	404972	9.64577e-07		TRUE	1.17923e-15		0.0732554	65.2919
SMOC2	Lymphoid leukemia, chronic		6	168816483	rs2609312	C	A	C	A	FALSE	FALSE	FALSE	TRUE	TRUE	TRUE		0.509285	0.461353	0.0451734	1.60494e-27	828	0.133357		0.1	0.39	0.065	0.12	404972	5.84451e-06		TRUE	9.66482e-28		0.128911	122.238
BTD	Lymphoid leukemia, chronic		3	15686693	rs13078881	C	G	C	G	FALSE	TRUE	FALSE	TRUE	TRUE	TRUE		-1.4911	0.0543478	0.0958769	4.99336e-48	828	0.226499		-0.31	0.043	0.15	0.048	404972	1.05466e-05		TRUE	2.6001e-49		0.228537	244.693
COL10A1	Lymphoid leukemia, chronic		6	116437591	rs9488839	G	A	G	A	FALSE	FALSE	FALSE	TRUE	TRUE	TRUE		-0.468121	0.202295	0.0580348	2.54457e-15	828	0.0730181		0.11	0.28	0.07	0.11	404972	6.09767e-06		TRUE	3.27037e-15		0.0707251	62.8651
INHBC	Lymphoid leukemia, chronic		12	57826982	rs73119306	G	A	G	A	FALSE	FALSE	FALSE	TRUE	TRUE	TRUE		-1.23655	0.24215	0.0364446	1.00849e-158	828	0.582241		0.075	0.24	0.073	0.31	404972	2.60647e-06		TRUE	9.92798e-182		0.561204	1056.43
CFHR5	Lymphoid leukemia, chronic		1	196303889	rs72732234	C	T	C	T	FALSE	FALSE	FALSE	TRUE	TRUE	TRUE		-1.39775	0.0519324	0.101454	5.05863e-39	828	0.186856		0.081	0.018	0.24	0.74	404972	2.81271e-07		TRUE	3.90501e-40		0.192383	196.762
IGF2R	Lymphoid leukemia, chronic		6	160494521	rs2282140	T	C	T	C	FALSE	FALSE	FALSE	TRUE	TRUE	TRUE		0.721395	0.127415	0.0666669	1.30229e-25	828	0.124157		0.15	0.13	0.093	0.11	404972	6.42378e-06		TRUE	9.56248e-26		0.115719	108.092
NID2	Lymphoid leukemia, chronic		14	52487766	rs2516600	C	T	C	T	FALSE	FALSE	FALSE	TRUE	TRUE	TRUE		0.478122	0.549517	0.0470496	6.12089e-23	828	0.111128		-0.12	0.55	0.063	0.058	404972	8.9589e-06		TRUE	6.24265e-23		0.113179	105.417
LGR5	Lymphoid leukemia, chronic		12	71940948	rs55809463	A	G	A	G	FALSE	FALSE	FALSE	TRUE	TRUE	TRUE		-0.853484	0.0301932	0.142904	3.47051e-09	828	0.0413963		-0.018	0.032	0.18	0.92	404972	2.46932e-08		TRUE	3.29604e-09		0.0426594	36.8069
TREM2	Lymphoid leukemia, chronic		6	41020848	rs188904277	A	G	A	G	FALSE	FALSE	FALSE	TRUE	TRUE	TRUE		-1.71227	0.0114734	0.224419	6.48037e-14	828	0.0658367		0.019	0.0089	0.35	0.96	404972	7.27693e-09		TRUE	5.14379e-14		0.0665051	58.8468
ACVRL1	Lymphoid leukemia, chronic		12	52312288	rs11169954	A	T	A	T	FALSE	TRUE	FALSE	TRUE	TRUE	TRUE		0.460958	0.102657	0.0809122	1.69541e-08	828	0.0378074		0.2	0.081	0.12	0.085	404972	6.85917e-06		TRUE	2.46082e-08		0.0391471	33.6529
MYOC	Lymphoid leukemia, chronic		1	171911157	rs148062092	T	C	T	C	FALSE	FALSE	FALSE	TRUE	TRUE	TRUE		0.710104	0.0434783	0.119015	3.59346e-09	828	0.0413176		-0.16	0.013	0.28	0.58	404972	8.06308e-07		TRUE	3.88336e-09		0.0419412	36.1601
MYOC	Lymphoid leukemia, chronic		1	171617765	rs7547721	A	G	A	G	FALSE	FALSE	FALSE	TRUE	TRUE	TRUE		-0.642625	0.108092	0.0784787	1.00001e-15	828	0.0750818		-0.096	0.09	0.11	0.39	404972	1.88076e-06		TRUE	9.81548e-16		0.0796267	71.462
A1BG	Lymphoid leukemia, chronic		19	58518125	rs147372872	A	G	A	G	FALSE	FALSE	FALSE	TRUE	TRUE	TRUE		-0.813958	0.0344203	0.134368	2.0963e-09	828	0.0425358		-0.35	0.023	0.22	0.12	404972	6.24979e-06		TRUE	2.98881e-09		0.0440389	38.0519
A1BG	Lymphoid leukemia, chronic		19	58863449	rs4801579	T	C	T	C	FALSE	FALSE	FALSE	TRUE	TRUE	TRUE		1.22303	0.951087	0.102634	2.52928e-30	828	0.146695		0.034	0.95	0.15	0.82	404972	1.26868e-07		TRUE	5.85191e-31		0.139171	133.54
NUDT2	Lymphoid leukemia, chronic		9	33782375	rs1971430	A	G	A	G	FALSE	FALSE	FALSE	TRUE	TRUE	TRUE		-0.323677	0.357488	0.0496096	1.18891e-10	828	0.0490104		-0.048	0.39	0.065	0.46	404972	1.34658e-06		TRUE	1.3108e-10		0.0481278	41.7636
NUDT2	Lymphoid leukemia, chronic		9	34371788	rs7852399	T	A	T	A	FALSE	TRUE	FALSE	TRUE	TRUE	TRUE		0.633137	0.182367	0.06044	3.39971e-24	828	0.117272		0.11	0.16	0.087	0.21	404972	3.9475e-06		TRUE	2.36817e-24		0.119545	112.151
C1QTNF9	Lymphoid leukemia, chronic		13	24933626	rs11840418	T	C	T	C	FALSE	FALSE	FALSE	TRUE	TRUE	TRUE		-0.567335	0.25785	0.0513411	1.42922e-26	828	0.128792		-0.051	0.32	0.068	0.45	404972	1.38899e-06		TRUE	6.36688e-27		0.123188	116.049
ENO3	Lymphoid leukemia, chronic		17	4852463	rs4790714	T	C	T	C	FALSE	FALSE	FALSE	TRUE	TRUE	TRUE		-0.347401	0.621377	0.0490483	3.02416e-12	828	0.0572569		0.037	0.67	0.067	0.57	404972	7.53062e-07		TRUE	3.02073e-12		0.0567877	49.7307
NAXE	Lymphoid leukemia, chronic		1	156502870	rs4661044	T	C	T	C	FALSE	FALSE	FALSE	TRUE	TRUE	TRUE		-1.42162	0.022343	0.156052	6.10644e-19	828	0.0912996		-0.34	0.028	0.19	0.077	404972	7.90723e-06		TRUE	7.4039e-19		0.0882928	79.9926
COL6A2	Lymphoid leukemia, chronic		21	47531859	rs117154313	A	G	A	G	FALSE	FALSE	FALSE	TRUE	TRUE	TRUE		0.722626	0.0434783	0.118924	1.87528e-09	828	0.0427875		-0.16	0.025	0.2	0.44	404972	1.58036e-06		TRUE	2.14891e-09		0.0434335	37.505
COL6A2	Lymphoid leukemia, chronic		21	47549613	rs3088026	T	C	T	C	FALSE	FALSE	FALSE	TRUE	TRUE	TRUE		-0.632788	0.0905797	0.0832976	8.23116e-14	828	0.0653043		0.032	0.089	0.11	0.77	404972	2.08974e-07		TRUE	7.12073e-14		0.0659693	58.3393
HDGF	Lymphoid leukemia, chronic		1	156720550	rs11264534	A	G	A	G	FALSE	FALSE	FALSE	TRUE	TRUE	TRUE		-0.28744	0.358092	0.0496413	9.97716e-09	828	0.0390075		-0.042	0.34	0.067	0.53	404972	9.70344e-07		TRUE	1.10175e-08		0.0379832	32.6129
REG1B	Lymphoid leukemia, chronic		2	79323888	rs11126696	G	A	G	A	FALSE	FALSE	FALSE	TRUE	TRUE	TRUE		0.337208	0.602657	0.0490755	1.25338e-11	828	0.0540687		-0.091	0.62	0.065	0.16	404972	4.83984e-06		TRUE	1.65958e-11		0.054458	47.573
SCUBE3	Lymphoid leukemia, chronic		6	35114542	rs2038740	T	C	T	C	FALSE	FALSE	FALSE	TRUE	TRUE	TRUE		0.367795	0.820048	0.062654	6.29902e-09	828	0.0400482		-0.013	0.71	0.07	0.86	404972	8.51663e-08		TRUE	6.15994e-09		0.0399243	34.3488
ENGASE	Lymphoid leukemia, chronic		17	77071040	rs56107536	A	C	A	C	FALSE	FALSE	FALSE	TRUE	TRUE	TRUE		0.623967	0.125	0.0702235	3.92845e-18	828	0.0872435		-0.06	0.13	0.093	0.52	404972	1.02781e-06		TRUE	3.13741e-18		0.085167	76.897
SIGLEC5	Lymphoid leukemia, chronic		19	52151087	rs113349196	G	A	G	A	FALSE	FALSE	FALSE	TRUE	TRUE	TRUE		-1.12529	0.161232	0.055509	1.78085e-74	828	0.332235		-0.24	0.11	0.1	0.021	404972	1.42231e-05		TRUE	2.12732e-78		0.342493	430.261
SIGLEC5	Lymphoid leukemia, chronic		19	52204248	rs8112143	A	G	A	G	FALSE	FALSE	FALSE	TRUE	TRUE	TRUE		1.08697	0.022343	0.163966	6.08927e-11	828	0.0505167		0.12	0.05	0.15	0.41	404972	1.58036e-06		TRUE	6.79607e-11		0.051617	44.9562
CDCP1	Lymphoid leukemia, chronic		3	45195837	rs62244475	A	G	A	G	FALSE	FALSE	FALSE	TRUE	TRUE	TRUE		-0.40532	0.177536	0.0642059	4.46858e-10	828	0.0460259		-0.14	0.16	0.085	0.1	404972	6.69873e-06		TRUE	6.46308e-10		0.0479766	41.6257
APOL3	Lymphoid leukemia, chronic		22	36550067	rs132646	C	T	C	T	FALSE	FALSE	FALSE	TRUE	TRUE	TRUE		1.08333	0.85628	0.0587142	6.43232e-64	828	0.29186		-0.089	0.83	0.084	0.29	404972	2.77203e-06		TRUE	4.92334e-67		0.288858	335.512
ATXN3	Lymphoid leukemia, chronic		14	92506583	rs58339937	C	T	C	T	FALSE	FALSE	FALSE	TRUE	TRUE	TRUE		-0.399716	0.233092	0.0558575	1.83427e-12	828	0.0583764		-0.04	0.27	0.071	0.57	404972	7.83755e-07		TRUE	1.82616e-12		0.057122	50.0413
COL6A1	Lymphoid leukemia, chronic		21	47423389	rs1053312	A	G	A	G	FALSE	FALSE	FALSE	TRUE	TRUE	TRUE		-1.19822	0.278986	0.0377744	4.78811e-145	828	0.549172		0.096	0.32	0.068	0.16	404972	4.92152e-06		TRUE	8.06836e-164		0.577603	1129.51
GSTZ1	Lymphoid leukemia, chronic		14	78490687	rs35303492	G	T	G	T	FALSE	FALSE	FALSE	TRUE	TRUE	TRUE		0.696959	0.0477053	0.111051	5.60335e-10	828	0.0455154		0.26	0.042	0.16	0.1	404972	6.5205e-06		TRUE	8.05614e-10		0.0441349	38.1387
GSTZ1	Lymphoid leukemia, chronic		14	77793207	rs7975	A	G	A	G	FALSE	FALSE	FALSE	TRUE	TRUE	TRUE		0.839193	0.394324	0.0382637	2.23813e-84	828	0.368021		-0.11	0.32	0.067	0.095	404972	6.65595e-06		TRUE	5.48013e-90		0.336393	418.713
ENPP2	Lymphoid leukemia, chronic		8	120745357	rs13261032	A	C	A	C	FALSE	FALSE	FALSE	TRUE	TRUE	TRUE		-0.296903	0.304952	0.0503394	5.3616e-09	828	0.0404127		0.0054	0.32	0.067	0.94	404972	1.60404e-08		TRUE	5.08836e-09		0.0373685	32.0646
MDGA1	Lymphoid leukemia, chronic		6	37663624	rs9349050	C	T	C	T	FALSE	FALSE	FALSE	TRUE	TRUE	TRUE		-1.01803	0.582729	0.0352895	3.93815e-127	828	0.501871		-0.14	0.51	0.063	0.022	404972	1.2194e-05		TRUE	7.63766e-141		0.504006	839.344
RNASET2	Lymphoid leukemia, chronic		6	167408896	rs7772112	A	G	A	G	FALSE	FALSE	FALSE	TRUE	TRUE	TRUE		0.391332	0.246377	0.0564354	8.24309e-12	828	0.0550092		0.011	0.21	0.077	0.89	404972	5.03943e-08		TRUE	7.33326e-12		0.0568689	49.8062
RNASET2	Lymphoid leukemia, chronic		6	167339130	rs9295382	C	T	C	T	FALSE	FALSE	FALSE	TRUE	TRUE	TRUE		-0.814187	0.0567633	0.101988	4.76662e-15	828	0.0716294		0.022	0.072	0.12	0.85	404972	8.29965e-08		TRUE	3.75456e-15		0.070985	63.1137
CD14	Lymphoid leukemia, chronic		5	140013567	rs5744454	G	T	G	T	FALSE	FALSE	FALSE	TRUE	TRUE	TRUE		-0.32273	0.283213	0.0534642	2.37905e-09	828	0.0422498		-0.1	0.24	0.074	0.17	404972	4.50933e-06		TRUE	3.1766e-09		0.0422875	36.4718
TLR3	Lymphoid leukemia, chronic		4	186995132	rs66624661	A	G	A	G	FALSE	FALSE	FALSE	TRUE	TRUE	TRUE		0.296442	0.410024	0.0474664	6.76306e-10	828	0.0450909		-0.04	0.34	0.067	0.55	404972	8.80131e-07		TRUE	7.26546e-10		0.0425161	36.6777
GSTA1	Lymphoid leukemia, chronic		6	52622475	rs2608624	T	G	T	G	FALSE	FALSE	FALSE	TRUE	TRUE	TRUE		0.497873	0.628623	0.0484377	2.10539e-23	828	0.113401		0.12	0.65	0.066	0.072	404972	8.16297e-06		TRUE	2.00248e-23		0.115737	108.111
KIR2DL3	Lymphoid leukemia, chronic		19	55301617	rs34531670	C	T	C	T	FALSE	FALSE	FALSE	TRUE	TRUE	TRUE		0.485809	0.219807	0.0560541	2.32341e-17	828	0.083356		0.085	0.12	0.13	0.52	404972	1.05567e-06		TRUE	1.94216e-17		0.0809477	72.7519
DDOST	Lymphoid leukemia, chronic		1	20980734	rs138061134	A	G	A	G	FALSE	FALSE	FALSE	TRUE	TRUE	TRUE		-1.53646	0.0102657	0.239269	2.27528e-10	828	0.047548		1	0.00049	1.4	0.47	404972	1.25985e-06		TRUE	2.50499e-10		0.0479711	41.6207
ANXA4	Lymphoid leukemia, chronic		2	70022446	rs1598179	C	T	C	T	FALSE	FALSE	FALSE	TRUE	TRUE	TRUE		-0.391492	0.253019	0.0541539	1.10689e-12	828	0.0595062		0.06	0.2	0.079	0.45	404972	1.42438e-06		TRUE	1.1667e-12		0.0579347	50.7969
CALCB	Lymphoid leukemia, chronic		11	15115140	rs12294281	G	C	G	C	FALSE	TRUE	FALSE	TRUE	TRUE	TRUE		-0.492273	0.217391	0.0582519	1.29871e-16	828	0.079579		-0.029	0.29	0.07	0.68	404972	4.23816e-07		TRUE	1.02979e-16		0.0824572	74.2305
RAB5A	Lymphoid leukemia, chronic		3	20007447	rs142695332	T	C	T	C	FALSE	FALSE	FALSE	TRUE	TRUE	TRUE		-0.739218	0.0338164	0.133417	4.05253e-08	828	0.0358339		-0.11	0.0091	0.36	0.75	404972	2.30546e-07		TRUE	4.15368e-08		0.0357077	30.5868
TCL1A	Lymphoid leukemia, chronic		14	96149209	rs1748951	G	T	G	T	FALSE	FALSE	FALSE	TRUE	TRUE	TRUE		0.661955	0.943841	0.106331	7.63463e-10	828	0.0448171		0.077	0.92	0.12	0.51	404972	1.01671e-06		TRUE	8.31556e-10		0.0464521	40.2386
OGN	Lymphoid leukemia, chronic		9	95116406	rs6479420	C	T	C	T	FALSE	FALSE	FALSE	TRUE	TRUE	TRUE		0.562308	0.281401	0.0504573	5.72799e-27	828	0.130704		-0.09	0.37	0.066	0.17	404972	4.59169e-06		TRUE	3.32441e-27		0.127877	121.114
BDH2	Lymphoid leukemia, chronic		4	104133376	rs6533059	G	T	G	T	FALSE	FALSE	FALSE	TRUE	TRUE	TRUE		0.288271	0.410628	0.0487804	5.01338e-09	828	0.0405646		-0.072	0.39	0.065	0.27	404972	3.0298e-06		TRUE	6.27597e-09		0.0402226	34.6162
KREMEN1	Lymphoid leukemia, chronic		22	29494593	rs2205771	A	G	A	G	FALSE	FALSE	FALSE	TRUE	TRUE	TRUE		0.34534	0.270531	0.0565349	1.54809e-09	828	0.0432207		-0.14	0.14	0.09	0.13	404972	5.97511e-06		TRUE	2.18545e-09		0.0470704	40.8006
KREMEN1	Lymphoid leukemia, chronic		22	29823034	rs55914705	C	T	C	T	FALSE	FALSE	FALSE	TRUE	TRUE	TRUE		-1.37909	0.013285	0.21079	1.06041e-10	828	0.0492678		-0.43	0.018	0.24	0.073	404972	7.92662e-06		TRUE	1.59554e-10		0.0498619	43.3473
ACADM	Lymphoid leukemia, chronic		1	76195041	rs1303169	C	T	C	T	FALSE	FALSE	FALSE	TRUE	TRUE	TRUE		0.30491	0.273551	0.0537729	1.97033e-08	828	0.0374673		-0.11	0.34	0.067	0.086	404972	6.65595e-06		TRUE	2.84031e-08		0.0369502	31.6919
ACAT2	Lymphoid leukemia, chronic		6	160153166	rs2842970	T	C	T	C	FALSE	FALSE	FALSE	TRUE	TRUE	TRUE		-0.386765	0.556159	0.0485341	5.30437e-15	828	0.0713925		0.015	0.58	0.064	0.82	404972	1.35644e-07		TRUE	4.26552e-15		0.07385	65.8642
FOLR1	Lymphoid leukemia, chronic		11	71906438	rs76191655	T	C	T	C	FALSE	FALSE	FALSE	TRUE	TRUE	TRUE		-1.1472	0.0163043	0.191637	3.19786e-09	828	0.041581		-0.56	0.0022	0.66	0.4	404972	1.77772e-06		TRUE	3.72515e-09		0.0422154	36.4069
MX1	Lymphoid leukemia, chronic		21	42792485	rs457274	G	C	G	C	FALSE	TRUE	FALSE	TRUE	TRUE	TRUE		-0.322607	0.399155	0.0480341	3.46928e-11	828	0.0517817		-0.012	0.41	0.065	0.85	404972	8.41614e-08		TRUE	3.19234e-11		0.0499208	43.4012
SH3BGRL3	Lymphoid leukemia, chronic		1	26618829	rs7537477	T	C	T	C	FALSE	FALSE	FALSE	TRUE	TRUE	TRUE		0.370801	0.713164	0.0540163	1.30955e-11	828	0.0539705		-0.017	0.76	0.074	0.82	404972	1.3032e-07		TRUE	1.2053e-11		0.0562516	49.2333
EPHB1	Lymphoid leukemia, chronic		3	134672084	rs9856814	G	A	G	A	FALSE	FALSE	FALSE	TRUE	TRUE	TRUE		0.357332	0.394324	0.0480675	2.63711e-13	828	0.0627097		0.043	0.47	0.063	0.5	404972	1.15036e-06		TRUE	2.65624e-13		0.0609912	53.651
EPHB1	Lymphoid leukemia, chronic		3	134503416	rs9867555	A	G	A	G	FALSE	FALSE	FALSE	TRUE	TRUE	TRUE		-0.465172	0.880435	0.0753155	1.02868e-09	828	0.0441439		0.079	0.83	0.085	0.35	404972	2.13301e-06		TRUE	1.21778e-09		0.0455574	39.4265
CD46	Lymphoid leukemia, chronic		1	207993699	rs2724398	G	A	G	A	FALSE	FALSE	FALSE	TRUE	TRUE	TRUE		0.361579	0.392512	0.0475477	7.77731e-14	828	0.0654303		0.14	0.4	0.064	0.036	404972	1.18159e-05		TRUE	1.28532e-13		0.0623486	54.9244
BTN3A3	Lymphoid leukemia, chronic		6	26377546	rs1977	G	A	G	A	FALSE	FALSE	FALSE	TRUE	TRUE	TRUE		-0.700405	0.0875604	0.0830485	1.48574e-16	828	0.0792832		0.072	0.14	0.092	0.43	404972	1.5124e-06		TRUE	1.35843e-16		0.0783863	70.2541
UGT1A1	Lymphoid leukemia, chronic		2	234672722	rs4148324	G	T	G	T	FALSE	FALSE	FALSE	TRUE	TRUE	TRUE		-0.560315	0.408816	0.0450434	1.10305e-32	828	0.157779		-0.024	0.31	0.068	0.73	404972	3.07597e-07		TRUE	2.0596e-33		0.151756	147.776
CRNN	Lymphoid leukemia, chronic		1	152391567	rs10494275	A	G	A	G	FALSE	FALSE	FALSE	TRUE	TRUE	TRUE		-0.603213	0.0664251	0.0971139	8.31503e-10	828	0.0446244		-0.25	0.072	0.12	0.04	404972	1.07174e-05		TRUE	1.36039e-09		0.0451287	39.038
TP53I3	Lymphoid leukemia, chronic		2	24287598	rs10191964	A	G	A	G	FALSE	FALSE	FALSE	TRUE	TRUE	TRUE		-0.776792	0.199879	0.0539738	4.53945e-42	828	0.200488		-0.068	0.16	0.086	0.43	404972	1.54382e-06		TRUE	2.86291e-43		0.193002	197.547
UGDH	Lymphoid leukemia, chronic		4	39535604	rs12503701	G	T	G	T	FALSE	FALSE	FALSE	TRUE	TRUE	TRUE		0.379581	0.716184	0.0526885	1.31579e-12	828	0.0591196		0.098	0.67	0.068	0.15	404972	5.12872e-06		TRUE	1.73458e-12		0.0585734	51.3918
NCF1	Lymphoid leukemia, chronic		7	75115006	rs113455614	G	C	G	C	FALSE	TRUE	FALSE	TRUE	TRUE	TRUE		0.871967	0.0416667	0.120076	8.83115e-13	828	0.0600109		0.041	0.1	0.1	0.69	404972	4.15092e-07		TRUE	8.27505e-13		0.0607206	53.3975
MMAB	Lymphoid leukemia, chronic		12	110000394	rs61940468	T	C	T	C	FALSE	FALSE	FALSE	TRUE	TRUE	TRUE		-0.436377	0.131643	0.070469	9.32813e-10	828	0.0443649		-0.011	0.2	0.079	0.9	404972	4.78749e-08		TRUE	8.82765e-10		0.0435361	37.5977
PMM2	Lymphoid leukemia, chronic		16	8906914	rs34258285	C	A	C	A	FALSE	FALSE	FALSE	TRUE	TRUE	TRUE		-0.754191	0.0410628	0.118069	2.80924e-10	828	0.0470729		-0.27	0.025	0.2	0.18	404972	4.50031e-06		TRUE	3.72558e-10		0.0447952	38.736
BPNT1	Lymphoid leukemia, chronic		1	220620133	rs187483025	T	C	T	C	FALSE	FALSE	FALSE	TRUE	TRUE	TRUE		-1.12769	0.0217391	0.156527	1.31382e-12	828	0.0591227		0.005	0.0063	0.42	0.99	404972	3.4996e-10		TRUE	1.08755e-12		0.0540886	47.2319
FAHD1	Lymphoid leukemia, chronic		16	1947709	rs2974859	G	C	G	C	FALSE	TRUE	FALSE	TRUE	TRUE	TRUE		-0.423718	0.256039	0.054791	3.04681e-14	828	0.0675146		0.03	0.15	0.088	0.73	404972	2.86982e-07		TRUE	2.63327e-14		0.0683975	60.6442
IDI2	Lymphoid leukemia, chronic		10	1065710	rs1044261	T	C	T	C	FALSE	FALSE	FALSE	TRUE	TRUE	TRUE		-0.608999	0.0519324	0.107701	2.15314e-08	828	0.0372666		0.13	0.077	0.12	0.26	404972	2.89801e-06		TRUE	2.68671e-08		0.0365208	31.3097
ALDOB	Lymphoid leukemia, chronic		9	104174108	rs183342753	C	T	C	T	FALSE	FALSE	FALSE	TRUE	TRUE	TRUE		-1.35396	0.0114734	0.215524	5.39515e-10	828	0.0456006		0.27	0.0076	0.39	0.48	404972	1.18352e-06		TRUE	5.9454e-10		0.0415836	35.8383
THG1L	Lymphoid leukemia, chronic		5	157192202	rs7700500	A	T	A	T	FALSE	TRUE	FALSE	TRUE	TRUE	TRUE		0.546109	0.673913	0.0511781	5.42874e-25	828	0.12115		0.0073	0.65	0.066	0.91	404972	3.02089e-08		TRUE	2.05785e-25		0.131077	124.602
IL11RA	Lymphoid leukemia, chronic		9	34647802	rs41274865	C	G	C	G	FALSE	TRUE	FALSE	TRUE	TRUE	TRUE		0.597171	0.0706522	0.0947037	4.66922e-10	828	0.0459267		0.038	0.066	0.13	0.77	404972	2.10988e-07		TRUE	4.58095e-10		0.0468308	40.5827
CNRIP1	Lymphoid leukemia, chronic		2	68580439	rs61142289	C	T	C	T	FALSE	FALSE	FALSE	TRUE	TRUE	TRUE		-0.787444	0.163647	0.0619192	5.76654e-34	828	0.163738		-0.0079	0.15	0.089	0.93	404972	1.94559e-08		TRUE	7.89678e-35		0.169733	168.861
SRA1	Lymphoid leukemia, chronic		5	139888590	rs7712617	A	C	A	C	FALSE	FALSE	FALSE	TRUE	TRUE	TRUE		0.318739	0.390097	0.0489053	1.24287e-10	828	0.0489103		0.033	0.47	0.063	0.61	404972	6.77522e-07		TRUE	1.28643e-10		0.048343	41.9598
SH3GLB2	Lymphoid leukemia, chronic		9	131782964	rs62585602	A	G	A	G	FALSE	FALSE	FALSE	TRUE	TRUE	TRUE		-0.36994	0.372585	0.0478749	3.18654e-14	828	0.0674148		-0.077	0.47	0.063	0.23	404972	3.68872e-06		TRUE	3.74568e-14		0.0639842	56.4638
HEBP1	Lymphoid leukemia, chronic		12	13122068	rs11055176	T	A	T	A	FALSE	TRUE	FALSE	TRUE	TRUE	TRUE		-1.31549	0.0277778	0.144715	7.19775e-19	828	0.0909411		0.34	0.038	0.17	0.038	404972	9.87718e-06		TRUE	9.53721e-19		0.0934692	85.1659
HEBP1	Lymphoid leukemia, chronic		12	13154077	rs67498669	T	C	T	C	FALSE	FALSE	FALSE	TRUE	TRUE	TRUE		0.273667	0.572464	0.0490678	3.31023e-08	828	0.0362925		0.081	0.58	0.064	0.2	404972	3.95536e-06		TRUE	4.32985e-08		0.0366603	31.4338
PGP	Lymphoid leukemia, chronic		16	2263836	rs116977380	T	C	T	C	FALSE	FALSE	FALSE	TRUE	TRUE	TRUE		0.63206	0.0664251	0.0968915	1.19719e-10	828	0.0489946		0.14	0.041	0.16	0.37	404972	1.89057e-06		TRUE	1.37459e-10		0.0495482	43.0604
CMPK1	Lymphoid leukemia, chronic		1	47773500	rs115741030	A	G	A	G	FALSE	FALSE	FALSE	TRUE	TRUE	TRUE		-0.810464	0.0555556	0.10299	1.11625e-14	828	0.0697429		0.039	0.058	0.14	0.77	404972	1.91624e-07		TRUE	9.26019e-15		0.068929	61.1503
CCL15	Lymphoid leukemia, chronic		17	34282461	rs2702961	A	G	A	G	FALSE	FALSE	FALSE	TRUE	TRUE	TRUE		0.325406	0.266304	0.0562386	1.02179e-08	828	0.0389535		0.14	0.22	0.079	0.086	404972	7.75489e-06		TRUE	1.52658e-08		0.0413785	35.654
CCL15	Lymphoid leukemia, chronic		17	34327923	rs854624	G	T	G	T	FALSE	FALSE	FALSE	TRUE	TRUE	TRUE		1.38036	0.0996377	0.066032	3.21018e-78	828	0.345999		-0.004	0.08	0.12	0.97	404972	2.74369e-09		TRUE	1.52942e-83		0.341866	429.063
RTP4	Lymphoid leukemia, chronic		3	187093692	rs1878861	A	G	A	G	FALSE	FALSE	FALSE	TRUE	TRUE	TRUE		-0.362672	0.556159	0.0481115	1.2544e-13	828	0.064366		-0.057	0.61	0.065	0.38	404972	1.89889e-06		TRUE	1.33476e-13		0.0649358	57.3618
PDHX	Lymphoid leukemia, chronic		11	34916484	rs1326940	G	A	G	A	FALSE	FALSE	FALSE	TRUE	TRUE	TRUE		-0.330698	0.658213	0.0513741	2.06353e-10	828	0.047768		0.067	0.69	0.068	0.33	404972	2.39722e-06		TRUE	2.45739e-10		0.0492057	42.7473
IDH1	Lymphoid leukemia, chronic		2	209108301	rs34599179	C	T	C	T	FALSE	FALSE	FALSE	TRUE	TRUE	TRUE		-1.41317	0.0332126	0.125162	1.36067e-27	828	0.1337		-0.23	0.014	0.27	0.4	404972	1.79186e-06		TRUE	5.78698e-28		0.128249	121.518
PSMB4	Lymphoid leukemia, chronic		1	151374025	rs4603	C	T	C	T	FALSE	FALSE	FALSE	TRUE	TRUE	TRUE		-0.47066	0.15157	0.0662483	2.6094e-12	828	0.0575872		0.036	0.17	0.084	0.67	404972	4.53548e-07		TRUE	2.49973e-12		0.0569736	49.9034
ALB	Lymphoid leukemia, chronic		4	74312759	rs115415310	C	T	C	T	FALSE	FALSE	FALSE	TRUE	TRUE	TRUE		-0.680605	0.0410628	0.118609	1.34294e-08	828	0.0383353		-0.23	0.027	0.2	0.23	404972	3.26566e-06		TRUE	1.70378e-08		0.0364803	31.2736
AKR1C4	Lymphoid leukemia, chronic		10	5245780	rs76669111	T	G	T	G	FALSE	FALSE	FALSE	TRUE	TRUE	TRUE		-0.705062	0.135266	0.0668454	1.73041e-24	828	0.118701		0.078	0.16	0.087	0.37	404972	1.98485e-06		TRUE	9.92398e-25		0.116294	108.7
PPIC	Lymphoid leukemia, chronic		5	122360403	rs17388251	C	T	C	T	FALSE	FALSE	FALSE	TRUE	TRUE	TRUE		-0.663977	0.36413	0.0459892	2.67544e-42	828	0.201505		-0.015	0.38	0.065	0.81	404972	1.31502e-07		TRUE	1.14437e-43		0.204155	211.891
LRIG1	Lymphoid leukemia, chronic		3	66557025	rs140731112	T	C	T	C	FALSE	FALSE	FALSE	TRUE	TRUE	TRUE		-1.04594	0.0187198	0.173522	2.50481e-09	828	0.0421337		-0.024	0.017	0.26	0.93	404972	2.10403e-08		TRUE	2.36524e-09		0.0401918	34.5886
LRIG1	Lymphoid leukemia, chronic		3	66434643	rs2306272	C	T	C	T	FALSE	FALSE	FALSE	TRUE	TRUE	TRUE		-0.769269	0.237923	0.05388	1.70144e-41	828	0.197938		0.055	0.29	0.07	0.43	404972	1.52442e-06		TRUE	1.17349e-42		0.214596	225.688
SAA2	Lymphoid leukemia, chronic		11	18278423	rs11024589	C	A	C	A	FALSE	FALSE	FALSE	TRUE	TRUE	TRUE		-0.70601	0.0742754	0.0892789	8.3772e-15	828	0.07038		-0.013	0.084	0.11	0.91	404972	3.44888e-08		TRUE	6.52357e-15		0.0685454	60.7851
PRSS3	Lymphoid leukemia, chronic		9	33896592	rs4878552	C	T	C	T	FALSE	FALSE	FALSE	TRUE	TRUE	TRUE		-0.603196	0.447464	0.0451412	5.17264e-37	828	0.177745		0.0094	0.38	0.065	0.89	404972	5.16424e-08		TRUE	4.79662e-38		0.179914	181.212
AIF1L	Lymphoid leukemia, chronic		9	133973528	rs11244283	C	G	C	G	FALSE	TRUE	FALSE	TRUE	TRUE	TRUE		-0.502078	0.271135	0.0539222	1.11516e-19	828	0.0949905		0.067	0.27	0.071	0.34	404972	2.19892e-06		TRUE	9.19113e-20		0.0996334	91.4041
COL2A1	Lymphoid leukemia, chronic		12	48412592	rs2079295	C	A	C	A	FALSE	FALSE	FALSE	TRUE	TRUE	TRUE		-0.584923	0.506039	0.04543	1.0564e-34	828	0.167148		-0.028	0.38	0.065	0.67	404972	4.58212e-07		TRUE	1.59033e-35		0.171043	170.432
GREM1	Lymphoid leukemia, chronic		15	33010412	rs2293582	A	G	A	G	FALSE	FALSE	FALSE	TRUE	TRUE	TRUE		0.946202	0.279589	0.0433165	7.57889e-84	828	0.366154		-0.057	0.19	0.08	0.48	404972	1.25356e-06		TRUE	9.62015e-90		0.36066	465.958
CLSTN2	Lymphoid leukemia, chronic		3	139472631	rs11713418	G	A	G	A	FALSE	FALSE	FALSE	TRUE	TRUE	TRUE		-0.298818	0.702899	0.0539413	4.07465e-08	828	0.0358218		0.082	0.65	0.067	0.22	404972	3.69874e-06		TRUE	5.27351e-08		0.0372941	31.9983
GSTM4	Lymphoid leukemia, chronic		1	110218716	rs620077	T	C	T	C	FALSE	FALSE	FALSE	TRUE	TRUE	TRUE		-0.619233	0.897947	0.0792163	1.64614e-14	828	0.0688817		-0.073	0.92	0.12	0.53	404972	9.13819e-07		TRUE	1.54526e-14		0.0702772	62.4369
ITPA	Lymphoid leukemia, chronic		20	3182893	rs6051640	T	C	T	C	FALSE	FALSE	FALSE	TRUE	TRUE	TRUE		-1.54722	0.0603865	0.0868087	2.26287e-60	828	0.277764		0.015	0.075	0.12	0.9	404972	3.85831e-08		TRUE	2.07416e-63		0.271658	308.083
AMY2A	Lymphoid leukemia, chronic		1	104027932	rs142370265	T	C	T	C	FALSE	FALSE	FALSE	TRUE	TRUE	TRUE		-1.00178	0.0676329	0.0902877	9.2222e-27	828	0.129709		0.036	0.043	0.16	0.82	404972	1.25009e-07		TRUE	3.11779e-27		0.126567	119.693
SERPINB8	Lymphoid leukemia, chronic		18	61654463	rs3826616	G	A	G	A	FALSE	FALSE	FALSE	TRUE	TRUE	TRUE		-0.412804	0.504227	0.0490641	1.74008e-16	828	0.0789351		-0.044	0.58	0.064	0.49	404972	1.16714e-06		TRUE	1.54021e-16		0.0851975	76.9271
NT5C3B	Lymphoid leukemia, chronic		17	40088795	rs73307798	G	T	G	T	FALSE	FALSE	FALSE	TRUE	TRUE	TRUE		0.377371	0.227053	0.0581901	1.52494e-10	828	0.0484496		0.17	0.17	0.084	0.044	404972	1.01137e-05		TRUE	2.45721e-10		0.0499855	43.4604
CYB5R2	Lymphoid leukemia, chronic		11	7694854	rs4237758	G	A	G	A	FALSE	FALSE	FALSE	TRUE	TRUE	TRUE		0.480909	0.65157	0.0483093	3.99349e-22	828	0.107121		0.014	0.58	0.065	0.82	404972	1.14553e-07		TRUE	2.03103e-22		0.10501	96.9158
SERPINE2	Lymphoid leukemia, chronic		2	224874874	rs13412535	A	G	A	G	FALSE	FALSE	FALSE	TRUE	TRUE	TRUE		-0.553536	0.202295	0.0562125	1.04483e-21	828	0.105061		0.07	0.23	0.075	0.35	404972	2.15105e-06		TRUE	7.52036e-22		0.0988893	90.6465
SPINK4	Lymphoid leukemia, chronic		9	33233022	rs7044562	C	T	C	T	FALSE	FALSE	FALSE	TRUE	TRUE	TRUE		-0.542187	0.865338	0.0676449	3.74402e-15	828	0.0721638		-0.035	0.84	0.088	0.69	404972	3.90614e-07		TRUE	3.17061e-15		0.0685108	60.7521
SRGN	Lymphoid leukemia, chronic		10	70856963	rs67852477	G	C	G	C	FALSE	TRUE	FALSE	TRUE	TRUE	TRUE		-1.48278	0.0199275	0.170076	1.53279e-17	828	0.0842668		-0.4	0.0098	0.32	0.21	404972	3.8583e-06		TRUE	1.60128e-17		0.0858805	77.6018
TSTD1	Lymphoid leukemia, chronic		1	161008535	rs10908821	G	C	G	C	FALSE	TRUE	FALSE	TRUE	TRUE	TRUE		0.925469	0.13285	0.0660088	3.22526e-40	828	0.192232		-0.13	0.12	0.096	0.16	404972	4.52814e-06		TRUE	3.84305e-41		0.197337	203.075
MATN3	Lymphoid leukemia, chronic		2	20207619	rs11694716	A	G	A	G	FALSE	FALSE	FALSE	TRUE	TRUE	TRUE		-0.649646	0.709541	0.0510035	4.6554e-34	828	0.164169		-0.072	0.64	0.066	0.28	404972	2.93868e-06		TRUE	1.10207e-34		0.173959	173.95
MATN3	Lymphoid leukemia, chronic		2	19853395	rs72787914	A	G	A	G	FALSE	FALSE	FALSE	TRUE	TRUE	TRUE		-0.89206	0.0301932	0.139535	2.71672e-10	828	0.0471484		0.029	0.031	0.18	0.87	404972	6.40956e-08		TRUE	2.54946e-10		0.0466029	40.3756
BCAT2	Lymphoid leukemia, chronic		19	49313000	rs736170	C	T	C	T	FALSE	FALSE	FALSE	TRUE	TRUE	TRUE		-0.651225	0.18599	0.0599834	9.24025e-26	828	0.124879		-0.031	0.23	0.075	0.68	404972	4.21869e-07		TRUE	3.76956e-26		0.128414	121.697
ECI1	Lymphoid leukemia, chronic		16	2301269	rs55650311	T	C	T	C	FALSE	FALSE	FALSE	TRUE	TRUE	TRUE		-0.335328	0.195652	0.0598456	2.86707e-08	828	0.0366179		-0.03	0.17	0.086	0.73	404972	3.00485e-07		TRUE	2.96389e-08		0.0353914	30.3059
MDGA2	Lymphoid leukemia, chronic		14	48968207	rs1385592	G	A	G	A	FALSE	FALSE	FALSE	TRUE	TRUE	TRUE		0.537627	0.0664251	0.0965957	3.529e-08	828	0.0361474		0.24	0.091	0.11	0.026	404972	1.17546e-05		TRUE	5.82206e-08		0.0358487	30.712
MDGA2	Lymphoid leukemia, chronic		14	48352924	rs61993498	C	T	C	T	FALSE	FALSE	FALSE	TRUE	TRUE	TRUE		0.598605	0.0881643	0.0844612	2.93298e-12	828	0.0573255		0.2	0.085	0.11	0.081	404972	8.16297e-06		TRUE	4.38941e-12		0.0576129	50.4976
OLFM2	Lymphoid leukemia, chronic		19	10134133	rs142890688	A	G	A	G	FALSE	FALSE	FALSE	TRUE	TRUE	TRUE		-0.379518	0.149758	0.065876	1.17902e-08	828	0.0386297		0.13	0.14	0.094	0.16	404972	4.72287e-06		TRUE	1.59002e-08		0.0366798	31.4512
OLFM2	Lymphoid leukemia, chronic		19	10066364	rs34336349	T	C	T	C	FALSE	FALSE	FALSE	TRUE	TRUE	TRUE		0.753796	0.317633	0.046094	2.74541e-52	828	0.244583		-0.054	0.34	0.067	0.42	404972	1.60404e-06		TRUE	2.63772e-54		0.24631	269.941
VEGFA	Lymphoid leukemia, chronic		6	43932223	rs11757903	A	G	A	G	FALSE	FALSE	FALSE	TRUE	TRUE	TRUE		-0.463842	0.475242	0.0454076	3.77211e-23	828	0.11216		0.042	0.47	0.065	0.52	404972	1.03098e-06		TRUE	2.14692e-23		0.107311	99.2942
NPL	Lymphoid leukemia, chronic		1	182777366	rs6704003	A	G	A	G	FALSE	FALSE	FALSE	TRUE	TRUE	TRUE		0.51147	0.071256	0.0915011	3.08945e-08	828	0.0364487		-0.19	0.076	0.12	0.1	404972	6.19041e-06		TRUE	4.38221e-08		0.0346248	29.6259
PARK7	Lymphoid leukemia, chronic		1	8014568	rs35731977	A	G	A	G	FALSE	FALSE	FALSE	TRUE	TRUE	TRUE		0.406204	0.261473	0.0535259	8.70748e-14	828	0.0651792		0.042	0.18	0.082	0.61	404972	6.4781e-07		TRUE	8.13431e-14		0.0637253	56.2197
CR1	Lymphoid leukemia, chronic		1	207750568	rs679515	C	T	C	T	FALSE	FALSE	FALSE	TRUE	TRUE	TRUE		-0.733603	0.794082	0.0557054	4.32455e-36	828	0.17353		0.084	0.82	0.083	0.31	404972	2.52917e-06		TRUE	7.54116e-37		0.176	176.427
KLB	Lymphoid leukemia, chronic		4	39324000	rs12507790	A	C	A	C	FALSE	FALSE	FALSE	TRUE	TRUE	TRUE		-0.33166	0.421498	0.0469841	3.55662e-12	828	0.0568938		0.061	0.46	0.063	0.34	404972	2.31502e-06		TRUE	4.06579e-12		0.0536434	46.8211
KLB	Lymphoid leukemia, chronic		4	39446549	rs1458255	A	G	A	G	FALSE	FALSE	FALSE	TRUE	TRUE	TRUE		-0.719975	0.67029	0.0451063	3.42899e-50	828	0.235735		0.033	0.7	0.069	0.63	404972	5.64815e-07		TRUE	4.02789e-52		0.229118	245.5
LRP4	Lymphoid leukemia, chronic		11	46893108	rs2306029	C	T	C	T	FALSE	FALSE	FALSE	TRUE	TRUE	TRUE		-0.456149	0.597826	0.0483625	3.96574e-20	828	0.0972285		-0.032	0.54	0.063	0.61	404972	6.37083e-07		TRUE	2.64763e-20		0.100053	91.8323
PLXND1	Lymphoid leukemia, chronic		3	129308425	rs2251016	A	G	A	G	FALSE	FALSE	FALSE	TRUE	TRUE	TRUE		-0.692135	0.0458937	0.11624	3.85862e-09	828	0.0411565		0.059	0.031	0.18	0.75	404972	2.65299e-07		TRUE	3.90428e-09		0.0419528	36.1705
SFTPD	Lymphoid leukemia, chronic		10	81748708	rs7084667	T	C	T	C	FALSE	FALSE	FALSE	TRUE	TRUE	TRUE		0.528841	0.403986	0.0462158	3.01694e-28	828	0.136831		0.073	0.33	0.067	0.27	404972	2.93138e-06		TRUE	1.35604e-28		0.13468	128.56
TCN1	Lymphoid leukemia, chronic		11	60090357	rs139113506	A	G	A	G	FALSE	FALSE	FALSE	TRUE	TRUE	TRUE		-1.24247	0.0157005	0.19461	2.86749e-10	828	0.0470265		0.11	0.029	0.19	0.56	404972	8.27666e-07		TRUE	3.04131e-10		0.0477136	41.3862
TCN1	Lymphoid leukemia, chronic		11	59631535	rs34528912	T	C	T	C	FALSE	FALSE	FALSE	TRUE	TRUE	TRUE		-0.89882	0.057971	0.10018	1.92429e-18	828	0.0888008		0.048	0.039	0.16	0.77	404972	2.22239e-07		TRUE	1.31422e-18		0.088237	79.9371
PTGR1	Lymphoid leukemia, chronic		9	114325819	rs111703901	C	T	C	T	FALSE	FALSE	FALSE	TRUE	TRUE	TRUE		0.837737	0.0301932	0.143017	6.77667e-09	828	0.0398827		-0.0026	0.051	0.14	0.98	404972	8.51663e-10		TRUE	6.34061e-09		0.0410998	35.4035
PTGR1	Lymphoid leukemia, chronic		9	114151247	rs184716813	C	T	C	T	FALSE	FALSE	FALSE	TRUE	TRUE	TRUE		-1.73369	0.0108696	0.23065	1.46481e-13	828	0.0640209		-0.57	0.021	0.23	0.012	404972	1.51658e-05		TRUE	2.67964e-13		0.0646309	57.0738
KNG1	Lymphoid leukemia, chronic		3	186454180	rs5030062	C	A	C	A	FALSE	FALSE	FALSE	TRUE	TRUE	TRUE		0.292573	0.33756	0.0508888	1.26119e-08	828	0.0384772		-0.07	0.37	0.065	0.29	404972	2.86382e-06		TRUE	1.56967e-08		0.0382821	32.8797
VSTM1	Lymphoid leukemia, chronic		19	54545531	rs2433724	C	T	C	T	FALSE	FALSE	FALSE	TRUE	TRUE	TRUE		-0.393627	0.475242	0.0462032	7.5406e-17	828	0.0807734		-0.089	0.43	0.064	0.16	404972	4.77524e-06		TRUE	8.57136e-17		0.0772812	69.1806
CSTB	Lymphoid leukemia, chronic		21	45201832	rs35285321	A	G	A	G	FALSE	FALSE	FALSE	TRUE	TRUE	TRUE		-0.585254	0.393116	0.0445478	6.11419e-36	828	0.17284		0.12	0.31	0.069	0.076	404972	7.46858e-06		TRUE	1.6504e-36		0.163435	161.371
MERTK	Lymphoid leukemia, chronic		2	112818183	rs189575102	A	G	A	G	FALSE	FALSE	FALSE	TRUE	TRUE	TRUE		-1.38492	0.0259662	0.141545	1.82551e-21	828	0.103862		0.17	0.017	0.26	0.51	404972	1.05567e-06		TRUE	1.18353e-21		0.0970201	88.7491
FN1	Lymphoid leukemia, chronic		2	216304384	rs1250229	C	T	C	T	FALSE	FALSE	FALSE	TRUE	TRUE	TRUE		0.558632	0.777778	0.0543454	2.09264e-23	828	0.113414		-0.12	0.74	0.072	0.085	404972	6.85917e-06		TRUE	1.85761e-23		0.107876	99.8801
HABP2	Lymphoid leukemia, chronic		10	115348046	rs7080536	A	G	A	G	FALSE	FALSE	FALSE	TRUE	TRUE	TRUE		-1.08198	0.0283816	0.145461	2.55764e-13	828	0.062778		-0.083	0.044	0.16	0.59	404972	6.64497e-07		TRUE	2.43709e-13		0.0645656	57.0122
SELENOF	Lymphoid leukemia, chronic		1	87331740	rs2783975	A	C	A	C	FALSE	FALSE	FALSE	TRUE	TRUE	TRUE		-0.495113	0.118961	0.0761653	1.3839e-10	828	0.0486683		0.19	0.14	0.09	0.032	404972	1.10051e-05		TRUE	2.28761e-10		0.0513852	44.7434
EFNA1	Lymphoid leukemia, chronic		1	155080090	rs7368345	G	A	G	A	FALSE	FALSE	FALSE	TRUE	TRUE	TRUE		-0.272565	0.546498	0.0483761	2.41123e-08	828	0.0370101		0.018	0.51	0.063	0.78	404972	2.01577e-07		TRUE	2.44917e-08		0.0368246	31.58
DCPS	Lymphoid leukemia, chronic		11	126207678	rs7947528	A	G	A	G	FALSE	FALSE	FALSE	TRUE	TRUE	TRUE		-0.474666	0.135266	0.0707921	3.72967e-11	828	0.051619		-0.12	0.097	0.11	0.27	404972	2.93868e-06		TRUE	4.52681e-11		0.0527081	45.9593
OXSR1	Lymphoid leukemia, chronic		3	38271881	rs6599079	T	C	T	C	FALSE	FALSE	FALSE	TRUE	TRUE	TRUE		-0.435886	0.133454	0.0713671	1.55542e-09	828	0.0432102		-0.015	0.1	0.1	0.89	404972	5.55597e-08		TRUE	1.48485e-09		0.0439439	37.9661
AMIGO1	Lymphoid leukemia, chronic		1	110204650	rs11101981	C	T	C	T	FALSE	FALSE	FALSE	TRUE	TRUE	TRUE		-0.333325	0.407609	0.0488697	1.7505e-11	828	0.0533188		-0.096	0.35	0.066	0.15	404972	5.22432e-06		TRUE	2.36206e-11		0.053656	46.8327
MARCO	Lymphoid leukemia, chronic		2	119728472	rs35288880	T	C	T	C	FALSE	FALSE	FALSE	TRUE	TRUE	TRUE		-0.395121	0.153382	0.0669781	5.32309e-09	828	0.0404289		-0.042	0.16	0.085	0.63	404972	6.02889e-07		TRUE	5.64947e-09		0.0405464	34.9067
C1S	Lymphoid leukemia, chronic		12	6998269	rs143703503	G	T	G	T	FALSE	FALSE	FALSE	TRUE	TRUE	TRUE		-0.751504	0.0386473	0.123245	1.6516e-09	828	0.0430747		0.23	0.023	0.22	0.29	404972	2.6989e-06		TRUE	2.02432e-09		0.0419657	36.1821
C1S	Lymphoid leukemia, chronic		12	6909973	rs146111161	T	C	T	C	FALSE	FALSE	FALSE	TRUE	TRUE	TRUE		-0.674032	0.0525362	0.109466	1.15275e-09	828	0.0438866		-0.16	0.019	0.24	0.5	404972	1.09747e-06		TRUE	1.26859e-09		0.0452285	39.1285
ACYP1	Lymphoid leukemia, chronic		14	75514489	rs28756986	G	C	G	C	FALSE	TRUE	FALSE	TRUE	TRUE	TRUE		-1.76264	0.00905797	0.253363	7.07718e-12	828	0.0553517		-0.16	0.012	0.29	0.58	404972	7.51659e-07		TRUE	7.14562e-12		0.0557746	48.7911
LZTFL1	Lymphoid leukemia, chronic		3	45853848	rs9849511	A	C	A	C	FALSE	FALSE	FALSE	TRUE	TRUE	TRUE		-0.44813	0.133454	0.0686385	1.15644e-10	828	0.0490727		-0.18	0.077	0.12	0.13	404972	5.55594e-06		TRUE	1.59687e-10		0.0464474	40.2343
CPTP	Lymphoid leukemia, chronic		1	1263085	rs150672559	A	G	A	G	FALSE	FALSE	FALSE	TRUE	TRUE	TRUE		-0.687113	0.0573671	0.0970922	3.14864e-12	828	0.0571666		0.37	0.003	0.59	0.53	404972	9.71127e-07		TRUE	3.22304e-12		0.0510613	44.4461
TPPP3	Lymphoid leukemia, chronic		16	67305513	rs7186310	C	A	C	A	FALSE	FALSE	FALSE	TRUE	TRUE	TRUE		-0.472745	0.135266	0.0712047	5.70912e-11	828	0.0506615		0.062	0.11	0.1	0.54	404972	9.49205e-07		TRUE	6.0324e-11		0.0522823	45.5676
COA4	Lymphoid leukemia, chronic		11	73485998	rs191334160	T	C	T	C	FALSE	FALSE	FALSE	TRUE	TRUE	TRUE		-1.20927	0.0169082	0.187684	1.98658e-10	828	0.0478537		-0.084	0.028	0.19	0.66	404972	4.82646e-07		TRUE	2.0171e-10		0.0486147	42.2077
SCN3B	Lymphoid leukemia, chronic		11	123513161	rs1275085	A	G	A	G	FALSE	FALSE	FALSE	TRUE	TRUE	TRUE		0.823696	0.0875604	0.0803232	2.62132e-23	828	0.112935		-0.07	0.081	0.12	0.55	404972	8.40254e-07		TRUE	1.43185e-23		0.108412	100.436
RAET1L	Lymphoid leukemia, chronic		6	150336665	rs5006620	T	C	T	C	FALSE	FALSE	FALSE	TRUE	TRUE	TRUE		0.636397	0.434179	0.0452296	1.82509e-40	828	0.19334		0.14	0.45	0.063	0.023	404972	1.2194e-05		TRUE	3.55872e-41		0.198991	205.2
SEMA6D	Lymphoid leukemia, chronic		15	47484264	rs1454843	T	C	T	C	FALSE	FALSE	FALSE	TRUE	TRUE	TRUE		0.564445	0.241546	0.054037	4.49339e-24	828	0.116681		-0.044	0.21	0.079	0.58	404972	7.65999e-07		TRUE	2.27715e-24		0.116735	109.167
SEMA6D	Lymphoid leukemia, chronic		15	48058071	rs532598	A	G	A	G	FALSE	FALSE	FALSE	TRUE	TRUE	TRUE		0.381865	0.430556	0.0467908	1.23408e-15	828	0.0746174		0.012	0.33	0.067	0.86	404972	7.92118e-08		TRUE	9.42734e-16		0.071504	63.6107
SIGLEC11	Lymphoid leukemia, chronic		19	51172526	rs41275782	C	G	C	G	FALSE	TRUE	FALSE	TRUE	TRUE	TRUE		0.641264	0.0464976	0.11269	1.75898e-08	828	0.0377244		-0.14	0.03	0.18	0.44	404972	1.49378e-06		TRUE	2.02638e-08		0.0364633	31.2585
SIGLEC11	Lymphoid leukemia, chronic		19	50471300	rs4310977	G	T	G	T	FALSE	FALSE	FALSE	TRUE	TRUE	TRUE		0.814288	0.144928	0.0625186	2.09391e-35	828	0.170386		0.11	0.18	0.082	0.17	404972	4.44358e-06		TRUE	4.82013e-36		0.164339	162.439
DEFA3	Lymphoid leukemia, chronic		8	6829078	rs143983769	A	G	A	G	FALSE	FALSE	FALSE	TRUE	TRUE	TRUE		1.50636	0.00845411	0.264522	1.71829e-08	828	0.0377772		0.21	0.015	0.26	0.42	404972	1.6109e-06		TRUE	1.99499e-08		0.0380424	32.6657
DEFA3	Lymphoid leukemia, chronic		8	6879803	rs7825750	C	T	C	T	FALSE	FALSE	FALSE	TRUE	TRUE	TRUE		0.4508	0.342391	0.048256	8.58299e-20	828	0.0955578		-0.015	0.31	0.068	0.83	404972	1.20155e-07		TRUE	5.19637e-20		0.0915141	83.2051
NTM	Lymphoid leukemia, chronic		11	131196396	rs2511504	C	T	C	T	FALSE	FALSE	FALSE	TRUE	TRUE	TRUE		0.328477	0.381643	0.0474826	9.19213e-12	828	0.0547647		-0.054	0.44	0.064	0.39	404972	1.75794e-06		TRUE	1.02062e-11		0.0509256	44.3217
CNTN6	Lymphoid leukemia, chronic		3	1791236	rs4432626	G	A	G	A	FALSE	FALSE	FALSE	TRUE	TRUE	TRUE		0.313052	0.414251	0.0496307	4.61368e-10	828	0.0459538		-0.011	0.41	0.064	0.87	404972	7.29462e-08		TRUE	4.37128e-10		0.0475596	41.2459
CNTN6	Lymphoid leukemia, chronic		3	1137596	rs6769116	T	C	T	C	FALSE	FALSE	FALSE	TRUE	TRUE	TRUE		1.32766	0.0676329	0.0860902	2.40828e-47	828	0.22356		-0.072	0.059	0.14	0.59	404972	6.53109e-07		TRUE	5.04008e-49		0.222305	236.113
TLR10	Lymphoid leukemia, chronic		4	38765140	rs75044248	A	G	A	G	FALSE	FALSE	FALSE	TRUE	TRUE	TRUE		0.943545	0.0199275	0.164223	1.28833e-08	828	0.038429		0.11	0.027	0.2	0.57	404972	7.46968e-07		TRUE	1.39618e-08		0.0347749	29.759
THY1	Lymphoid leukemia, chronic		11	119293913	rs55933700	T	G	T	G	FALSE	FALSE	FALSE	TRUE	TRUE	TRUE		-1.03575	0.0253623	0.15035	1.11435e-11	828	0.0543327		-0.34	0.025	0.21	0.11	404972	6.47282e-06		TRUE	1.57801e-11		0.0530361	46.2614
FREM1	Lymphoid leukemia, chronic		9	14847175	rs10810271	C	T	C	T	FALSE	FALSE	FALSE	TRUE	TRUE	TRUE		-0.853061	0.102657	0.0746462	3.49553e-28	828	0.136526		-0.04	0.09	0.11	0.72	404972	3.26521e-07		TRUE	1.09633e-28		0.134072	127.89
FREM1	Lymphoid leukemia, chronic		9	14830821	rs7868862	C	T	C	T	FALSE	FALSE	FALSE	TRUE	TRUE	TRUE		-0.422	0.171498	0.0633618	4.98846e-11	828	0.050965		-0.084	0.2	0.079	0.28	404972	2.79177e-06		TRUE	6.01764e-11		0.0506066	44.0293
VSTM1	Lymphoid leukemia, chronic		19	54545531	rs2433724	C	T	C	T	FALSE	FALSE	FALSE	TRUE	TRUE	TRUE		-0.92256	0.475242	0.0359431	2.70559e-107	828	0.443699		-0.089	0.43	0.064	0.16	404972	4.77524e-06		TRUE	4.80266e-117		0.424515	609.311
CD300LG	Lymphoid leukemia, chronic		17	41840849	rs77697917	T	C	T	C	FALSE	FALSE	FALSE	TRUE	TRUE	TRUE		-0.935093	0.0332126	0.13577	1.12615e-11	828	0.0543089		-0.074	0.029	0.19	0.69	404972	3.7457e-07		TRUE	1.08741e-11		0.0561531	49.1419
GLDN	Lymphoid leukemia, chronic		15	51641996	rs2445772	G	C	G	C	FALSE	TRUE	FALSE	TRUE	TRUE	TRUE		-0.714093	0.589372	0.0441806	2.89063e-51	828	0.240281		-0.022	0.69	0.069	0.75	404972	2.51029e-07		TRUE	2.44228e-53		0.246818	270.681
GLDN	Lymphoid leukemia, chronic		15	51796757	rs72729275	A	G	A	G	FALSE	FALSE	FALSE	TRUE	TRUE	TRUE		-0.794735	0.0332126	0.129182	1.19099e-09	828	0.043813		0.017	0.047	0.15	0.91	404972	3.1717e-08		TRUE	1.12204e-09		0.040561	34.9198
GIPC2	Lymphoid leukemia, chronic		1	78518939	rs7537908	G	A	G	A	FALSE	FALSE	FALSE	TRUE	TRUE	TRUE		-0.490701	0.194444	0.0608233	2.51689e-15	828	0.0730422		0.0025	0.21	0.078	0.97	404972	2.53669e-09		TRUE	1.85129e-15		0.0754317	67.39
MDP1	Lymphoid leukemia, chronic		14	24683304	rs145254894	A	C	A	C	FALSE	FALSE	FALSE	TRUE	TRUE	TRUE		-2.11435	0.00603865	0.309671	1.67109e-11	828	0.053423		0.12	0.015	0.26	0.63	404972	5.26008e-07		TRUE	1.65856e-11		0.0536652	46.8412
NUDT16	Lymphoid leukemia, chronic		3	131339967	rs72999300	T	C	T	C	FALSE	FALSE	FALSE	TRUE	TRUE	TRUE		-1.82848	0.00543478	0.329211	3.76289e-08	828	0.0360021		0.28	0.0084	0.34	0.41	404972	1.67469e-06		TRUE	4.39891e-08		0.0361431	30.9737
PRTFDC1	Lymphoid leukemia, chronic		10	24855993	rs34342863	G	A	G	A	FALSE	FALSE	FALSE	TRUE	TRUE	TRUE		-1.06963	0.0301932	0.141132	9.35851e-14	828	0.0650188		0.059	0.029	0.2	0.77	404972	2.14892e-07		TRUE	8.12514e-14		0.0670026	59.3186
CPPED1	Lymphoid leukemia, chronic		16	12883543	rs7201202	C	T	C	T	FALSE	FALSE	FALSE	TRUE	TRUE	TRUE		-1.25593	0.164855	0.0515817	3.94254e-99	828	0.417835		0.1	0.17	0.084	0.23	404972	3.49959e-06		TRUE	2.09724e-107		0.434335	634.228
FN3K	Lymphoid leukemia, chronic		17	80685426	rs1046875	G	A	G	A	FALSE	FALSE	FALSE	TRUE	TRUE	TRUE		0.762409	0.736111	0.0493968	2.06627e-47	828	0.223845		0.18	0.69	0.068	0.0075	404972	1.7302e-05		TRUE	1.76553e-48		0.225824	240.941
CAB39L	Lymphoid leukemia, chronic		13	49918175	rs35214871	T	G	T	G	FALSE	FALSE	FALSE	TRUE	TRUE	TRUE		-0.573474	0.160628	0.0627938	5.04587e-19	828	0.0917142		0.044	0.15	0.091	0.62	404972	5.77297e-07		TRUE	3.58153e-19		0.0886815	80.3791
SULT1A1	Lymphoid leukemia, chronic		16	28582941	rs12447461	A	C	A	C	FALSE	FALSE	FALSE	TRUE	TRUE	TRUE		-0.623198	0.410628	0.0436354	1.61592e-41	828	0.198038		0.065	0.38	0.065	0.32	404972	2.46931e-06		TRUE	1.26837e-42		0.187984	191.221
SULT1A1	Lymphoid leukemia, chronic		16	28620534	rs4149381	G	T	G	T	FALSE	FALSE	FALSE	TRUE	TRUE	TRUE		1.03131	0.0277778	0.147478	5.55546e-12	828	0.0558939		-0.015	0.016	0.27	0.95	404972	7.62135e-09		TRUE	4.77827e-12		0.0574476	50.3438
PADI4	Lymphoid leukemia, chronic		1	17651637	rs13375202	G	A	G	A	FALSE	FALSE	FALSE	TRUE	TRUE	TRUE		-0.419818	0.368357	0.049582	1.14123e-16	828	0.0798631		0.12	0.37	0.065	0.074	404972	8.41607e-06		TRUE	1.55208e-16		0.0820149	73.7967
SPAG7	Lymphoid leukemia, chronic		17	4875628	rs16942615	G	A	G	A	FALSE	FALSE	FALSE	TRUE	TRUE	TRUE		0.416281	0.117754	0.0737719	2.29885e-08	828	0.037118		0.12	0.065	0.13	0.35	404972	2.10403e-06		TRUE	2.75304e-08		0.0360055	30.8513
CHMP4A	Lymphoid leukemia, chronic		14	24679877	rs2295322	T	C	T	C	FALSE	FALSE	FALSE	TRUE	TRUE	TRUE		-0.265221	0.4843	0.0475157	3.22965e-08	828	0.0363481		-0.085	0.51	0.063	0.18	404972	4.49502e-06		TRUE	4.31582e-08		0.0351364	30.0796
FUCA1	Lymphoid leukemia, chronic		1	24082286	rs10917422	A	T	A	T	FALSE	TRUE	FALSE	TRUE	TRUE	TRUE		-0.335355	0.36413	0.0478949	5.23247e-12	828	0.0560286		-0.024	0.3	0.07	0.73	404972	2.90271e-07		TRUE	4.92542e-12		0.0520792	45.3808
PRTG	Lymphoid leukemia, chronic		15	56143715	rs182308464	T	C	T	C	FALSE	FALSE	FALSE	TRUE	TRUE	TRUE		1.03758	0.0241546	0.153869	2.90821e-11	828	0.052178		-0.33	0.017	0.26	0.2	404972	3.97793e-06		TRUE	3.72017e-11		0.0507521	44.1626
PRTG	Lymphoid leukemia, chronic		15	56007004	rs2008336	T	C	T	C	FALSE	FALSE	FALSE	TRUE	TRUE	TRUE		0.486276	0.682367	0.0513952	3.07188e-20	828	0.0977806		-0.034	0.69	0.068	0.62	404972	6.17329e-07		TRUE	2.02885e-20		0.102504	94.338
BTN3A2	Lymphoid leukemia, chronic		6	26354780	rs9379851	C	A	C	A	FALSE	FALSE	FALSE	TRUE	TRUE	TRUE		-1.31803	0.0863527	0.073903	1.95536e-60	828	0.278018		0.055	0.14	0.092	0.55	404972	8.82524e-07		TRUE	2.52919e-63		0.274116	311.924
MGMT	Lymphoid leukemia, chronic		10	131445731	rs1008982	C	T	C	T	FALSE	FALSE	FALSE	TRUE	TRUE	TRUE		-0.456171	0.418478	0.0455004	2.11029e-22	828	0.108486		-0.013	0.38	0.065	0.85	404972	9.87727e-08		TRUE	1.04279e-22		0.10128	93.085
MGMT	Lymphoid leukemia, chronic		10	131563409	rs76444821	A	G	A	G	FALSE	FALSE	FALSE	TRUE	TRUE	TRUE		0.483968	0.0863527	0.0840193	1.18506e-08	828	0.0386181		-0.03	0.095	0.11	0.78	404972	1.83668e-07		TRUE	1.19289e-08		0.0369588	31.6995
HCLS1	Lymphoid leukemia, chronic		3	121712805	rs3915061	C	G	C	G	FALSE	TRUE	FALSE	TRUE	TRUE	TRUE		-0.316311	0.301329	0.0512483	1.05505e-09	828	0.0440868		0.16	0.25	0.073	0.031	404972	1.18622e-05		TRUE	1.7781e-09		0.0421281	36.3283
AOC3	Lymphoid leukemia, chronic		17	40940579	rs61755606	A	G	A	G	FALSE	FALSE	FALSE	TRUE	TRUE	TRUE		-0.89852	0.0736715	0.0866177	8.77867e-24	828	0.11526		0.16	0.11	0.1	0.11	404972	6.32142e-06		TRUE	7.3613e-24		0.110192	102.29
GPR37	Lymphoid leukemia, chronic		7	124145314	rs12154670	C	G	C	G	FALSE	TRUE	FALSE	TRUE	TRUE	TRUE		-0.899635	0.199879	0.0540313	6.80996e-54	828	0.25129		0.034	0.26	0.072	0.63	404972	5.50643e-07		TRUE	3.66813e-56		0.258872	288.518
GPR37	Lymphoid leukemia, chronic		7	123776251	rs57318061	G	A	G	A	FALSE	FALSE	FALSE	TRUE	TRUE	TRUE		0.282178	0.556159	0.0490129	1.20528e-08	828	0.0385797		-0.0092	0.48	0.063	0.88	404972	5.26589e-08		TRUE	1.17349e-08		0.03931	33.7987
GLT8D2	Lymphoid leukemia, chronic		12	104408832	rs117801489	C	T	C	T	FALSE	FALSE	FALSE	TRUE	TRUE	TRUE		0.890321	0.0386473	0.126446	4.01454e-12	828	0.0566224		0.24	0.018	0.24	0.32	404972	2.46931e-06		TRUE	4.64183e-12		0.0589013	51.6976
ADGRD1	Lymphoid leukemia, chronic		12	131458026	rs10734983	G	A	G	A	FALSE	FALSE	FALSE	TRUE	TRUE	TRUE		0.921733	0.947464	0.105821	1.63538e-17	828	0.0841246		0.038	0.96	0.15	0.8	404972	1.58475e-07		TRUE	1.15997e-17		0.0845785	76.3166
ADGRD1	Lymphoid leukemia, chronic		12	131568675	rs2293654	T	C	T	C	FALSE	FALSE	FALSE	TRUE	TRUE	TRUE		0.331277	0.26872	0.0528675	5.95186e-10	828	0.0453791		0.055	0.33	0.067	0.41	404972	1.664e-06		TRUE	6.80896e-10		0.0431317	37.2327
GGT5	Lymphoid leukemia, chronic		22	24621541	rs140980900	A	G	A	G	FALSE	FALSE	FALSE	TRUE	TRUE	TRUE		-1.68081	0.022343	0.157782	6.43263e-25	828	0.120791		-0.36	0.015	0.26	0.16	404972	4.73406e-06		TRUE	4.48208e-25		0.123423	116.301
TECTB	Lymphoid leukemia, chronic		10	113991205	rs12572492	T	C	T	C	FALSE	FALSE	FALSE	TRUE	TRUE	TRUE		0.645489	0.0797101	0.0881477	5.77059e-13	828	0.060962		0.0059	0.057	0.14	0.97	404972	4.38556e-09		TRUE	4.75386e-13		0.0611288	53.7799
C1QTNF4	Lymphoid leukemia, chronic		11	47529947	rs7124681	A	C	A	C	FALSE	FALSE	FALSE	TRUE	TRUE	TRUE		-0.32033	0.414855	0.0487003	8.47856e-11	828	0.0497714		0.016	0.41	0.064	0.8	404972	1.54332e-07		TRUE	8.05231e-11		0.0498179	43.307
DCC	Lymphoid leukemia, chronic		18	49481736	rs9807459	A	G	A	G	FALSE	FALSE	FALSE	TRUE	TRUE	TRUE		0.794169	0.261473	0.0466394	5.89234e-56	828	0.259822		-0.031	0.31	0.069	0.65	404972	4.98428e-07		TRUE	1.97213e-58		0.243584	265.992
LRFN4	Lymphoid leukemia, chronic		11	66650060	rs10896139	T	C	T	C	FALSE	FALSE	FALSE	TRUE	TRUE	TRUE		-0.699999	0.295894	0.0497659	1.92125e-40	828	0.193239		0.013	0.27	0.071	0.85	404972	8.27841e-08		TRUE	1.08116e-41		0.204173	211.914
LILRA1	Lymphoid leukemia, chronic		19	55099792	rs111578730	T	C	T	C	FALSE	FALSE	FALSE	TRUE	TRUE	TRUE		1.74988	0.0187198	0.172725	8.12514e-23	828	0.110525		1.4	0.0058	0.45	0.0019	404972	2.39e-05		TRUE	1.43091e-22		0.112497	104.701
LILRA1	Lymphoid leukemia, chronic		19	55105706	rs117371487	T	C	T	C	FALSE	FALSE	FALSE	TRUE	TRUE	TRUE		-0.939078	0.0766908	0.0854765	2.65422e-26	828	0.127496		-0.3	0.038	0.18	0.099	404972	6.85917e-06		TRUE	1.89067e-26		0.124889	117.88
RELN	Lymphoid leukemia, chronic		7	103615557	rs17373682	T	A	T	A	FALSE	TRUE	FALSE	TRUE	TRUE	TRUE		0.514419	0.102657	0.0772687	5.0738e-11	828	0.0509268		0.27	0.065	0.13	0.033	404972	1.06516e-05		TRUE	8.30131e-11		0.0487541	42.3349
GALNT4	Lymphoid leukemia, chronic		12	89831594	rs10777164	G	A	G	A	FALSE	FALSE	FALSE	TRUE	TRUE	TRUE		0.856062	0.687802	0.0436691	1.48017e-70	828	0.31752		-0.018	0.71	0.07	0.79	404972	1.63277e-07		TRUE	9.41667e-75		0.314727	379.359
ST6GAL2	Lymphoid leukemia, chronic		2	107400636	rs1006413	C	T	C	T	FALSE	FALSE	FALSE	TRUE	TRUE	TRUE		0.675541	0.530797	0.0421406	1.47353e-50	828	0.237291		0.011	0.55	0.063	0.86	404972	7.52803e-08		TRUE	1.30284e-52		0.227312	242.996
ST6GAL2	Lymphoid leukemia, chronic		2	106983245	rs7588749	G	T	G	T	FALSE	FALSE	FALSE	TRUE	TRUE	TRUE		-0.380814	0.165459	0.0644279	4.98062e-09	828	0.0405795		-0.021	0.088	0.11	0.85	404972	8.99975e-08		TRUE	4.86635e-09		0.0400492	34.4608
SGSH	Lymphoid leukemia, chronic		17	78220106	rs146947468	T	C	T	C	FALSE	FALSE	FALSE	TRUE	TRUE	TRUE		-1.10304	0.0211353	0.168478	1.02981e-10	828	0.0493338		0.098	0.013	0.29	0.74	404972	2.8199e-07		TRUE	1.00646e-10		0.0503435	43.7882
GALNT14	Lymphoid leukemia, chronic		2	31134106	rs2278078	A	T	A	T	FALSE	TRUE	FALSE	TRUE	TRUE	TRUE		-1.00745	0.28442	0.0402747	3.02328e-103	828	0.431021		-0.068	0.24	0.074	0.35	404972	2.08512e-06		TRUE	2.05607e-112		0.413138	581.486
B3GAT1	Lymphoid leukemia, chronic		11	134281332	rs78760579	G	T	G	T	FALSE	FALSE	FALSE	TRUE	TRUE	TRUE		-0.924157	0.118961	0.0686568	1.74575e-37	828	0.179893		0.16	0.15	0.089	0.079	404972	7.98056e-06		TRUE	3.98836e-38		0.179028	180.125
HLA-C	Lymphoid leukemia, chronic		6	31236316	rs2524098	T	G	T	G	FALSE	FALSE	FALSE	TRUE	TRUE	TRUE		-1.17043	0.689614	0.0347838	5.41939e-157	828	0.578192		-0.12	0.65	0.066	0.057	404972	8.16297e-06		TRUE	5.04968e-179		0.586447	1171.33
HLA-C	Lymphoid leukemia, chronic		6	31303394	rs7452226	G	A	G	A	FALSE	FALSE	FALSE	TRUE	TRUE	TRUE		0.334462	0.368357	0.049942	3.93037e-11	828	0.0515013		0.083	0.53	0.067	0.22	404972	3.7895e-06		TRUE	4.99064e-11		0.0520552	45.3588
HLA-C	Lymphoid leukemia, chronic		6	31271216	rs7750854	T	G	T	G	FALSE	FALSE	FALSE	TRUE	TRUE	TRUE		-0.434819	0.248792	0.0541147	3.22004e-15	828	0.0724973		-0.19	0.15	0.088	0.031	404972	1.1511e-05		TRUE	5.12688e-15		0.0706714	62.8137
CBLN2	Lymphoid leukemia, chronic		18	69397417	rs9319827	T	C	T	C	FALSE	FALSE	FALSE	TRUE	TRUE	TRUE		0.405977	0.463768	0.0471169	3.48284e-17	828	0.0824689		-0.11	0.3	0.069	0.11	404972	6.27569e-06		TRUE	4.22052e-17		0.0819759	73.7585
FBLN7	Lymphoid leukemia, chronic		2	112938351	rs115611612	A	T	A	T	FALSE	TRUE	FALSE	TRUE	TRUE	TRUE		-0.576587	0.102657	0.0788759	6.30938e-13	828	0.0607626		-0.074	0.067	0.13	0.56	404972	8.00117e-07		TRUE	6.19839e-13		0.0612501	53.8936
FBLN7	Lymphoid leukemia, chronic		2	112945226	rs182135949	T	C	T	C	FALSE	FALSE	FALSE	TRUE	TRUE	TRUE		0.794696	0.0440821	0.11584	1.34778e-11	828	0.0539062		0.33	0.0029	0.62	0.6	404972	6.99554e-07		TRUE	1.36348e-11		0.0532249	46.4353
F11	Lymphoid leukemia, chronic		4	187206249	rs3756011	A	C	A	C	FALSE	FALSE	FALSE	TRUE	TRUE	TRUE		0.54624	0.42814	0.0464124	1.13413e-29	828	0.143612		0.037	0.4	0.064	0.56	404972	8.25316e-07		TRUE	3.3893e-30		0.146108	141.335
LACTB2	Lymphoid leukemia, chronic		8	71995056	rs79542888	T	C	T	C	FALSE	FALSE	FALSE	TRUE	TRUE	TRUE		-2.52732	0.00301932	0.44006	1.30589e-08	828	0.0383983		-0.0061	0.011	0.31	0.98	404972	9.56122e-10		TRUE	1.23059e-08		0.0384544	33.0336
CHN1	Lymphoid leukemia, chronic		2	175893333	rs1150186	C	T	C	T	FALSE	FALSE	FALSE	TRUE	TRUE	TRUE		0.448789	0.870169	0.071041	4.34582e-10	828	0.0460887		-0.032	0.83	0.084	0.7	404972	3.58359e-07		TRUE	4.37051e-10		0.0455089	39.3826
CD209	Lymphoid leukemia, chronic		19	7772173	rs4804774	C	G	C	G	FALSE	TRUE	FALSE	TRUE	TRUE	TRUE		-0.311755	0.272947	0.0544008	1.4013e-08	828	0.0382387		0.029	0.24	0.076	0.7	404972	3.59539e-07		TRUE	1.45357e-08		0.0385746	33.141
SIGLEC14	Lymphoid leukemia, chronic		19	52151087	rs113349196	G	A	G	A	FALSE	FALSE	FALSE	TRUE	TRUE	TRUE		-1.10594	0.161232	0.055978	1.88974e-71	828	0.320906		-0.24	0.11	0.1	0.021	404972	1.42231e-05		TRUE	5.46123e-75		0.330816	408.339
BTN2A2	Lymphoid leukemia, chronic		6	26391391	rs11756444	G	T	G	T	FALSE	FALSE	FALSE	TRUE	TRUE	TRUE		-1.68361	0.0193237	0.170594	8.59623e-22	828	0.105479		0.044	0.055	0.14	0.75	404972	2.43908e-07		TRUE	4.68649e-22		0.107431	99.4185
ZBP1	Lymphoid leukemia, chronic		20	56195349	rs45521631	T	C	T	C	FALSE	FALSE	FALSE	TRUE	TRUE	TRUE		-1.3744	0.0157005	0.193534	2.66089e-12	828	0.0575431		0.22	0.027	0.2	0.25	404972	2.98787e-06		TRUE	3.16396e-12		0.0583844	51.2157
FCN1	Lymphoid leukemia, chronic		9	137856843	rs7873100	G	C	G	C	FALSE	TRUE	FALSE	TRUE	TRUE	TRUE		0.512244	0.349638	0.0476907	2.78975e-25	828	0.122554		0.1	0.26	0.072	0.15	404972	4.76332e-06		TRUE	1.89088e-25		0.119332	111.925
REG1B	Lymphoid leukemia, chronic		2	79299612	rs716413	C	T	C	T	FALSE	FALSE	FALSE	TRUE	TRUE	TRUE		0.596983	0.695652	0.0501897	3.16527e-30	828	0.146235		-0.14	0.75	0.073	0.054	404972	9.08204e-06		TRUE	1.79251e-30		0.150909	146.806
SDCBP2	Lymphoid leukemia, chronic		20	1275999	rs12481700	A	G	A	G	FALSE	FALSE	FALSE	TRUE	TRUE	TRUE		-0.346994	0.274758	0.0548797	4.20117e-10	828	0.0461651		0.024	0.14	0.09	0.79	404972	1.75596e-07		TRUE	4.08644e-10		0.0479852	41.6336
SIGLEC5	Lymphoid leukemia, chronic		19	52151087	rs113349196	G	A	G	A	FALSE	FALSE	FALSE	TRUE	TRUE	TRUE		-1.15335	0.161232	0.0548073	4.74775e-79	828	0.349011		-0.24	0.11	0.1	0.021	404972	1.42231e-05		TRUE	1.37063e-83		0.359787	464.195
LIPG	Lymphoid leukemia, chronic		18	47176261	rs6507939	C	A	C	A	FALSE	FALSE	FALSE	TRUE	TRUE	TRUE		-0.421328	0.824879	0.0645485	1.16775e-10	828	0.0490507		0.086	0.85	0.088	0.33	404972	2.35835e-06		TRUE	1.3817e-10		0.051286	44.6523
HNMT	Lymphoid leukemia, chronic		2	138759649	rs11558538	T	C	T	C	FALSE	FALSE	FALSE	TRUE	TRUE	TRUE		0.498667	0.158816	0.0662389	1.34624e-13	828	0.0642087		-0.032	0.11	0.1	0.75	404972	2.52858e-07		TRUE	1.1866e-13		0.0664411	58.7861
LTK	Lymphoid leukemia, chronic		15	41831773	rs11858506	T	C	T	C	FALSE	FALSE	FALSE	TRUE	TRUE	TRUE		-0.683293	0.620773	0.0441748	1.37995e-47	828	0.2246		0.016	0.65	0.066	0.81	404972	1.45121e-07		TRUE	2.30269e-49		0.219824	232.736
C1QTNF4	Lymphoid leukemia, chronic		11	47529947	rs7124681	A	C	A	C	FALSE	FALSE	FALSE	TRUE	TRUE	TRUE		-0.425981	0.414855	0.0477102	2.75659e-18	828	0.0880167		0.016	0.41	0.064	0.8	404972	1.54332e-07		TRUE	1.8634e-18		0.0880989	79.7999
SCPEP1	Lymphoid leukemia, chronic		17	55039289	rs61418969	C	G	C	G	FALSE	TRUE	FALSE	TRUE	TRUE	TRUE		0.753845	0.118357	0.071254	1.28113e-24	828	0.119337		0.043	0.16	0.086	0.62	404972	6.17329e-07		TRUE	6.03424e-25		0.118599	111.144
COMMD10	Lymphoid leukemia, chronic		5	115806628	rs143620813	G	T	G	T	FALSE	FALSE	FALSE	TRUE	TRUE	TRUE		-0.87522	0.0501208	0.104364	2.15647e-16	828	0.0784631		0.14	0.038	0.18	0.42	404972	1.49378e-06		TRUE	1.98351e-16		0.0729375	64.9863
SFRP5	Lymphoid leukemia, chronic		10	99521168	rs78044282	A	G	A	G	FALSE	FALSE	FALSE	TRUE	TRUE	TRUE		-1.06746	0.0163043	0.192194	3.76368e-08	828	0.0360014		-0.36	0.019	0.23	0.11	404972	6.04956e-06		TRUE	5.31176e-08		0.0365507	31.3363
MVB12B	Lymphoid leukemia, chronic		9	129184309	rs887659	A	G	A	G	FALSE	FALSE	FALSE	TRUE	TRUE	TRUE		0.285442	0.468599	0.0479897	4.00566e-09	828	0.041072		-0.013	0.45	0.064	0.83	404972	1.01884e-07		TRUE	3.91881e-09		0.0405779	34.9349
GSTA2	Lymphoid leukemia, chronic		6	52620740	rs2474462	G	A	G	A	FALSE	FALSE	FALSE	TRUE	TRUE	TRUE		-0.39973	0.733092	0.0548986	7.714e-13	828	0.0603134		0.12	0.69	0.068	0.086	404972	7.68986e-06		TRUE	1.12513e-12		0.0625293	55.0942
MRI1	Lymphoid leukemia, chronic		19	13879344	rs62111897	A	G	A	G	FALSE	FALSE	FALSE	TRUE	TRUE	TRUE		-0.956337	0.0682367	0.0905328	1.4923e-24	828	0.119014		-0.021	0.026	0.2	0.92	404972	2.72242e-08		TRUE	5.87439e-25		0.116299	108.705
NIF3L1	Lymphoid leukemia, chronic		2	201963772	rs57631609	C	T	C	T	FALSE	FALSE	FALSE	TRUE	TRUE	TRUE		0.593199	0.192633	0.0592688	2.4607e-22	828	0.108158		0.018	0.21	0.077	0.82	404972	1.3494e-07		TRUE	1.24093e-22		0.109454	101.521
SNX15	Lymphoid leukemia, chronic		11	64795877	rs76092837	A	G	A	G	FALSE	FALSE	FALSE	TRUE	TRUE	TRUE		-1.30572	0.0157005	0.194108	3.2387e-11	828	0.0519363		-0.26	0.023	0.21	0.21	404972	3.78515e-06		TRUE	4.10653e-11		0.0526952	45.9474
CLYBL	Lymphoid leukemia, chronic		13	100515935	rs7992587	C	T	C	T	FALSE	FALSE	FALSE	TRUE	TRUE	TRUE		-0.307919	0.726449	0.0555081	3.90776e-08	828	0.0359166		0.013	0.75	0.073	0.86	404972	7.83102e-08		TRUE	3.87557e-08		0.0376831	32.3451
APOL2	Lymphoid leukemia, chronic		22	36608160	rs9622344	T	C	T	C	FALSE	FALSE	FALSE	TRUE	TRUE	TRUE		-0.994826	0.0380435	0.124199	3.89576e-15	828	0.072076		-0.17	0.065	0.13	0.18	404972	4.22266e-06		TRUE	4.58091e-15		0.0724369	64.5055
STARD10	Lymphoid leukemia, chronic		11	72499035	rs663015	C	T	C	T	FALSE	FALSE	FALSE	TRUE	TRUE	TRUE		-0.315863	0.26872	0.0559501	2.26548e-08	828	0.0371513		-0.0083	0.34	0.066	0.9	404972	3.90522e-08		TRUE	2.20642e-08		0.0392113	33.7104
GHRL	Lymphoid leukemia, chronic		3	10328453	rs4684677	A	T	A	T	FALSE	TRUE	FALSE	TRUE	TRUE	TRUE		-0.48275	0.128019	0.0722877	4.44015e-11	828	0.0512269		0.16	0.062	0.13	0.22	404972	3.74049e-06		TRUE	5.62926e-11		0.0520303	45.3358
NUDT15	Lymphoid leukemia, chronic		13	48486744	rs184827963	A	T	A	T	FALSE	TRUE	FALSE	TRUE	TRUE	TRUE		-1.04695	0.0235507	0.151616	9.99537e-12	828	0.0545768		-0.19	0.011	0.3	0.53	404972	9.9047e-07		TRUE	1.04001e-11		0.0504122	43.8511
HSDL2	Lymphoid leukemia, chronic		9	115199507	rs10817342	T	C	T	C	FALSE	FALSE	FALSE	TRUE	TRUE	TRUE		1.00364	0.413647	0.0368512	4.67487e-117	828	0.473127		0.055	0.38	0.065	0.4	404972	1.76797e-06		TRUE	4.08411e-129		0.488624	789.25
HSDL2	Lymphoid leukemia, chronic		9	115866946	rs944302	C	T	C	T	FALSE	FALSE	FALSE	TRUE	TRUE	TRUE		0.450733	0.100845	0.0809188	3.44334e-08	828	0.0362031		-0.066	0.11	0.099	0.5	404972	1.09747e-06		TRUE	3.86624e-08		0.0368432	31.5966
AGFG2	Lymphoid leukemia, chronic		7	100137085	rs78279132	C	G	C	G	FALSE	TRUE	FALSE	TRUE	TRUE	TRUE		-1.20172	0.031401	0.134085	2.08449e-18	828	0.0886263		0.1	0.042	0.16	0.51	404972	9.64577e-07		TRUE	1.62551e-18		0.0878464	79.5493
TCP11L1	Lymphoid leukemia, chronic		11	33222902	rs7131287	G	A	G	A	FALSE	FALSE	FALSE	TRUE	TRUE	TRUE		0.326254	0.68901	0.0533276	1.46264e-09	828	0.0433492		-0.038	0.71	0.069	0.58	404972	7.48938e-07		TRUE	1.56082e-09		0.0456156	39.4794
C19orf53	Lymphoid leukemia, chronic		19	13887615	rs35370055	A	G	A	G	FALSE	FALSE	FALSE	TRUE	TRUE	TRUE		-0.338597	0.282005	0.0526685	2.17268e-10	828	0.0476519		0.048	0.25	0.073	0.51	404972	1.06761e-06		TRUE	2.35191e-10		0.0464274	40.2162
ATIC	Lymphoid leukemia, chronic		2	216205472	rs1997059	C	G	C	G	FALSE	TRUE	FALSE	TRUE	TRUE	TRUE		-0.386636	0.294082	0.0501986	3.8287e-14	828	0.0670069		0.018	0.32	0.067	0.79	404972	1.78227e-07		TRUE	3.24053e-14		0.0620665	54.6595
TTLL12	Lymphoid leukemia, chronic		22	43579833	rs79118661	A	G	A	G	FALSE	FALSE	FALSE	TRUE	TRUE	TRUE		-0.867402	0.0591787	0.0962302	1.36088e-18	828	0.0895554		-0.14	0.066	0.13	0.28	404972	2.86382e-06		TRUE	1.25948e-18		0.0837806	75.5308
PPM1F	Lymphoid leukemia, chronic		22	22091957	rs9610199	T	C	T	C	FALSE	FALSE	FALSE	TRUE	TRUE	TRUE		-0.802334	0.0495169	0.109872	6.65491e-13	828	0.0606438		-0.045	0.043	0.15	0.77	404972	2.22239e-07		TRUE	5.98509e-13		0.0605952	53.2802
PROCR	Lymphoid leukemia, chronic		20	33764554	rs867186	G	A	G	A	FALSE	FALSE	FALSE	TRUE	TRUE	TRUE		1.33914	0.137681	0.0543671	7.06147e-101	828	0.423469		-0.079	0.088	0.11	0.48	404972	1.27364e-06		TRUE	1.10829e-109		0.425818	612.568
APOE	Lymphoid leukemia, chronic		19	45416291	rs59325138	T	C	T	C	FALSE	FALSE	FALSE	TRUE	TRUE	TRUE		0.407448	0.483092	0.0484289	1.74377e-16	828	0.0789309		-0.017	0.4	0.065	0.8	404972	1.68907e-07		TRUE	1.31377e-16		0.082912	74.6769
PRRX1	Lymphoid leukemia, chronic		1	170619324	rs1234282	T	A	T	A	FALSE	TRUE	FALSE	TRUE	TRUE	TRUE		1.01633	0.250604	0.0443583	2.54904e-90	828	0.388579		0.032	0.29	0.07	0.65	404972	5.16037e-07		TRUE	2.33394e-97		0.387971	523.608
PRRX1	Lymphoid leukemia, chronic		1	170554331	rs12567093	C	A	C	A	FALSE	FALSE	FALSE	TRUE	TRUE	TRUE		0.289869	0.358092	0.050299	1.16691e-08	828	0.0386532		0.012	0.3	0.069	0.86	404972	7.46864e-08		TRUE	1.14409e-08		0.0386279	33.1886
PRRX1	Lymphoid leukemia, chronic		1	170224534	rs7553444	T	C	T	C	FALSE	FALSE	FALSE	TRUE	TRUE	TRUE		0.425959	0.131039	0.0687886	9.33819e-10	828	0.0443625		0.16	0.15	0.089	0.075	404972	7.98056e-06		TRUE	1.41005e-09		0.0413206	35.6019
AAMDC	Lymphoid leukemia, chronic		11	77403701	rs12806790	G	C	G	C	FALSE	TRUE	FALSE	TRUE	TRUE	TRUE		-0.855329	0.19686	0.0539487	1.27249e-49	828	0.233314		0.12	0.11	0.1	0.23	404972	3.55581e-06		TRUE	2.74156e-51		0.231337	248.593
SHARPIN	Lymphoid leukemia, chronic		8	145158607	rs34173062	A	G	A	G	FALSE	FALSE	FALSE	TRUE	TRUE	TRUE		-0.648439	0.0501208	0.110505	6.38419e-09	828	0.0400182		0.061	0.072	0.13	0.64	404972	5.43688e-07		TRUE	6.73798e-09		0.0400364	34.4493
TTC9	Lymphoid leukemia, chronic		14	71107939	rs12589444	G	C	G	C	FALSE	TRUE	FALSE	TRUE	TRUE	TRUE		0.357059	0.173913	0.0620632	1.23355e-08	828	0.0385273		-0.11	0.22	0.076	0.14	404972	5.17289e-06		TRUE	1.69188e-08		0.0366326	31.4091
NTAQ1	Lymphoid leukemia, chronic		8	124444839	rs62520983	C	T	C	T	FALSE	FALSE	FALSE	TRUE	TRUE	TRUE		-0.316911	0.357488	0.0495282	2.62471e-10	828	0.0472258		-0.017	0.34	0.066	0.8	404972	1.63828e-07		TRUE	2.53274e-10		0.0461368	39.9523
GIMAP4	Lymphoid leukemia, chronic		7	150216171	rs35241484	G	T	G	T	FALSE	FALSE	FALSE	TRUE	TRUE	TRUE		0.72485	0.317029	0.0471435	4.19846e-47	828	0.222517		0.047	0.23	0.075	0.53	404972	9.69728e-07		TRUE	9.91579e-49		0.227524	243.289
SNX11	Lymphoid leukemia, chronic		17	46197755	rs10775406	G	A	G	A	FALSE	FALSE	FALSE	TRUE	TRUE	TRUE		0.404364	0.742754	0.0551622	5.46957e-13	828	0.0610815		-0.03	0.76	0.074	0.69	404972	4.05841e-07		TRUE	5.07892e-13		0.062484	55.0516
TTPAL	Lymphoid leukemia, chronic		20	43123028	rs1983	A	G	A	G	FALSE	FALSE	FALSE	TRUE	TRUE	TRUE		0.767184	0.493961	0.0423122	4.16684e-62	828	0.284695		-0.059	0.55	0.063	0.35	404972	2.1657e-06		TRUE	4.60284e-65		0.294243	344.374
PTPA	Lymphoid leukemia, chronic		9	131874641	rs7849270	G	A	G	A	FALSE	FALSE	FALSE	TRUE	TRUE	TRUE		0.503752	0.755435	0.0539625	9.08214e-20	828	0.0954353		-0.11	0.7	0.069	0.12	404972	6.27569e-06		TRUE	9.75553e-20		0.0937681	85.4664
ANKRD16	Lymphoid leukemia, chronic		10	5935594	rs78637063	A	G	A	G	FALSE	FALSE	FALSE	TRUE	TRUE	TRUE		-0.539317	0.0706522	0.0933166	1.06199e-08	828	0.0388664		-0.19	0.036	0.17	0.27	404972	3.0845e-06		TRUE	1.33544e-08		0.0381964	32.8032
TIMP3	Lymphoid leukemia, chronic		22	33161552	rs1079734	A	G	A	G	FALSE	FALSE	FALSE	TRUE	TRUE	TRUE		-0.449602	0.602053	0.0469606	1.15817e-20	828	0.0998864		0.047	0.59	0.064	0.46	404972	1.33172e-06		TRUE	8.21222e-21		0.0968604	88.5873
EPS8L3	Lymphoid leukemia, chronic		1	110300441	rs3818562	A	G	A	G	FALSE	FALSE	FALSE	TRUE	TRUE	TRUE		0.288821	0.426932	0.0482937	3.30941e-09	828	0.0415037		-0.023	0.49	0.063	0.72	404972	3.29118e-07		TRUE	3.37818e-09		0.0408181	35.1505
ME1	Lymphoid leukemia, chronic		6	84498418	rs117448311	C	T	C	T	FALSE	FALSE	FALSE	TRUE	TRUE	TRUE		-1.19717	0.0126812	0.217174	4.73146e-08	828	0.0354834		-0.1	0.022	0.21	0.64	404972	5.59936e-07		TRUE	5.06874e-08		0.0358888	30.7477
CHD1L	Lymphoid leukemia, chronic		1	146692373	rs6658763	T	C	T	C	FALSE	FALSE	FALSE	TRUE	TRUE	TRUE		-0.854362	0.107488	0.0773559	1.51119e-26	828	0.128676		0.14	0.075	0.12	0.24	404972	3.36101e-06		TRUE	8.26812e-27		0.140052	134.523
ASPSCR1	Lymphoid leukemia, chronic		17	79954544	rs8074498	A	T	A	T	FALSE	TRUE	FALSE	TRUE	TRUE	TRUE		-0.448587	0.621377	0.0484548	1.75461e-19	828	0.0940079		-0.018	0.58	0.064	0.78	404972	1.95327e-07		TRUE	1.11263e-19		0.0946859	86.3906
GFRA2	Lymphoid leukemia, chronic		8	21550768	rs15881	C	A	C	A	FALSE	FALSE	FALSE	TRUE	TRUE	TRUE		0.34968	0.425121	0.0479214	6.91382e-13	828	0.0605581		-0.038	0.46	0.063	0.55	404972	8.98386e-07		TRUE	6.87818e-13		0.0597669	52.5055
GFRA2	Lymphoid leukemia, chronic		8	21673762	rs17060577	G	A	G	A	FALSE	FALSE	FALSE	TRUE	TRUE	TRUE		-0.339609	0.204106	0.0586048	9.72078e-09	828	0.0390666		0.017	0.16	0.086	0.84	404972	9.64891e-08		TRUE	9.57516e-09		0.0374714	32.1563
INPP5D	Lymphoid leukemia, chronic		2	234115629	rs1057258	T	C	T	C	FALSE	FALSE	FALSE	TRUE	TRUE	TRUE		-0.382573	0.144928	0.0683452	2.95705e-08	828	0.0365479		0.18	0.18	0.082	0.031	404972	1.18984e-05		TRUE	4.90119e-08		0.0362755	31.0914
SH3PXD2B	Lymphoid leukemia, chronic		5	171883853	rs2731695	C	T	C	T	FALSE	FALSE	FALSE	TRUE	TRUE	TRUE		-0.341425	0.516304	0.0474612	1.41441e-12	828	0.0589579		0.088	0.51	0.063	0.17	404972	4.81792e-06		TRUE	1.83917e-12		0.0582235	51.0659
CYP2C19	Lymphoid leukemia, chronic		10	96702472	rs28371677	G	A	G	A	FALSE	FALSE	FALSE	TRUE	TRUE	TRUE		-0.427392	0.178744	0.0645369	6.36031e-11	828	0.0504184		0.03	0.2	0.079	0.71	404972	3.56095e-07		TRUE	6.25862e-11		0.0536281	46.807
PLEKHO2	Lymphoid leukemia, chronic		15	65158047	rs77456635	A	G	A	G	FALSE	FALSE	FALSE	TRUE	TRUE	TRUE		-1.11558	0.0320048	0.136633	1.19981e-15	828	0.0746797		0.28	0.028	0.19	0.14	404972	5.3627e-06		TRUE	1.47219e-15		0.0771116	69.0161
CFI	Lymphoid leukemia, chronic		4	110659067	rs10033900	C	T	C	T	FALSE	FALSE	FALSE	TRUE	TRUE	TRUE		0.287526	0.471014	0.0490606	6.65983e-09	828	0.0399222		0.0096	0.52	0.063	0.88	404972	5.73375e-08		TRUE	6.45803e-09		0.0411967	35.4906
IGFBP3	Lymphoid leukemia, chronic		7	45954465	rs145188037	A	G	A	G	FALSE	FALSE	FALSE	TRUE	TRUE	TRUE		1.31246	0.0169082	0.186843	4.49534e-12	828	0.056369		0.12	0.013	0.28	0.66	404972	4.53548e-07		TRUE	4.33905e-12		0.0572656	50.1746
MPO	Lymphoid leukemia, chronic		17	56358429	rs34097845	T	C	T	C	FALSE	FALSE	FALSE	TRUE	TRUE	TRUE		-0.648298	0.0815217	0.0830991	1.84564e-14	828	0.0686278		0.041	0.057	0.14	0.77	404972	2.11782e-07		TRUE	1.55366e-14		0.0629392	55.4797
ROR1	Lymphoid leukemia, chronic		1	64614011	rs6588083	C	T	C	T	FALSE	FALSE	FALSE	TRUE	TRUE	TRUE		-0.389008	0.31401	0.050702	4.75347e-14	828	0.0665257		-0.11	0.17	0.084	0.17	404972	4.2345e-06		TRUE	5.78913e-14		0.0651941	57.6059
C1QTNF4	Lymphoid leukemia, chronic		11	47529947	rs7124681	A	C	A	C	FALSE	FALSE	FALSE	TRUE	TRUE	TRUE		-0.393465	0.414855	0.0480471	9.95195e-16	828	0.0750924		0.016	0.41	0.064	0.8	404972	1.54332e-07		TRUE	7.76657e-16		0.0751626	67.13
VEGFA	Lymphoid leukemia, chronic		6	43928511	rs4320361	T	G	T	G	FALSE	FALSE	FALSE	TRUE	TRUE	TRUE		-0.394556	0.480072	0.046152	5.9614e-17	828	0.0812896		0.022	0.48	0.064	0.72	404972	2.91785e-07		TRUE	4.51896e-17		0.0777136	69.6003
CST3	Lymphoid leukemia, chronic		20	23612791	rs734801	G	A	G	A	FALSE	FALSE	FALSE	TRUE	TRUE	TRUE		-0.446141	0.224034	0.0574327	2.36121e-14	828	0.0680807		-0.085	0.22	0.076	0.26	404972	3.08878e-06		TRUE	2.66596e-14		0.069204	61.4124
IL1RAP	Lymphoid leukemia, chronic		3	190344128	rs11927365	A	G	A	G	FALSE	FALSE	FALSE	TRUE	TRUE	TRUE		-1.23544	0.855072	0.0543498	3.20507e-89	828	0.384827		0.095	0.85	0.088	0.28	404972	2.87778e-06		TRUE	8.02479e-96		0.378293	502.6
IL1RAP	Lymphoid leukemia, chronic		3	190305018	rs3773967	T	C	T	C	FALSE	FALSE	FALSE	TRUE	TRUE	TRUE		-0.35521	0.183575	0.0636056	3.17977e-08	828	0.0363834		0.06	0.19	0.084	0.47	404972	1.25985e-06		TRUE	3.6128e-08		0.0378208	32.4679
IL10RB	Lymphoid leukemia, chronic		21	34660901	rs2507737	G	A	G	A	FALSE	FALSE	FALSE	TRUE	TRUE	TRUE		0.257311	0.471618	0.0466082	4.52195e-08	828	0.0355857		-0.072	0.45	0.064	0.26	404972	3.12522e-06		TRUE	5.70853e-08		0.0329978	28.1863
CKM	Lymphoid leukemia, chronic		19	45821183	rs11559024	C	T	C	T	FALSE	FALSE	FALSE	TRUE	TRUE	TRUE		-1.20767	0.0187198	0.178257	2.36546e-11	828	0.0526426		-0.18	0.02	0.22	0.43	404972	1.65301e-06		TRUE	2.63092e-11		0.0535822	46.7647
MIA	Lymphoid leukemia, chronic		19	41275048	rs2604877	C	T	C	T	FALSE	FALSE	FALSE	TRUE	TRUE	TRUE		1.17156	0.137077	0.0572213	1.14519e-75	828	0.336649		0.061	0.073	0.12	0.61	404972	6.38078e-07		TRUE	1.88322e-80		0.32471	397.178
MIA	Lymphoid leukemia, chronic		19	41316355	rs41530251	C	T	C	T	FALSE	FALSE	FALSE	TRUE	TRUE	TRUE		-0.30699	0.356884	0.0489211	5.63166e-10	828	0.0455041		-0.042	0.4	0.065	0.51	404972	1.03098e-06		TRUE	6.12604e-10		0.0432608	37.3492
PLA2G2A	Lymphoid leukemia, chronic		1	20306146	rs11573156	C	G	C	G	FALSE	TRUE	FALSE	TRUE	TRUE	TRUE		0.783971	0.294082	0.0452459	1.3215e-57	828	0.266574		0.072	0.23	0.076	0.34	404972	2.21623e-06		TRUE	4.36912e-60		0.255184	282.998
PROS1	Lymphoid leukemia, chronic		3	93636978	rs145190848	G	T	G	T	FALSE	FALSE	FALSE	TRUE	TRUE	TRUE		-1.02955	0.0289855	0.141115	6.96803e-13	828	0.0605406		0.11	0.014	0.27	0.67	404972	4.09859e-07		TRUE	6.49946e-13		0.0596666	52.4119
PROS1	Lymphoid leukemia, chronic		3	94016004	rs1598225	C	T	C	T	FALSE	FALSE	FALSE	TRUE	TRUE	TRUE		0.806065	0.057971	0.101131	5.24247e-15	828	0.0714186		0.047	0.043	0.16	0.76	404972	2.13075e-07		TRUE	4.30535e-15		0.0709652	63.0948
CCL25	Lymphoid leukemia, chronic		19	8104684	rs34918448	T	C	T	C	FALSE	FALSE	FALSE	TRUE	TRUE	TRUE		-0.292729	0.434179	0.0484295	2.26795e-09	828	0.0423579		0.0029	0.42	0.065	0.96	404972	4.91526e-09		TRUE	2.1114e-09		0.0421026	36.3053
CCL25	Lymphoid leukemia, chronic		19	8121189	rs77625270	T	C	T	C	FALSE	FALSE	FALSE	TRUE	TRUE	TRUE		-1.0617	0.080314	0.08125	1.31997e-35	828	0.171305		-0.031	0.078	0.12	0.79	404972	1.64793e-07		TRUE	1.59588e-36		0.166519	165.025
CNTFR	Lymphoid leukemia, chronic		9	34593086	rs10972159	A	G	A	G	FALSE	FALSE	FALSE	TRUE	TRUE	TRUE		-0.688964	0.0615942	0.100683	1.51184e-11	828	0.053648		0.095	0.018	0.24	0.69	404972	3.86903e-07		TRUE	1.46828e-11		0.0548723	47.956
MICA	Lymphoid leukemia, chronic		6	31346621	rs2442736	C	G	C	G	FALSE	TRUE	FALSE	TRUE	TRUE	TRUE		0.655621	0.172101	0.0626879	3.98227e-24	828	0.116937		0.12	0.23	0.074	0.12	404972	6.49342e-06		TRUE	3.2898e-24		0.122489	115.299
MICA	Lymphoid leukemia, chronic		6	31390410	rs2516448	C	T	C	T	FALSE	FALSE	FALSE	TRUE	TRUE	TRUE		-0.952895	0.579106	0.0382778	1.67743e-102	828	0.428659		-0.15	0.49	0.063	0.018	404972	1.39982e-05		TRUE	6.96575e-111		0.44264	655.987
MICA	Lymphoid leukemia, chronic		6	31321110	rs56044559	T	C	T	C	FALSE	FALSE	FALSE	TRUE	TRUE	TRUE		-0.405881	0.192029	0.0614348	7.03756e-11	828	0.0501909		-0.078	0.071	0.13	0.56	404972	8.88954e-07		TRUE	7.40711e-11		0.0511199	44.4999
SIGLEC6	Lymphoid leukemia, chronic		19	52029018	rs10853837	A	G	A	G	FALSE	FALSE	FALSE	TRUE	TRUE	TRUE		-0.604196	0.594807	0.0444978	4.7173e-38	828	0.182474		-0.14	0.6	0.064	0.025	404972	1.18159e-05		TRUE	1.25645e-38		0.175964	176.383
SIGLEC7	Lymphoid leukemia, chronic		19	51626237	rs1039405	G	A	G	A	FALSE	FALSE	FALSE	TRUE	TRUE	TRUE		-0.295586	0.614734	0.0503901	6.45773e-09	828	0.0399919		-0.004	0.56	0.064	0.95	404972	9.64578e-09		TRUE	6.11053e-09		0.0413853	35.66
SIGLEC7	Lymphoid leukemia, chronic		19	51646140	rs140185670	C	G	C	G	FALSE	TRUE	FALSE	TRUE	TRUE	TRUE		-0.767642	0.0640097	0.0941834	1.33855e-15	828	0.0744379		0.042	0.067	0.13	0.75	404972	2.57744e-07		TRUE	1.07998e-15		0.0706097	62.7547
IL16	Lymphoid leukemia, chronic		15	81600451	rs4778639	G	T	G	T	FALSE	FALSE	FALSE	TRUE	TRUE	TRUE		-1.20306	0.0458937	0.107648	4.20372e-27	828	0.131349		-0.1	0.092	0.11	0.36	404972	2.04076e-06		TRUE	1.92713e-27		0.126752	119.894
CCL8	Lymphoid leukemia, chronic		17	32647357	rs34202026	T	A	T	A	FALSE	TRUE	FALSE	TRUE	TRUE	TRUE		0.799078	0.0398551	0.125319	3.0146e-10	828	0.0469134		-0.25	0.021	0.22	0.25	404972	3.18868e-06		TRUE	3.7602e-10		0.0488685	42.4393
MMP7	Lymphoid leukemia, chronic		11	102397005	rs56857975	T	C	T	C	FALSE	FALSE	FALSE	TRUE	TRUE	TRUE		0.655208	0.0748792	0.0894607	5.72344e-13	828	0.0609802		-0.16	0.063	0.13	0.22	404972	3.74049e-06		TRUE	6.98708e-13		0.0594769	52.2346
APOB	Lymphoid leukemia, chronic		2	21273578	rs11893021	G	T	G	T	FALSE	FALSE	FALSE	TRUE	TRUE	TRUE		1.81767	0.00785024	0.272427	4.61663e-11	828	0.051139		0.077	0.0028	0.61	0.9	404972	3.93458e-08		TRUE	4.19014e-11		0.051466	44.8175
BCAM	Lymphoid leukemia, chronic		19	45316704	rs28399656	A	T	A	T	FALSE	TRUE	FALSE	TRUE	TRUE	TRUE		1.26082	0.0175121	0.177354	2.52932e-12	828	0.0576571		-0.26	0.008	0.38	0.49	404972	1.156e-06		TRUE	2.62953e-12		0.0547018	47.7983
KLK11	Lymphoid leukemia, chronic		19	51527364	rs1048328	A	G	A	G	FALSE	FALSE	FALSE	TRUE	TRUE	TRUE		-1.41931	0.0905797	0.0683243	1.93888e-77	828	0.343153		-0.091	0.08	0.12	0.43	404972	1.42003e-06		TRUE	2.2424e-82		0.331879	410.303
KLK8	Lymphoid leukemia, chronic		19	51504808	rs74705037	A	G	A	G	FALSE	FALSE	FALSE	TRUE	TRUE	TRUE		1.40695	0.0150966	0.19719	2.1184e-12	828	0.0580542		0.12	0.044	0.15	0.42	404972	1.58036e-06		TRUE	2.28084e-12		0.0588654	51.664
SPINT2	Lymphoid leukemia, chronic		19	38791841	rs71354995	G	A	G	A	FALSE	FALSE	FALSE	TRUE	TRUE	TRUE		-0.819575	0.390097	0.0418702	2.18892e-70	828	0.316875		0.088	0.26	0.072	0.22	404972	3.68872e-06		TRUE	3.24762e-74		0.319625	388.036
C5	Lymphoid leukemia, chronic		9	123760173	rs13297393	T	C	T	C	FALSE	FALSE	FALSE	TRUE	TRUE	TRUE		-0.37117	0.457729	0.0468321	7.34344e-15	828	0.070672		0.044	0.44	0.064	0.49	404972	1.16714e-06		TRUE	6.9885e-15		0.0683912	60.6383
MAPK3	Lymphoid leukemia, chronic		16	30147265	rs7201780	T	C	T	C	FALSE	FALSE	FALSE	TRUE	TRUE	TRUE		0.273683	0.463768	0.0475463	1.21281e-08	828	0.0385657		-0.093	0.44	0.063	0.14	404972	5.38096e-06		TRUE	1.67601e-08		0.0372545	31.963
C7	Lymphoid leukemia, chronic		5	40972211	rs74480769	G	A	G	A	FALSE	FALSE	FALSE	TRUE	TRUE	TRUE		-0.973479	0.0791063	0.0863735	1.6599e-27	828	0.133287		-0.085	0.029	0.19	0.66	404972	4.94206e-07		TRUE	5.81846e-28		0.138071	132.316
CCL14	Lymphoid leukemia, chronic		17	34333388	rs1719175	T	C	T	C	FALSE	FALSE	FALSE	TRUE	TRUE	TRUE		-0.920561	0.0948068	0.0812446	9.17096e-28	828	0.134522		0.21	0.18	0.082	0.012	404972	1.6195e-05		TRUE	8.98677e-28		0.145451	140.591
CCL23	Lymphoid leukemia, chronic		17	34326215	rs712048	A	C	A	C	FALSE	FALSE	FALSE	TRUE	TRUE	TRUE		-0.743914	0.117754	0.0724537	2.33335e-23	828	0.113182		0.12	0.13	0.094	0.22	404972	4.02422e-06		TRUE	1.74066e-23		0.114985	107.317
APOE	Lymphoid leukemia, chronic		19	45416291	rs59325138	T	C	T	C	FALSE	FALSE	FALSE	TRUE	TRUE	TRUE		0.474049	0.483092	0.0476894	4.5463e-22	828	0.106844		-0.017	0.4	0.065	0.8	404972	1.68907e-07		TRUE	2.37037e-22		0.112233	104.424
APOE	Lymphoid leukemia, chronic		19	45416291	rs59325138	T	C	T	C	FALSE	FALSE	FALSE	TRUE	TRUE	TRUE		0.480431	0.483092	0.0476121	1.17337e-22	828	0.10974		-0.017	0.4	0.065	0.8	404972	1.68907e-07		TRUE	5.83916e-23		0.115275	107.623
GHR	Lymphoid leukemia, chronic		5	42641962	rs4866942	C	T	C	T	FALSE	FALSE	FALSE	TRUE	TRUE	TRUE		-0.280168	0.603261	0.0494695	2.048e-08	828	0.0373798		-0.00038	0.55	0.064	0.99	404972	8.70531e-11		TRUE	1.9315e-08		0.0375731	32.247
CLEC11A	Lymphoid leukemia, chronic		19	51211666	rs117942370	T	G	T	G	FALSE	FALSE	FALSE	TRUE	TRUE	TRUE		0.851157	0.0259662	0.150084	1.96084e-08	828	0.0374784		0.16	0.037	0.17	0.36	404972	2.18735e-06		TRUE	2.35788e-08		0.0366464	31.4214
CNTN1	Lymphoid leukemia, chronic		12	41045385	rs11177604	A	C	A	C	FALSE	FALSE	FALSE	TRUE	TRUE	TRUE		0.299667	0.424517	0.0489142	1.39007e-09	828	0.043464		0.058	0.38	0.065	0.38	404972	1.9661e-06		TRUE	1.63138e-09		0.0438768	37.9054
IL17RA	Lymphoid leukemia, chronic		22	17586631	rs4819959	A	G	A	G	FALSE	FALSE	FALSE	TRUE	TRUE	TRUE		0.924917	0.458937	0.0372977	6.57487e-102	828	0.426768		0.022	0.5	0.063	0.73	404972	3.01121e-07		TRUE	4.53535e-111		0.424851	610.149
IL18RAP	Lymphoid leukemia, chronic		2	103019981	rs1035126	T	C	T	C	FALSE	FALSE	FALSE	TRUE	TRUE	TRUE		0.319166	0.370773	0.0513438	8.07252e-10	828	0.0446911		-0.035	0.31	0.068	0.61	404972	6.54177e-07		TRUE	8.48577e-10		0.0475312	41.22
IL1RL2	Lymphoid leukemia, chronic		2	102804035	rs2241132	A	C	A	C	FALSE	FALSE	FALSE	TRUE	TRUE	TRUE		-0.4518	0.160024	0.0637448	2.92708e-12	828	0.0573301		-0.089	0.13	0.093	0.34	404972	2.26147e-06		TRUE	3.3272e-12		0.054875	47.9585
MBL2	Lymphoid leukemia, chronic		10	54534993	rs12782244	A	G	A	G	FALSE	FALSE	FALSE	TRUE	TRUE	TRUE		-0.313655	0.380435	0.0475413	7.46337e-11	828	0.0500586		0.045	0.42	0.064	0.48	404972	1.22079e-06		TRUE	8.10696e-11		0.0463769	40.1703
MBL2	Lymphoid leukemia, chronic		10	54536839	rs7899547	G	T	G	T	FALSE	FALSE	FALSE	TRUE	TRUE	TRUE		0.91187	0.689614	0.0437255	6.36903e-78	828	0.344916		-0.0059	0.65	0.067	0.93	404972	1.91484e-08		TRUE	3.51082e-83		0.355962	456.534
NCR3	Lymphoid leukemia, chronic		6	31529897	rs116749187	T	C	T	C	FALSE	FALSE	FALSE	TRUE	TRUE	TRUE		-0.698086	0.0652174	0.0970939	1.45365e-12	828	0.0588967		-0.14	0.072	0.12	0.23	404972	3.36101e-06		TRUE	1.7548e-12		0.0594185	52.1802
NCR3	Lymphoid leukemia, chronic		6	31930351	rs2734331	G	A	G	A	FALSE	FALSE	FALSE	TRUE	TRUE	TRUE		-0.730874	0.0368357	0.128297	1.69801e-08	828	0.0378038		-0.25	0.03	0.18	0.18	404972	4.76332e-06		TRUE	2.2934e-08		0.0379039	32.5421
PDCD1LG2	Lymphoid leukemia, chronic		9	5509678	rs58970962	A	G	A	G	FALSE	FALSE	FALSE	TRUE	TRUE	TRUE		0.704463	0.214976	0.053733	8.23214e-36	828	0.172248		0.0042	0.23	0.075	0.95	404972	7.74378e-09		TRUE	8.60764e-37		0.167502	166.194
SIGLEC9	Lymphoid leukemia, chronic		19	51628529	rs2075803	G	A	G	A	FALSE	FALSE	FALSE	TRUE	TRUE	TRUE		-1.1315	0.600845	0.0332048	1.25612e-159	828	0.58434		0.02	0.55	0.063	0.75	404972	2.4886e-07		TRUE	2.57351e-183		0.614106	1314.48
SIGLEC9	Lymphoid leukemia, chronic		19	51538154	rs8104577	G	T	G	T	FALSE	FALSE	FALSE	TRUE	TRUE	TRUE		-0.304104	0.466787	0.0476941	3.01886e-10	828	0.0469103		0.048	0.51	0.064	0.45	404972	1.38899e-06		TRUE	3.36662e-10		0.0460356	39.8604
SERPINF2	Lymphoid leukemia, chronic		17	1638718	rs7502910	G	A	G	A	FALSE	FALSE	FALSE	TRUE	TRUE	TRUE		-0.320935	0.547101	0.0479657	4.08817e-11	828	0.0514126		-0.08	0.5	0.063	0.2	404972	3.98175e-06		TRUE	5.24176e-11		0.0510426	44.429
CCL23	Lymphoid leukemia, chronic		17	34326215	rs712048	A	C	A	C	FALSE	FALSE	FALSE	TRUE	TRUE	TRUE		-0.956198	0.117754	0.0693729	4.71734e-39	828	0.186995		0.12	0.13	0.094	0.22	404972	4.02422e-06		TRUE	6.36593e-40		0.189973	193.719
CD209	Lymphoid leukemia, chronic		19	7772173	rs4804774	C	G	C	G	FALSE	TRUE	FALSE	TRUE	TRUE	TRUE		-0.375262	0.272947	0.0539131	6.91071e-12	828	0.0554047		0.029	0.24	0.076	0.7	404972	3.59539e-07		TRUE	6.61186e-12		0.0558912	48.8992
CCL3	Lymphoid leukemia, chronic		17	34391617	rs2015086	G	A	G	A	FALSE	FALSE	FALSE	TRUE	TRUE	TRUE		0.68447	0.14372	0.0682403	2.02392e-22	828	0.108575		-0.1	0.13	0.093	0.28	404972	2.85503e-06		TRUE	1.47542e-22		0.115311	107.662
CCL18	Lymphoid leukemia, chronic		17	34391617	rs2015086	G	A	G	A	FALSE	FALSE	FALSE	TRUE	TRUE	TRUE		0.932818	0.14372	0.0645792	2.47107e-42	828	0.201659		-0.1	0.13	0.093	0.28	404972	2.85503e-06		TRUE	1.78456e-43		0.214169	225.117
VWF	Lymphoid leukemia, chronic		12	6128388	rs1800382	T	C	T	C	FALSE	FALSE	FALSE	TRUE	TRUE	TRUE		-1.33848	0.0157005	0.193838	1.00053e-11	828	0.0545749		0.73	0.013	0.28	0.0085	404972	1.67842e-05		TRUE	1.92325e-11		0.0553725	48.4188
HP	Lymphoid leukemia, chronic		16	72595796	rs117276692	T	C	T	C	FALSE	FALSE	FALSE	TRUE	TRUE	TRUE		0.554977	0.0905797	0.0833179	4.96289e-11	828	0.0509765		0.095	0.057	0.14	0.49	404972	1.13702e-06		TRUE	5.32988e-11		0.0507429	44.1542
HP	Lymphoid leukemia, chronic		16	72540446	rs16970987	C	G	C	G	FALSE	TRUE	FALSE	TRUE	TRUE	TRUE		0.774676	0.0289855	0.137167	2.23688e-08	828	0.0371797		0.43	0.0016	0.8	0.59	404972	7.13401e-07		TRUE	2.42439e-08		0.0337813	28.8789
HP	Lymphoid leukemia, chronic		16	72079657	rs77303550	T	C	T	C	FALSE	FALSE	FALSE	TRUE	TRUE	TRUE		0.840482	0.196256	0.054796	6.54723e-47	828	0.221684		-0.0068	0.19	0.08	0.93	404972	1.78408e-08		TRUE	1.11842e-48		0.222858	236.868
CTSB	Lymphoid leukemia, chronic		8	11705448	rs1692819	A	G	A	G	FALSE	FALSE	FALSE	TRUE	TRUE	TRUE		0.519476	0.208333	0.0584661	3.94034e-18	828	0.087237		0.014	0.26	0.071	0.85	404972	9.601e-08		TRUE	2.63305e-18		0.0890147	80.7105
LGALS3	Lymphoid leukemia, chronic		14	55597632	rs79109213	A	G	A	G	FALSE	FALSE	FALSE	TRUE	TRUE	TRUE		-0.731597	0.0791063	0.0883976	5.08292e-16	828	0.0765746		0.034	0.083	0.11	0.77	404972	2.35912e-07		TRUE	3.99502e-16		0.077982	69.861
LBP	Lymphoid leukemia, chronic		20	36997655	rs2232613	T	C	T	C	FALSE	FALSE	FALSE	TRUE	TRUE	TRUE		-1.22614	0.123188	0.0617323	4.56213e-72	828	0.323232		0.055	0.082	0.11	0.63	404972	6.17329e-07		TRUE	2.26384e-76		0.324777	397.299
F10	Lymphoid leukemia, chronic		13	113745989	rs55812543	A	G	A	G	FALSE	FALSE	FALSE	TRUE	TRUE	TRUE		-0.777474	0.0392512	0.122195	3.28437e-10	828	0.0467203		0.17	0.054	0.15	0.24	404972	3.17169e-06		TRUE	4.09476e-10		0.0455895	39.4557
RARRES2	Lymphoid leukemia, chronic		7	150039555	rs3735167	T	C	T	C	FALSE	FALSE	FALSE	TRUE	TRUE	TRUE		0.389922	0.269324	0.0542762	1.51257e-12	828	0.0588078		0.085	0.26	0.072	0.24	404972	3.44151e-06		TRUE	1.83495e-12		0.0598391	52.5731
VEGFC	Lymphoid leukemia, chronic		4	177755173	rs112782083	C	G	C	G	FALSE	TRUE	FALSE	TRUE	TRUE	TRUE		1.212	0.053744	0.0996822	2.08132e-31	828	0.151805		0.18	0.0096	0.33	0.59	404972	7.34673e-07		TRUE	5.03078e-32		0.149408	145.088
CD33	Lymphoid leukemia, chronic		19	51727962	rs3865444	A	C	A	C	FALSE	FALSE	FALSE	TRUE	TRUE	TRUE		-0.986727	0.371377	0.0388617	1.40728e-105	828	0.438359		-0.022	0.33	0.067	0.74	404972	2.6624e-07		TRUE	1.82844e-115		0.4546	688.484
CD33	Lymphoid leukemia, chronic		19	51951515	rs62114259	A	G	A	G	FALSE	FALSE	FALSE	TRUE	TRUE	TRUE		-0.435126	0.119565	0.0737321	5.25588e-09	828	0.0404577		0.099	0.07	0.13	0.46	404972	1.43206e-06		TRUE	5.99491e-09		0.0398622	34.2932
ADAMTS5	Lymphoid leukemia, chronic		21	28427585	rs113008308	C	T	C	T	FALSE	FALSE	FALSE	TRUE	TRUE	TRUE		0.491862	0.0869565	0.0893396	4.915e-08	828	0.0353971		-0.092	0.045	0.15	0.55	404972	9.28902e-07		TRUE	5.45287e-08		0.0384158	32.9992
ADAMTS5	Lymphoid leukemia, chronic		21	28329010	rs233599	G	A	G	A	FALSE	FALSE	FALSE	TRUE	TRUE	TRUE		0.774791	0.871377	0.0686042	1.32277e-27	828	0.13376		-0.14	0.84	0.087	0.11	404972	6.39428e-06		TRUE	8.18776e-28		0.134562	128.43
ARSB	Lymphoid leukemia, chronic		5	78200853	rs55658241	A	G	A	G	FALSE	FALSE	FALSE	TRUE	TRUE	TRUE		-0.31066	0.55314	0.0475654	1.13915e-10	828	0.0491066		-0.13	0.44	0.064	0.041	404972	1.01882e-05		TRUE	1.83945e-10		0.0477098	41.3826
NAAA	Lymphoid leukemia, chronic		4	76857064	rs66498356	C	G	C	G	FALSE	TRUE	FALSE	TRUE	TRUE	TRUE		-0.65754	0.289251	0.0473511	1.47419e-39	828	0.18927		-0.11	0.28	0.07	0.13	404972	6.09767e-06		TRUE	2.20798e-40		0.177773	178.589
ADAMTS13	Lymphoid leukemia, chronic		9	136305530	rs28647808	G	C	G	C	FALSE	TRUE	FALSE	TRUE	TRUE	TRUE		-1.01014	0.0724638	0.0874786	1.06332e-28	828	0.138991		0.053	0.09	0.11	0.63	404972	5.73249e-07		TRUE	3.35601e-29		0.137166	131.31
ADAMTS13	Lymphoid leukemia, chronic		9	136117115	rs7466962	C	A	C	A	FALSE	FALSE	FALSE	TRUE	TRUE	TRUE		0.587835	0.09843	0.079964	4.72736e-13	828	0.0614072		0.19	0.072	0.12	0.12	404972	6.19041e-06		TRUE	6.47105e-13		0.0613293	53.9678
CTSS	Lymphoid leukemia, chronic		1	150685716	rs72702561	C	T	C	T	FALSE	FALSE	FALSE	TRUE	TRUE	TRUE		-0.87018	0.057971	0.100486	2.45928e-17	828	0.0832313		0.096	0.086	0.11	0.4	404972	1.88076e-06		TRUE	2.24093e-17		0.0827034	74.4721
F7	Lymphoid leukemia, chronic		13	113774092	rs3093253	A	G	A	G	FALSE	FALSE	FALSE	TRUE	TRUE	TRUE		-1.39387	0.089372	0.0724998	2.30178e-68	828	0.309153		0.024	0.1	0.1	0.82	404972	1.42233e-07		TRUE	2.72557e-72		0.31624	382.026
C2	Lymphoid leukemia, chronic		6	31105413	rs1265099	G	A	G	A	FALSE	FALSE	FALSE	TRUE	TRUE	TRUE		0.317561	0.464372	0.0475014	4.24014e-11	828	0.0513306		0.14	0.41	0.064	0.025	404972	1.18159e-05		TRUE	7.17027e-11		0.0501665	43.6261
GP6	Lymphoid leukemia, chronic		19	55545284	rs12609736	G	A	G	A	FALSE	FALSE	FALSE	TRUE	TRUE	TRUE		0.835473	0.881039	0.0690913	4.14114e-31	828	0.150401		-0.0098	0.83	0.085	0.91	404972	3.2824e-08		TRUE	8.2357e-32		0.146317	141.572
GNLY	Lymphoid leukemia, chronic		2	85934652	rs12151752	C	T	C	T	FALSE	FALSE	FALSE	TRUE	TRUE	TRUE		0.631536	0.280193	0.0494345	3.0995e-34	828	0.164987		-0.12	0.24	0.074	0.11	404972	6.49342e-06		TRUE	9.65708e-35		0.160879	158.363
ASAH2	Lymphoid leukemia, chronic		10	51992580	rs1877558	T	C	T	C	FALSE	FALSE	FALSE	TRUE	TRUE	TRUE		-0.651116	0.173913	0.0593738	3.22003e-26	828	0.127091		-0.12	0.24	0.079	0.12	404972	5.69748e-06		TRUE	2.15038e-26		0.121816	114.577
NRP1	Lymphoid leukemia, chronic		10	33491186	rs2474720	C	T	C	T	FALSE	FALSE	FALSE	TRUE	TRUE	TRUE		-0.304359	0.43599	0.0488599	7.46032e-10	828	0.0448694		0.018	0.42	0.064	0.78	404972	1.95327e-07		TRUE	7.33248e-10		0.0455581	39.4272
PIGR	Lymphoid leukemia, chronic		1	207043174	rs1518108	T	C	T	C	FALSE	FALSE	FALSE	TRUE	TRUE	TRUE		-0.317008	0.390097	0.0499839	3.72635e-10	828	0.0464355		0.14	0.44	0.064	0.026	404972	1.18159e-05		TRUE	6.29e-10		0.0478194	41.4825
ACP5	Lymphoid leukemia, chronic		19	11688200	rs2071485	A	G	A	G	FALSE	FALSE	FALSE	TRUE	TRUE	TRUE		0.454222	0.0875604	0.0813869	3.24302e-08	828	0.0363389		-0.22	0.12	0.096	0.02	404972	1.2968e-05		TRUE	5.50423e-08		0.0329669	28.159
WFIKKN2	Lymphoid leukemia, chronic		17	48907834	rs11079936	C	T	C	T	FALSE	FALSE	FALSE	TRUE	TRUE	TRUE		-0.581669	0.679952	0.0492714	7.85541e-30	828	0.144367		0.054	0.66	0.067	0.42	404972	1.60404e-06		TRUE	2.59736e-30		0.147257	142.639
ACAN	Lymphoid leukemia, chronic		15	89382053	rs199701329	A	G	A	G	FALSE	FALSE	FALSE	TRUE	TRUE	TRUE		-2.14162	0.00422705	0.37235	1.24438e-08	828	0.0385077		1.4	0.0013	0.89	0.13	404972	6.11013e-06		TRUE	1.76363e-08		0.0386111	33.1737
CD109	Lymphoid leukemia, chronic		6	74486371	rs4263551	C	T	C	T	FALSE	FALSE	FALSE	TRUE	TRUE	TRUE		0.692589	0.413043	0.044052	6.38029e-49	828	0.230328		-0.0072	0.52	0.063	0.91	404972	3.22523e-08		TRUE	7.52853e-51		0.232586	250.341
FCER2	Lymphoid leukemia, chronic		19	7758263	rs12973524	A	G	A	G	FALSE	FALSE	FALSE	TRUE	TRUE	TRUE		-0.28627	0.447464	0.0477971	3.14291e-09	828	0.0416204		0.074	0.48	0.063	0.24	404972	3.40689e-06		TRUE	4.0012e-09		0.0405229	34.8856
CNTN2	Lymphoid leukemia, chronic		1	205014539	rs3753847	C	T	C	T	FALSE	FALSE	FALSE	TRUE	TRUE	TRUE		-0.842194	0.774758	0.0510373	4.35849e-53	828	0.247929		-0.073	0.85	0.089	0.41	404972	1.66128e-06		TRUE	3.57645e-55		0.247554	271.753
CNTN2	Lymphoid leukemia, chronic		1	204737718	rs72755831	T	C	T	C	FALSE	FALSE	FALSE	TRUE	TRUE	TRUE		-0.568428	0.0567633	0.10165	3.0513e-08	828	0.0364769		-0.21	0.023	0.21	0.33	404972	2.46931e-06		TRUE	3.72931e-08		0.0345995	29.6034
CNTN4	Lymphoid leukemia, chronic		3	2135638	rs2729284	C	T	C	T	FALSE	FALSE	FALSE	TRUE	TRUE	TRUE		-0.32312	0.387077	0.0498836	1.60031e-10	828	0.0483408		-0.061	0.48	0.063	0.33	404972	2.31502e-06		TRUE	1.89299e-10		0.0495406	43.0534
CNTN5	Lymphoid leukemia, chronic		11	99042908	rs4143858	G	A	G	A	FALSE	FALSE	FALSE	TRUE	TRUE	TRUE		-0.566425	0.887077	0.0749204	1.06954e-13	828	0.0647211		-0.16	0.92	0.12	0.17	404972	4.38988e-06		TRUE	1.32615e-13		0.0642774	56.7403
CST6	Lymphoid leukemia, chronic		11	65705432	rs531612	T	C	T	C	FALSE	FALSE	FALSE	TRUE	TRUE	TRUE		-0.286992	0.567633	0.0498744	1.22565e-08	828	0.038542		-0.029	0.51	0.063	0.65	404972	5.23229e-07		TRUE	1.2967e-08		0.0404287	34.8011
FCGR2A	Lymphoid leukemia, chronic		1	161479745	rs1801274	G	A	G	A	FALSE	FALSE	FALSE	TRUE	TRUE	TRUE		1.02723	0.498792	0.0346395	3.57763e-132	828	0.515659		-0.057	0.53	0.063	0.37	404972	2.02137e-06		TRUE	8.72392e-148		0.527598	922.51
FCGR2A	Lymphoid leukemia, chronic		1	161654948	rs6686673	C	T	C	T	FALSE	FALSE	FALSE	TRUE	TRUE	TRUE		0.327185	0.222826	0.056769	1.16333e-08	828	0.0386599		-0.048	0.27	0.071	0.5	404972	1.12861e-06		TRUE	1.30256e-08		0.0370767	31.8045
FCGR2B	Lymphoid leukemia, chronic		1	161268597	rs4656295	C	T	C	T	FALSE	FALSE	FALSE	TRUE	TRUE	TRUE		-0.355193	0.705918	0.0537903	7.19234e-11	828	0.0501418		0.1	0.72	0.07	0.14	404972	5.0394e-06		TRUE	9.70339e-11		0.0523819	45.6592
FCN2	Lymphoid leukemia, chronic		9	137772111	rs3811140	G	A	G	A	FALSE	FALSE	FALSE	TRUE	TRUE	TRUE		-1.06236	0.110507	0.0714797	1.87343e-44	828	0.210997		0.0024	0.11	0.1	0.98	404972	1.42233e-09		TRUE	4.83538e-46		0.221874	235.524
GFRA1	Lymphoid leukemia, chronic		10	117976083	rs4384313	A	T	A	T	FALSE	TRUE	FALSE	TRUE	TRUE	TRUE		0.420935	0.277778	0.0532234	8.31987e-15	828	0.0703952		-0.071	0.31	0.068	0.3	404972	2.692e-06		TRUE	9.00852e-15		0.0710933	63.2174
IGFBP7	Lymphoid leukemia, chronic		4	57951253	rs10866442	G	C	G	C	FALSE	TRUE	FALSE	TRUE	TRUE	TRUE		-0.375587	0.767512	0.0562633	4.51686e-11	828	0.0511883		0.067	0.79	0.077	0.38	404972	1.86958e-06		TRUE	5.13576e-11		0.0503427	43.7875
LRIG3	Lymphoid leukemia, chronic		12	59417526	rs1373357	G	A	G	A	FALSE	FALSE	FALSE	TRUE	TRUE	TRUE		-0.402057	0.813406	0.0612335	9.13184e-11	828	0.0496045		-0.08	0.74	0.072	0.26	404972	3.04853e-06		TRUE	1.12227e-10		0.0490693	42.6228
LY9	Lymphoid leukemia, chronic		1	160762784	rs12128261	G	T	G	T	FALSE	FALSE	FALSE	TRUE	TRUE	TRUE		0.432173	0.26872	0.0536997	2.92246e-15	828	0.072712		-0.032	0.22	0.077	0.68	404972	4.26477e-07		TRUE	2.47848e-15		0.0734056	65.4364
THBS2	Lymphoid leukemia, chronic		6	169617889	rs73043837	A	G	A	G	FALSE	FALSE	FALSE	TRUE	TRUE	TRUE		0.876062	0.135266	0.0659934	1.35628e-36	828	0.175834		0.22	0.098	0.11	0.038	404972	9.87718e-06		TRUE	3.91453e-37		0.179544	180.757
ACY1	Lymphoid leukemia, chronic		3	52022837	rs121912698	T	C	T	C	FALSE	FALSE	FALSE	TRUE	TRUE	TRUE		-1.80623	0.00664251	0.297089	1.83769e-09	828	0.0428332		0.46	0.0041	0.49	0.35	404972	2.1762e-06		TRUE	2.18812e-09		0.043054	37.1626
CA6	Lymphoid leukemia, chronic		1	9034598	rs3765963	G	A	G	A	FALSE	FALSE	FALSE	TRUE	TRUE	TRUE		0.645589	0.282005	0.0512534	2.10181e-33	828	0.161132		-0.013	0.41	0.064	0.83	404972	1.01884e-07		TRUE	3.30021e-34		0.16878	167.72
ECM1	Lymphoid leukemia, chronic		1	150483355	rs3737240	T	C	T	C	FALSE	FALSE	FALSE	TRUE	TRUE	TRUE		-0.818983	0.440821	0.0401853	4.11466e-75	828	0.334596		0.042	0.39	0.064	0.52	404972	1.06345e-06		TRUE	9.15258e-80		0.330669	408.067
FETUB	Lymphoid leukemia, chronic		3	186448928	rs5030103	C	T	C	T	FALSE	FALSE	FALSE	TRUE	TRUE	TRUE		-1.59885	0.00785024	0.274083	7.78973e-09	828	0.0395675		-0.033	0.011	0.3	0.91	404972	2.98788e-08		TRUE	7.48049e-09		0.0398204	34.2557
IL17RD	Lymphoid leukemia, chronic		3	57125101	rs2035656	C	A	C	A	FALSE	FALSE	FALSE	TRUE	TRUE	TRUE		1.05226	0.141908	0.0592524	5.19188e-60	828	0.276315		0.036	0.16	0.086	0.68	404972	4.32698e-07		TRUE	6.50493e-63		0.26966	304.98
KLK7	Lymphoid leukemia, chronic		19	51485194	rs1654523	T	C	T	C	FALSE	FALSE	FALSE	TRUE	TRUE	TRUE		0.524368	0.892512	0.0775389	2.56268e-11	828	0.0524626		0.037	0.91	0.11	0.74	404972	2.7938e-07		TRUE	2.4604e-11		0.0527566	46.0039
SERPINA5	Lymphoid leukemia, chronic		14	95053863	rs6118	T	C	T	C	FALSE	FALSE	FALSE	TRUE	TRUE	TRUE		0.602567	0.128623	0.0698445	3.19168e-17	828	0.0826602		0.079	0.1	0.1	0.46	404972	1.5411e-06		TRUE	2.8324e-17		0.0813889	73.1836
TPSB2	Lymphoid leukemia, chronic		16	1309876	rs1599837	A	G	A	G	FALSE	FALSE	FALSE	TRUE	TRUE	TRUE		0.316756	0.333937	0.0518898	1.58598e-09	828	0.043166		0.031	0.34	0.067	0.64	404972	5.28629e-07		TRUE	1.65266e-09		0.0446334	38.5895
EPHA1	Lymphoid leukemia, chronic		7	143103217	rs4421280	A	G	A	G	FALSE	FALSE	FALSE	TRUE	TRUE	TRUE		1.22395	0.850845	0.0553264	1.58127e-85	828	0.372053		-0.075	0.93	0.12	0.54	404972	9.64577e-07		TRUE	1.01586e-91		0.380229	506.751
FN1	Lymphoid leukemia, chronic		2	216305834	rs1250231	A	G	A	G	FALSE	FALSE	FALSE	TRUE	TRUE	TRUE		0.573736	0.775966	0.0541216	1.04961e-24	828	0.119758		-0.12	0.74	0.072	0.089	404972	6.85917e-06		TRUE	8.4821e-25		0.114449	106.752
FN1	Lymphoid leukemia, chronic		2	216305834	rs1250231	A	G	A	G	FALSE	FALSE	FALSE	TRUE	TRUE	TRUE		0.568289	0.775966	0.0541911	3.05925e-24	828	0.117495		-0.12	0.74	0.072	0.089	404972	6.85917e-06		TRUE	2.55906e-24		0.112286	104.48
IL18R1	Lymphoid leukemia, chronic		2	103019919	rs1035127	G	A	G	A	FALSE	FALSE	FALSE	TRUE	TRUE	TRUE		-0.961468	0.812802	0.0534178	2.32897e-61	828	0.281717		0.025	0.78	0.076	0.74	404972	2.67196e-07		TRUE	1.94725e-64		0.28131	323.314
SERPINA4	Lymphoid leukemia, chronic		14	95033595	rs5511	T	A	T	A	FALSE	TRUE	FALSE	TRUE	TRUE	TRUE		0.593931	0.268116	0.0505215	1.29758e-29	828	0.143335		0.061	0.22	0.076	0.42	404972	1.59078e-06		TRUE	4.38341e-30		0.138442	132.728
PDGFRB	Lymphoid leukemia, chronic		5	149508475	rs3816018	T	C	T	C	FALSE	FALSE	FALSE	TRUE	TRUE	TRUE		1.13111	0.588768	0.0318028	9.14061e-169	828	0.604967		-0.14	0.55	0.062	0.021	404972	1.25905e-05		TRUE	2.8875e-194		0.619542	1345.07
BCAN	Lymphoid leukemia, chronic		1	156615114	rs2365715	G	A	G	A	FALSE	FALSE	FALSE	TRUE	TRUE	TRUE		-0.327538	0.339372	0.0502801	1.26845e-10	828	0.0488645		0.022	0.39	0.068	0.74	404972	2.58467e-07		TRUE	1.23738e-10		0.0481046	41.7424
PRSS3	Lymphoid leukemia, chronic		9	33748153	rs7032960	G	A	G	A	FALSE	FALSE	FALSE	TRUE	TRUE	TRUE		-0.324932	0.213164	0.0582239	3.24812e-08	828	0.0363353		-0.036	0.19	0.081	0.66	404972	4.87766e-07		TRUE	3.44427e-08		0.0354171	30.3287
AGT	Lymphoid leukemia, chronic		1	230868652	rs2478516	C	T	C	T	FALSE	FALSE	FALSE	TRUE	TRUE	TRUE		0.402423	0.138889	0.070053	1.29543e-08	828	0.0384166		0.0046	0.14	0.091	0.96	404972	6.30972e-09		TRUE	1.23057e-08		0.0387367	33.2859
CAT	Lymphoid leukemia, chronic		11	34393968	rs2745905	T	C	T	C	FALSE	FALSE	FALSE	TRUE	TRUE	TRUE		0.346741	0.47343	0.047202	4.90816e-13	828	0.0613233		0.072	0.55	0.063	0.26	404972	3.22522e-06		TRUE	5.81048e-13		0.0599449	52.6719
CCL15	Lymphoid leukemia, chronic		17	34282461	rs2702961	A	G	A	G	FALSE	FALSE	FALSE	TRUE	TRUE	TRUE		0.322816	0.266304	0.0562566	1.34248e-08	828	0.038336		0.14	0.22	0.079	0.086	404972	7.75489e-06		TRUE	2.00384e-08		0.0407225	35.0647
CCL15	Lymphoid leukemia, chronic		17	34327923	rs854624	G	T	G	T	FALSE	FALSE	FALSE	TRUE	TRUE	TRUE		1.29874	0.0996377	0.0680072	1.27628e-67	828	0.30629		-0.004	0.08	0.12	0.97	404972	2.74369e-09		TRUE	1.57823e-71		0.302632	358.454
SERPINA1	Lymphoid leukemia, chronic		14	94844947	rs28929474	T	C	T	C	FALSE	FALSE	FALSE	TRUE	TRUE	TRUE		-1.79146	0.0217391	0.158681	1.37502e-27	828	0.133679		0.27	0.02	0.22	0.23	404972	3.71927e-06		TRUE	7.05084e-28		0.136502	130.575
AHSG	Lymphoid leukemia, chronic		3	186328951	rs35094235	G	T	G	T	FALSE	FALSE	FALSE	TRUE	TRUE	TRUE		0.464811	0.678744	0.0492703	3.89726e-20	828	0.0972662		-0.099	0.72	0.07	0.16	404972	4.93912e-06		TRUE	3.80609e-20		0.0942193	85.9205
CHIT1	Lymphoid leukemia, chronic		1	203219309	rs2486946	T	C	T	C	FALSE	FALSE	FALSE	TRUE	TRUE	TRUE		0.523267	0.883454	0.0736212	2.55542e-12	828	0.0576342		-0.07	0.86	0.09	0.44	404972	1.49378e-06		TRUE	2.73808e-12		0.0563843	49.3563
CHIT1	Lymphoid leukemia, chronic		1	203174670	rs2486950	C	G	C	G	FALSE	TRUE	FALSE	TRUE	TRUE	TRUE		-1.05979	0.189614	0.0506591	2.59655e-78	828	0.346337		0.0048	0.2	0.078	0.95	404972	9.35127e-09		TRUE	1.22709e-83		0.345169	435.394
MASP1	Lymphoid leukemia, chronic		3	186953321	rs67143992	T	C	T	C	FALSE	FALSE	FALSE	TRUE	TRUE	TRUE		-0.401015	0.188406	0.0632684	3.81738e-10	828	0.0463812		0.0046	0.19	0.08	0.95	404972	8.16418e-09		TRUE	3.49104e-10		0.0491796	42.7235
DKK3	Lymphoid leukemia, chronic		11	12038874	rs11022114	A	G	A	G	FALSE	FALSE	FALSE	TRUE	TRUE	TRUE		0.31193	0.353865	0.0512077	1.71356e-09	828	0.0429912		0.041	0.31	0.069	0.55	404972	8.71859e-07		TRUE	1.85343e-09		0.0444944	38.4638
FCN1	Lymphoid leukemia, chronic		9	137856025	rs1041498	T	C	T	C	FALSE	FALSE	FALSE	TRUE	TRUE	TRUE		-0.425815	0.637681	0.0483609	7.5895e-18	828	0.0858049		-0.11	0.72	0.07	0.12	404972	6.09767e-06		TRUE	8.86519e-18		0.083785	75.5352
HGFAC	Lymphoid leukemia, chronic		4	3451109	rs2498323	A	G	A	G	FALSE	FALSE	FALSE	TRUE	TRUE	TRUE		-1.48931	0.0567633	0.0909588	2.14358e-52	828	0.245035		-0.095	0.1	0.1	0.36	404972	2.22856e-06		TRUE	2.22688e-54		0.237514	257.298
HGFAC	Lymphoid leukemia, chronic		4	3494355	rs2699415	A	G	A	G	FALSE	FALSE	FALSE	TRUE	TRUE	TRUE		-0.579306	0.0827295	0.0859803	3.01681e-11	828	0.0520958		0.068	0.095	0.11	0.53	404972	9.43646e-07		TRUE	3.16422e-11		0.0509335	44.3289
NID2	Lymphoid leukemia, chronic		14	52514505	rs112590828	A	G	A	G	FALSE	FALSE	FALSE	TRUE	TRUE	TRUE		0.738913	0.0555556	0.103639	2.19686e-12	828	0.0579727		0.13	0.032	0.18	0.48	404972	1.28801e-06		TRUE	2.30782e-12		0.0572955	50.2025
LRPAP1	Lymphoid leukemia, chronic		4	3526645	rs11549516	T	C	T	C	FALSE	FALSE	FALSE	TRUE	TRUE	TRUE		-1.03235	0.0289855	0.144374	1.90434e-12	828	0.0582924		-0.066	0.034	0.17	0.7	404972	3.72192e-07		TRUE	1.79238e-12		0.0599916	52.7156
KDR	Lymphoid leukemia, chronic		4	55972946	rs34231037	G	A	G	A	FALSE	FALSE	FALSE	TRUE	TRUE	TRUE		-0.867358	0.031401	0.140093	9.39419e-10	828	0.0443489		-0.063	0.034	0.17	0.72	404972	3.39125e-07		TRUE	9.4928e-10		0.045763	39.613
CFHR5	Lymphoid leukemia, chronic		1	197976528	rs61830483	G	A	G	A	FALSE	FALSE	FALSE	TRUE	TRUE	TRUE		-0.530162	0.0742754	0.0960018	4.48053e-08	828	0.0356068		-0.18	0.03	0.19	0.34	404972	2.21623e-06		TRUE	5.40733e-08		0.0386522	33.2104
CFHR5	Lymphoid leukemia, chronic		1	196303889	rs72732234	C	T	C	T	FALSE	FALSE	FALSE	TRUE	TRUE	TRUE		-1.42463	0.0519324	0.101	1.22589e-40	828	0.194113		0.081	0.018	0.24	0.74	404972	2.81271e-07		TRUE	7.3476e-42		0.199854	206.311
IGF2R	Lymphoid leukemia, chronic		6	160494409	rs629849	G	A	G	A	FALSE	FALSE	FALSE	TRUE	TRUE	TRUE		0.818701	0.905193	0.0798558	2.683e-23	828	0.112885		0.021	0.86	0.091	0.82	404972	1.31502e-07		TRUE	1.24892e-23		0.115044	107.379
PLG	Lymphoid leukemia, chronic		6	161125454	rs12212146	C	T	C	T	FALSE	FALSE	FALSE	TRUE	TRUE	TRUE		-0.58698	0.0688406	0.0939359	6.62265e-10	828	0.0451382		-0.0024	0.076	0.12	0.98	404972	9.87727e-10		TRUE	6.03333e-10		0.0441718	38.1721
PROC	Lymphoid leukemia, chronic		2	128177377	rs1158867	T	C	T	C	FALSE	FALSE	FALSE	TRUE	TRUE	TRUE		0.285821	0.625604	0.0513569	3.53632e-08	828	0.0361429		0.041	0.57	0.064	0.52	404972	1.01341e-06		TRUE	3.94442e-08		0.0382692	32.8682
CST5	Lymphoid leukemia, chronic		20	23738555	rs3962581	C	T	C	T	FALSE	FALSE	FALSE	TRUE	TRUE	TRUE		0.293307	0.628623	0.0501444	7.11242e-09	828	0.0397735		-0.0046	0.62	0.065	0.94	404972	1.2367e-08		TRUE	6.75165e-09		0.040168	34.5673
CST5	Lymphoid leukemia, chronic		20	23852690	rs6036562	A	T	A	T	FALSE	TRUE	FALSE	TRUE	TRUE	TRUE		0.594996	0.295894	0.0493029	5.31381e-31	828	0.149892		-0.025	0.29	0.069	0.72	404972	3.2416e-07		TRUE	1.22083e-31		0.147514	142.931
IL11RA	Lymphoid leukemia, chronic		9	34647802	rs41274865	C	G	C	G	FALSE	TRUE	FALSE	TRUE	TRUE	TRUE		0.676241	0.0706522	0.0940579	1.45543e-12	828	0.058894		0.038	0.066	0.13	0.77	404972	2.10988e-07		TRUE	1.32234e-12		0.0600533	52.7732
NAGK	Lymphoid leukemia, chronic		2	71297982	rs2287327	T	C	T	C	FALSE	FALSE	FALSE	TRUE	TRUE	TRUE		-0.436058	0.295894	0.0527654	5.58346e-16	828	0.0763676		0.047	0.33	0.067	0.49	404972	1.21513e-06		TRUE	5.08736e-16		0.0792306	71.0758
BPI	Lymphoid leukemia, chronic		20	36974157	rs1780617	A	G	A	G	FALSE	FALSE	FALSE	TRUE	TRUE	TRUE		0.616372	0.86715	0.0710843	2.24603e-17	828	0.0834303		-0.17	0.88	0.097	0.07	404972	7.58452e-06		TRUE	2.87124e-17		0.087533	79.2382
C6	Lymphoid leukemia, chronic		5	40962083	rs148371625	G	A	G	A	FALSE	FALSE	FALSE	TRUE	TRUE	TRUE		-1.46268	0.0150966	0.196698	2.59626e-13	828	0.0627446		-0.035	0.0039	0.52	0.95	404972	1.11868e-08		TRUE	2.12573e-13		0.0636211	56.1216
CFB	Lymphoid leukemia, chronic		6	31903804	rs9332739	C	G	C	G	FALSE	TRUE	FALSE	TRUE	TRUE	TRUE		-0.913586	0.0567633	0.100964	1.01861e-18	828	0.0901859		-0.011	0.045	0.15	0.94	404972	1.32794e-08		TRUE	6.23934e-19		0.0893752	81.0696
FN1	Lymphoid leukemia, chronic		2	216304384	rs1250229	C	T	C	T	FALSE	FALSE	FALSE	TRUE	TRUE	TRUE		0.567739	0.777778	0.054231	3.6138e-24	828	0.117142		-0.12	0.74	0.072	0.085	404972	6.85917e-06		TRUE	3.03907e-24		0.111422	103.575
GZMB	Lymphoid leukemia, chronic		14	25100247	rs2236337	C	T	C	T	FALSE	FALSE	FALSE	TRUE	TRUE	TRUE		0.668893	0.187802	0.0572332	2.6051e-29	828	0.141898		-0.016	0.22	0.076	0.83	404972	1.09443e-07		TRUE	6.6958e-30		0.136491	130.563
IL6R	Lymphoid leukemia, chronic		1	154426264	rs4129267	T	C	T	C	FALSE	FALSE	FALSE	TRUE	TRUE	TRUE		1.16666	0.31401	0.0341771	5.41447e-160	828	0.585185		-0.12	0.41	0.064	0.066	404972	8.68112e-06		TRUE	6.49884e-183		0.586381	1171.01
PLG	Lymphoid leukemia, chronic		6	161092438	rs11751347	T	C	T	C	FALSE	FALSE	FALSE	TRUE	TRUE	TRUE		-0.682299	0.0929952	0.0807259	1.28553e-16	828	0.0796012		-0.025	0.1	0.1	0.81	404972	1.54332e-07		TRUE	9.57538e-17		0.0785325	70.3963
SERPINA3	Lymphoid leukemia, chronic		14	95095434	rs17753556	A	C	A	C	FALSE	FALSE	FALSE	TRUE	TRUE	TRUE		-0.469643	0.14372	0.0678319	8.84396e-12	828	0.0548514		-0.0089	0.19	0.083	0.91	404972	2.83923e-08		TRUE	7.78805e-12		0.0542874	47.4154
SELP	Lymphoid leukemia, chronic		1	169563951	rs6136	G	T	G	T	FALSE	FALSE	FALSE	TRUE	TRUE	TRUE		-0.587265	0.133454	0.0677228	2.23529e-17	828	0.0834409		-0.044	0.11	0.099	0.66	404972	4.87766e-07		TRUE	1.7208e-17		0.0797667	71.5984
TNC	Lymphoid leukemia, chronic		9	117835899	rs1138545	T	C	T	C	FALSE	FALSE	FALSE	TRUE	TRUE	TRUE		1.04169	0.152174	0.0581241	6.32606e-61	828	0.279981		0.085	0.15	0.087	0.33	404972	2.35709e-06		TRUE	9.68431e-64		0.279998	321.218
CFH	Lymphoid leukemia, chronic		1	196709774	rs1065489	T	G	T	G	FALSE	FALSE	FALSE	TRUE	TRUE	TRUE		-0.49246	0.129831	0.0723234	1.88884e-11	828	0.0531479		-0.051	0.17	0.083	0.54	404972	9.32311e-07		TRUE	1.96843e-11		0.0547966	47.886
AKR1A1	Lymphoid leukemia, chronic		1	46025480	rs148563337	T	C	T	C	FALSE	FALSE	FALSE	TRUE	TRUE	TRUE		-1.65212	0.0126812	0.21353	2.96249e-14	828	0.0675769		0.43	0.0056	0.44	0.33	404972	2.35835e-06		TRUE	3.19468e-14		0.0683488	60.5979
AKR1A1	Lymphoid leukemia, chronic		1	46032311	rs2229540	G	A	G	A	FALSE	FALSE	FALSE	TRUE	TRUE	TRUE		-1.18553	0.115338	0.0660786	4.92987e-61	828	0.280417		-0.15	0.059	0.13	0.26	404972	3.28754e-06		TRUE	8.39497e-64		0.286817	332.188
P4HB	Lymphoid leukemia, chronic		17	80334400	rs9896915	G	A	G	A	FALSE	FALSE	FALSE	TRUE	TRUE	TRUE		0.268748	0.556159	0.0472982	1.84514e-08	828	0.0376157		-0.013	0.57	0.064	0.84	404972	1.01884e-07		TRUE	1.83054e-08		0.0356572	30.5419
SPON1	Lymphoid leukemia, chronic		11	14038621	rs1969539	G	A	G	A	FALSE	FALSE	FALSE	TRUE	TRUE	TRUE		-0.371279	0.589976	0.0479283	2.76567e-14	828	0.0677296		0.072	0.52	0.063	0.26	404972	3.22522e-06		TRUE	3.15626e-14		0.0666921	59.0241
CST2	Lymphoid leukemia, chronic		20	23728873	rs4549181	T	C	T	C	FALSE	FALSE	FALSE	TRUE	TRUE	TRUE		-0.513623	0.205918	0.0581355	5.94253e-18	828	0.0863397		-0.005	0.3	0.069	0.94	404972	1.29664e-08		TRUE	3.82074e-18		0.0862737	77.9906
SAA1	Lymphoid leukemia, chronic		11	18287750	rs1829575	C	G	C	G	FALSE	TRUE	FALSE	TRUE	TRUE	TRUE		-1.04515	0.78442	0.04678	7.42447e-87	828	0.376677		0.16	0.75	0.073	0.028	404972	1.18622e-05		TRUE	1.24959e-92		0.36944	483.948
ICAM1	Lymphoid leukemia, chronic		19	10395683	rs5498	G	A	G	A	FALSE	FALSE	FALSE	TRUE	TRUE	TRUE		-1.04529	0.480676	0.0331957	1.32076e-143	828	0.545539		-0.072	0.42	0.064	0.26	404972	3.12522e-06		TRUE	3.93678e-162		0.5455	991.38
ICAM1	Lymphoid leukemia, chronic		19	10255518	rs6511570	A	G	A	G	FALSE	FALSE	FALSE	TRUE	TRUE	TRUE		0.344135	0.400966	0.0505032	1.82791e-11	828	0.0532216		0.13	0.43	0.064	0.037	404972	1.01882e-05		TRUE	2.94478e-11		0.0568914	49.827
MST1	Lymphoid leukemia, chronic		3	49721532	rs3197999	A	G	A	G	FALSE	FALSE	FALSE	TRUE	TRUE	TRUE		-1.10473	0.378019	0.0331244	3.74825e-155	828	0.57385		0.075	0.28	0.07	0.28	404972	2.83467e-06		TRUE	4.80114e-177		0.573896	1112.49
COLEC11	Lymphoid leukemia, chronic		2	3640142	rs6542680	T	C	T	C	FALSE	FALSE	FALSE	TRUE	TRUE	TRUE		-0.746463	0.675121	0.0461887	2.95865e-51	828	0.240238		0.0032	0.82	0.083	0.97	404972	3.67046e-09		TRUE	2.06075e-53		0.244427	267.211
COLEC11	Lymphoid leukemia, chronic		2	3439576	rs79083907	A	G	A	G	FALSE	FALSE	FALSE	TRUE	TRUE	TRUE		0.681608	0.0561594	0.107522	3.79597e-10	828	0.0463942		-0.13	0.021	0.22	0.57	404972	8.6222e-07		TRUE	4.04996e-10		0.0492516	42.7893
ENPP7	Lymphoid leukemia, chronic		17	77706544	rs11871061	T	C	T	C	FALSE	FALSE	FALSE	TRUE	TRUE	TRUE		-0.866662	0.630435	0.0404122	1.88036e-81	828	0.357654		-0.033	0.64	0.065	0.62	404972	6.3647e-07		TRUE	4.5721e-87		0.349994	444.758
ENTPD5	Lymphoid leukemia, chronic		14	73869865	rs12432592	C	T	C	T	FALSE	FALSE	FALSE	TRUE	TRUE	TRUE		-0.728143	0.048913	0.111101	9.86053e-11	828	0.0494312		0.11	0.046	0.15	0.49	404972	1.32794e-06		TRUE	1.08387e-10		0.0493296	42.8606
ENTPD5	Lymphoid leukemia, chronic		14	74426375	rs145747095	T	C	T	C	FALSE	FALSE	FALSE	TRUE	TRUE	TRUE		-1.12762	0.0778986	0.0829339	3.83595e-38	828	0.18288		-0.072	0.053	0.14	0.61	404972	6.53109e-07		TRUE	3.7508e-39		0.182669	184.606
FCRL3	Lymphoid leukemia, chronic		1	157669278	rs3761959	T	C	T	C	FALSE	FALSE	FALSE	TRUE	TRUE	TRUE		0.933179	0.426329	0.0390523	2.41745e-96	828	0.408733		-0.088	0.46	0.063	0.17	404972	4.81792e-06		TRUE	5.0157e-104		0.425959	612.921
PCSK7	Lymphoid leukemia, chronic		11	116574488	rs11216103	A	G	A	G	FALSE	FALSE	FALSE	TRUE	TRUE	TRUE		-0.525315	0.121377	0.0731156	1.50546e-12	828	0.0588184		0.053	0.062	0.13	0.69	404972	4.10433e-07		TRUE	1.42092e-12		0.0588584	51.6575
PCSK7	Lymphoid leukemia, chronic		11	117072525	rs488962	T	C	T	C	FALSE	FALSE	FALSE	TRUE	TRUE	TRUE		-1.08535	0.298913	0.0373169	1.30424e-128	828	0.505957		-0.061	0.23	0.075	0.42	404972	1.63348e-06		TRUE	2.20801e-143		0.493726	805.529
PCSK7	Lymphoid leukemia, chronic		11	117354904	rs7129284	A	G	A	G	FALSE	FALSE	FALSE	TRUE	TRUE	TRUE		-0.361979	0.258454	0.0547812	6.99097e-11	828	0.0502057		-0.1	0.2	0.079	0.19	404972	3.95659e-06		TRUE	8.98259e-11		0.0502248	43.6795
SPARCL1	Lymphoid leukemia, chronic		4	88447660	rs6846462	C	T	C	T	FALSE	FALSE	FALSE	TRUE	TRUE	TRUE		0.743926	0.270531	0.0484582	5.56591e-47	828	0.221989		0.065	0.2	0.079	0.41	404972	1.67166e-06		TRUE	1.53142e-48		0.218431	230.848
TGM3	Lymphoid leukemia, chronic		20	2321105	rs214830	C	G	C	G	FALSE	TRUE	FALSE	TRUE	TRUE	TRUE		0.422427	0.711353	0.0537743	1.23696e-14	828	0.0695157		-0.093	0.63	0.065	0.15	404972	5.05492e-06		TRUE	1.54448e-14		0.07328	65.3156
SERPING1	Lymphoid leukemia, chronic		11	57374332	rs11603020	C	T	C	T	FALSE	FALSE	FALSE	TRUE	TRUE	TRUE		-0.759107	0.302536	0.0472233	8.56116e-51	828	0.238289		0.12	0.27	0.071	0.1	404972	7.05375e-06		TRUE	2.05677e-52		0.243184	265.414
IL5RA	Lymphoid leukemia, chronic		3	3152841	rs17887110	G	A	G	A	FALSE	FALSE	FALSE	TRUE	TRUE	TRUE		0.714997	0.113527	0.0747358	1.23121e-20	828	0.0997544		0.034	0.15	0.088	0.7	404972	3.68612e-07		TRUE	7.53933e-21		0.102897	94.7416
MMP12	Lymphoid leukemia, chronic		11	102742761	rs17368659	T	G	T	G	FALSE	FALSE	FALSE	TRUE	TRUE	TRUE		-0.772552	0.177536	0.0579	6.42029e-37	828	0.177317		0.078	0.12	0.095	0.42	404972	1.66463e-06		TRUE	8.95427e-38		0.174297	174.359
MMP12	Lymphoid leukemia, chronic		11	102988001	rs55885752	A	T	A	T	FALSE	TRUE	FALSE	TRUE	TRUE	TRUE		-0.420479	0.142512	0.0687219	1.45695e-09	828	0.0433579		-0.038	0.086	0.12	0.74	404972	2.47618e-07		TRUE	1.4563e-09		0.0432114	37.3046
CLEC11A	Lymphoid leukemia, chronic		19	51211666	rs117942370	T	G	T	G	FALSE	FALSE	FALSE	TRUE	TRUE	TRUE		0.864163	0.0259662	0.149994	1.17769e-08	828	0.0386325		0.16	0.037	0.17	0.36	404972	2.18735e-06		TRUE	1.41394e-08		0.0377749	32.427
BST1	Lymphoid leukemia, chronic		4	15189213	rs35996727	A	G	A	G	FALSE	FALSE	FALSE	TRUE	TRUE	TRUE		-0.764924	0.0748792	0.0909588	1.79589e-16	828	0.078866		-0.0039	0.015	0.27	0.99	404972	5.15204e-10		TRUE	1.2332e-16		0.0810637	72.8653
BST1	Lymphoid leukemia, chronic		4	15718700	rs6842052	G	T	G	T	FALSE	FALSE	FALSE	TRUE	TRUE	TRUE		-1.25415	0.15157	0.0541557	7.98e-92	828	0.393674		-0.067	0.16	0.087	0.44	404972	1.46449e-06		TRUE	5.49947e-99		0.404537	561.156
CDON	Lymphoid leukemia, chronic		11	125898320	rs11824101	G	A	G	A	FALSE	FALSE	FALSE	TRUE	TRUE	TRUE		-0.808797	0.0899758	0.080976	2.96022e-22	828	0.107762		-0.025	0.082	0.12	0.83	404972	1.07175e-07		TRUE	1.48538e-22		0.107124	99.1007
ADGRE2	Lymphoid leukemia, chronic		19	14507633	rs67023356	G	A	G	A	FALSE	FALSE	FALSE	TRUE	TRUE	TRUE		0.406272	0.385266	0.048351	1.89734e-16	828	0.0787449		0.035	0.25	0.073	0.63	404972	5.67633e-07		TRUE	1.55535e-16		0.0781829	70.0563
FUT3	Lymphoid leukemia, chronic		19	5840619	rs708686	T	C	T	C	FALSE	FALSE	FALSE	TRUE	TRUE	TRUE		-0.786059	0.315217	0.0441621	3.08018e-60	828	0.277226		-0.14	0.27	0.072	0.043	404972	9.33607e-06		TRUE	1.15966e-62		0.266749	300.49
FUT5	Lymphoid leukemia, chronic		19	5834212	rs17271883	T	C	T	C	FALSE	FALSE	FALSE	TRUE	TRUE	TRUE		-0.530461	0.384058	0.0483647	3.17205e-26	828	0.127123		-0.11	0.3	0.069	0.1	404972	6.27569e-06		TRUE	2.19567e-26		0.133129	126.853
KYNU	Lymphoid leukemia, chronic		2	143778115	rs6742644	G	C	G	C	FALSE	TRUE	FALSE	TRUE	TRUE	TRUE		-0.547529	0.169686	0.0635119	3.35918e-17	828	0.0825481		-0.22	0.19	0.08	0.0059	404972	1.86739e-05		TRUE	6.33571e-17		0.0844759	76.2154
PLXNC1	Lymphoid leukemia, chronic		12	94613898	rs115651556	A	G	A	G	FALSE	FALSE	FALSE	TRUE	TRUE	TRUE		-1.67194	0.0362319	0.115732	2.4104e-42	828	0.201705		0.45	0.014	0.26	0.092	404972	7.39694e-06		TRUE	2.62105e-43		0.195225	200.374
PLXNC1	Lymphoid leukemia, chronic		12	94620432	rs75674989	T	G	T	G	FALSE	FALSE	FALSE	TRUE	TRUE	TRUE		-0.658756	0.0549517	0.107393	1.32727e-09	828	0.0435683		0.15	0.036	0.17	0.36	404972	1.92248e-06		TRUE	1.55296e-09		0.0450728	38.9874
SMPDL3A	Lymphoid leukemia, chronic		6	123121472	rs13216278	G	A	G	A	FALSE	FALSE	FALSE	TRUE	TRUE	TRUE		-0.607708	0.182367	0.0610385	3.94538e-22	828	0.107147		0.093	0.14	0.091	0.31	404972	2.57905e-06		TRUE	2.86707e-22		0.110135	102.23
GSN	Lymphoid leukemia, chronic		9	123992930	rs10985186	T	C	T	C	FALSE	FALSE	FALSE	TRUE	TRUE	TRUE		-1.02362	0.0332126	0.13226	2.9142e-14	828	0.0676139		-0.21	0.0075	0.37	0.57	404972	7.95448e-07		TRUE	2.72316e-14		0.0672886	59.5901
ITIH4	Lymphoid leukemia, chronic		3	52225733	rs114318622	T	C	T	C	FALSE	FALSE	FALSE	TRUE	TRUE	TRUE		-1.76176	0.0205314	0.164133	2.98759e-25	828	0.122409		0.59	0.0096	0.33	0.073	404972	7.89314e-06		TRUE	2.4525e-25		0.124834	117.821
SELL	Lymphoid leukemia, chronic		1	169653795	rs75776028	G	A	G	A	FALSE	FALSE	FALSE	TRUE	TRUE	TRUE		-0.482959	0.232488	0.0548639	7.72028e-18	828	0.0857677		0.12	0.27	0.072	0.091	404972	6.85917e-06		TRUE	9.36351e-18		0.0832408	75
VEGFA	Lymphoid leukemia, chronic		6	43932319	rs11757888	T	C	T	C	FALSE	FALSE	FALSE	TRUE	TRUE	TRUE		-0.415182	0.474638	0.0460388	1.31364e-18	828	0.0896325		0.05	0.47	0.065	0.45	404972	1.46113e-06		TRUE	1.07308e-18		0.0859663	77.6866
ANG	Lymphoid leukemia, chronic		14	21158910	rs17114699	T	G	T	G	FALSE	FALSE	FALSE	TRUE	TRUE	TRUE		0.874163	0.125604	0.0695355	2.72859e-33	828	0.160605		0.039	0.11	0.1	0.7	404972	3.75583e-07		TRUE	4.81955e-34		0.167852	166.612
CCL7	Lymphoid leukemia, chronic		17	32647357	rs34202026	T	A	T	A	FALSE	TRUE	FALSE	TRUE	TRUE	TRUE		1.1989	0.0398551	0.121399	8.10138e-22	828	0.105605		-0.25	0.021	0.22	0.25	404972	3.18868e-06		TRUE	6.32873e-22		0.110006	102.096
F5	Lymphoid leukemia, chronic		1	169474397	rs61808983	T	C	T	C	FALSE	FALSE	FALSE	TRUE	TRUE	TRUE		-0.916758	0.0434783	0.113727	2.64581e-15	828	0.0729313		0.065	0.052	0.15	0.66	404972	4.63683e-07		TRUE	2.25451e-15		0.0699048	62.0811
GSTP1	Lymphoid leukemia, chronic		11	67352689	rs1695	G	A	G	A	FALSE	FALSE	FALSE	TRUE	TRUE	TRUE		-0.428585	0.294686	0.0516432	4.26066e-16	828	0.0769638		0.039	0.35	0.066	0.56	404972	8.6222e-07		TRUE	3.70501e-16		0.0763565	68.2844
CCL16	Lymphoid leukemia, chronic		17	34307457	rs112689088	C	T	C	T	FALSE	FALSE	FALSE	TRUE	TRUE	TRUE		-1.41054	0.0718599	0.080843	2.81723e-58	828	0.269304		-0.2	0.095	0.11	0.064	404972	8.16297e-06		TRUE	1.52305e-60		0.2654	298.421
KNG1	Lymphoid leukemia, chronic		3	186445052	rs2304456	G	T	G	T	FALSE	FALSE	FALSE	TRUE	TRUE	TRUE		-0.488616	0.14372	0.0666416	5.41089e-13	828	0.0611056		0.034	0.11	0.1	0.74	404972	2.85453e-07		TRUE	4.91562e-13		0.0587622	51.5679
LYZ	Lymphoid leukemia, chronic		12	69732105	rs4761234	C	T	C	T	FALSE	FALSE	FALSE	TRUE	TRUE	TRUE		-0.687327	0.400966	0.0444006	1.19132e-47	828	0.224875		-0.012	0.49	0.063	0.85	404972	8.95898e-08		TRUE	1.89691e-49		0.226942	242.485
MMP1	Lymphoid leukemia, chronic		11	102697731	rs471994	A	G	A	G	FALSE	FALSE	FALSE	TRUE	TRUE	TRUE		-0.336873	0.349034	0.0485953	8.35117e-12	828	0.05498		0.066	0.36	0.066	0.32	404972	2.46931e-06		TRUE	9.72802e-12		0.051569	44.912
CDNF	Lymphoid leukemia, chronic		10	14862082	rs61738953	G	C	G	C	FALSE	TRUE	FALSE	TRUE	TRUE	TRUE		-1.08442	0.0483092	0.111467	2.98813e-21	828	0.102804		-0.033	0.035	0.18	0.86	404972	8.29965e-08		TRUE	1.60275e-21		0.108131	100.145
ERAP1	Lymphoid leukemia, chronic		5	96031286	rs35015183	G	A	G	A	FALSE	FALSE	FALSE	TRUE	TRUE	TRUE		-0.341681	0.385266	0.0480553	2.51023e-12	828	0.057674		-0.056	0.44	0.063	0.38	404972	1.95106e-06		TRUE	2.78703e-12		0.0552993	48.351
ERAP1	Lymphoid leukemia, chronic		5	96121715	rs469758	T	C	T	C	FALSE	FALSE	FALSE	TRUE	TRUE	TRUE		-0.922145	0.642512	0.0408676	3.3231e-88	828	0.38134		-0.072	0.66	0.067	0.28	404972	2.85162e-06		TRUE	1.21109e-94		0.390635	529.509
CAPG	Lymphoid leukemia, chronic		2	85629266	rs62623452	T	C	T	C	FALSE	FALSE	FALSE	TRUE	TRUE	TRUE		-1.35483	0.0163043	0.189989	2.17557e-12	828	0.0579944		0.14	0.013	0.28	0.62	404972	6.17329e-07		TRUE	2.12711e-12		0.0588793	51.677
DPT	Lymphoid leukemia, chronic		1	168697761	rs1018454	C	A	C	A	FALSE	FALSE	FALSE	TRUE	TRUE	TRUE		0.401245	0.543478	0.0475365	1.40502e-16	828	0.0794059		-0.0064	0.58	0.064	0.92	404972	2.46932e-08		TRUE	9.90612e-17		0.0798901	71.7188
PI3	Lymphoid leukemia, chronic		20	43805279	rs2267864	G	C	G	C	FALSE	TRUE	FALSE	TRUE	TRUE	TRUE		0.32492	0.233696	0.0558609	8.58335e-09	828	0.039348		-0.057	0.2	0.079	0.47	404972	1.2855e-06		TRUE	9.71138e-09		0.0378125	32.4605
ESD	Lymphoid leukemia, chronic		13	47345630	rs15303	T	C	T	C	FALSE	FALSE	FALSE	TRUE	TRUE	TRUE		-1.51168	0.0120773	0.22026	1.32216e-11	828	0.0539489		-0.16	0.02	0.23	0.49	404972	1.19498e-06		TRUE	1.40726e-11		0.0545309	47.6404
GP1BA	Lymphoid leukemia, chronic		17	4839400	rs2243103	G	C	G	C	FALSE	TRUE	FALSE	TRUE	TRUE	TRUE		0.450264	0.117754	0.0744128	2.18264e-09	828	0.0424447		0.13	0.073	0.12	0.28	404972	2.89801e-06		TRUE	2.70658e-09		0.042124	36.3246
GPC5	Lymphoid leukemia, chronic		13	92063074	rs68128212	T	G	T	G	FALSE	FALSE	FALSE	TRUE	TRUE	TRUE		0.327436	0.358696	0.0509005	2.11842e-10	828	0.0477088		-0.065	0.28	0.071	0.36	404972	2.0696e-06		TRUE	2.47236e-10		0.0493257	42.857
HRG	Lymphoid leukemia, chronic		3	186394038	rs16860992	C	G	C	G	FALSE	TRUE	FALSE	TRUE	TRUE	TRUE		1.19699	0.16244	0.0519772	4.90669e-91	828	0.391009		0.11	0.2	0.079	0.17	404972	4.78747e-06		TRUE	8.28136e-98		0.38987	527.81
HRG	Lymphoid leukemia, chronic		3	186462843	rs266762	T	C	T	C	FALSE	FALSE	FALSE	TRUE	TRUE	TRUE		-0.29999	0.56099	0.0502012	3.40316e-09	828	0.0414404		-0.02	0.62	0.065	0.76	404972	2.33782e-07		TRUE	3.42075e-09		0.0443275	38.3128
TNFAIP6	Lymphoid leukemia, chronic		2	152140908	rs6715393	G	A	G	A	FALSE	FALSE	FALSE	TRUE	TRUE	TRUE		-0.44801	0.61413	0.0457844	1.81186e-21	828	0.103879		-0.049	0.62	0.065	0.45	404972	1.40327e-06		TRUE	1.22608e-21		0.0951276	86.8359
CD274	Lymphoid leukemia, chronic		9	5463243	rs7041009	A	G	A	G	FALSE	FALSE	FALSE	TRUE	TRUE	TRUE		-0.471987	0.266304	0.0549661	4.40947e-17	828	0.0819513		0.09	0.26	0.072	0.21	404972	3.8583e-06		TRUE	4.70254e-17		0.087053	78.7623
CD300C	Lymphoid leukemia, chronic		17	72315245	rs117575774	G	A	G	A	FALSE	FALSE	FALSE	TRUE	TRUE	TRUE		-1.26841	0.0138889	0.206907	1.3576e-09	828	0.0435177		0.11	0.014	0.27	0.67	404972	4.09859e-07		TRUE	1.3908e-09		0.04407	38.08
CD55	Lymphoid leukemia, chronic		1	207514345	rs28738993	C	A	C	A	FALSE	FALSE	FALSE	TRUE	TRUE	TRUE		-0.442586	0.271739	0.0522389	1.09536e-16	828	0.0799534		-0.096	0.23	0.075	0.2	404972	4.04572e-06		TRUE	1.20176e-16		0.077529	69.4211
EPHB6	Lymphoid leukemia, chronic		7	142552547	rs7789303	A	G	A	G	FALSE	FALSE	FALSE	TRUE	TRUE	TRUE		0.356583	0.747585	0.0522543	1.71278e-11	828	0.0533677		-0.16	0.73	0.072	0.024	404972	1.2194e-05		TRUE	2.92528e-11		0.0479874	41.6356
GPNMB	Lymphoid leukemia, chronic		7	23172572	rs146338914	C	G	C	G	FALSE	TRUE	FALSE	TRUE	TRUE	TRUE		1.69289	0.067029	0.0820408	1.28295e-76	828	0.340146		-0.54	0.0041	0.5	0.28	404972	2.88021e-06		TRUE	2.55466e-81		0.358442	461.49
IL17RB	Lymphoid leukemia, chronic		3	53876218	rs6801605	G	A	G	A	FALSE	FALSE	FALSE	TRUE	TRUE	TRUE		-0.361342	0.63285	0.0488373	3.38021e-13	828	0.0621561		-0.012	0.63	0.065	0.86	404972	8.41614e-08		TRUE	2.89235e-13		0.0606752	53.355
LILRB1	Lymphoid leukemia, chronic		19	55116352	rs10425501	T	A	T	A	FALSE	TRUE	FALSE	TRUE	TRUE	TRUE		-1.49998	0.0628019	0.0859773	2.87845e-58	828	0.269266		-0.31	0.049	0.15	0.032	404972	1.05466e-05		TRUE	1.87489e-60		0.264853	297.585
LILRB2	Lymphoid leukemia, chronic		19	54783521	rs383925	C	T	C	T	FALSE	FALSE	FALSE	TRUE	TRUE	TRUE		1.04282	0.716787	0.0404078	3.64686e-108	828	0.446389		-0.031	0.8	0.079	0.69	404972	3.8023e-07		TRUE	1.52438e-118		0.441522	653.019
KIR2DL4	Lymphoid leukemia, chronic		19	55380214	rs17771967	G	A	G	A	FALSE	FALSE	FALSE	TRUE	TRUE	TRUE		-0.295937	0.46256	0.048991	2.31958e-09	828	0.042307		-0.033	0.42	0.064	0.6	404972	6.56515e-07		TRUE	2.46061e-09		0.0435438	37.6047
MICB	Lymphoid leukemia, chronic		6	31476458	rs3130614	A	T	A	T	FALSE	TRUE	FALSE	TRUE	TRUE	TRUE		-0.95299	0.0978261	0.0776782	6.6378e-32	828	0.154134		0.24	0.14	0.091	0.0075	404972	1.71755e-05		TRUE	4.65386e-32		0.160307	157.693
MICB	Lymphoid leukemia, chronic		6	31487454	rs34451538	A	G	A	G	FALSE	FALSE	FALSE	TRUE	TRUE	TRUE		0.79652	0.0386473	0.125	3.09441e-10	828	0.0468546		0.046	0.029	0.19	0.81	404972	1.44739e-07		TRUE	2.97825e-10		0.0471439	40.8675
RELT	Lymphoid leukemia, chronic		11	73086303	rs876480	G	A	G	A	FALSE	FALSE	FALSE	TRUE	TRUE	TRUE		0.491406	0.297705	0.051037	7.20378e-21	828	0.10091		0.071	0.21	0.077	0.36	404972	2.09948e-06		TRUE	5.45967e-21		0.100976	92.7738
ICAM5	Lymphoid leukemia, chronic		19	10400110	rs281439	C	G	C	G	FALSE	TRUE	FALSE	TRUE	TRUE	TRUE		0.891053	0.775362	0.0488626	1.06994e-62	828	0.287038		-0.059	0.78	0.076	0.44	404972	1.48817e-06		TRUE	8.98925e-66		0.276583	315.803
ICAM5	Lymphoid leukemia, chronic		19	10400110	rs281439	C	G	C	G	FALSE	TRUE	FALSE	TRUE	TRUE	TRUE		0.859374	0.775362	0.0495448	1.04392e-57	828	0.266991		-0.059	0.78	0.076	0.44	404972	1.48817e-06		TRUE	2.969e-60		0.257266	286.107
SIGLEC14	Lymphoid leukemia, chronic		19	52151087	rs113349196	G	A	G	A	FALSE	FALSE	FALSE	TRUE	TRUE	TRUE		-1.15023	0.161232	0.0548867	1.57296e-78	828	0.347125		-0.24	0.11	0.1	0.021	404972	1.42231e-05		TRUE	5.36221e-83		0.357843	460.29
SLAMF6	Lymphoid leukemia, chronic		1	160459909	rs12119876	A	C	A	C	FALSE	FALSE	FALSE	TRUE	TRUE	TRUE		-0.343485	0.192029	0.0604163	1.81126e-08	828	0.037658		-0.055	0.2	0.078	0.48	404972	1.22776e-06		TRUE	2.04788e-08		0.0366107	31.3896
SCARF1	Lymphoid leukemia, chronic		17	1542190	rs2272011	A	G	A	G	FALSE	FALSE	FALSE	TRUE	TRUE	TRUE		-0.676337	0.647947	0.0458744	7.60152e-44	828	0.208329		0.059	0.59	0.064	0.35	404972	2.09855e-06		TRUE	3.88159e-45		0.208691	217.84
IL27RA	Lymphoid leukemia, chronic		19	14153293	rs35026308	C	T	C	T	FALSE	FALSE	FALSE	TRUE	TRUE	TRUE		-0.938317	0.211353	0.0474086	1.17229e-71	828	0.321688		0.1	0.18	0.083	0.21	404972	3.58442e-06		TRUE	1.18329e-75		0.293508	343.157
IL27RA	Lymphoid leukemia, chronic		19	14399367	rs41290982	C	T	C	T	FALSE	FALSE	FALSE	TRUE	TRUE	TRUE		-0.329065	0.239734	0.0563547	7.53772e-09	828	0.0396421		-0.047	0.24	0.078	0.54	404972	8.96568e-07		TRUE	8.25553e-09		0.0394719	33.9437
HAVCR2	Lymphoid leukemia, chronic		5	156531736	rs1036199	A	C	A	C	FALSE	FALSE	FALSE	TRUE	TRUE	TRUE		-0.70586	0.833937	0.0606635	4.37811e-29	828	0.140826		-0.11	0.82	0.081	0.17	404972	4.55397e-06		TRUE	2.07794e-29		0.137998	132.235
HAVCR2	Lymphoid leukemia, chronic		5	155849882	rs188232795	A	G	A	G	FALSE	FALSE	FALSE	TRUE	TRUE	TRUE		-0.919965	0.0295894	0.140652	1.07236e-10	828	0.0492425		-0.31	0.0069	0.39	0.42	404972	1.56017e-06		TRUE	1.20125e-10		0.0486031	42.1971
PPID	Lymphoid leukemia, chronic		4	159630535	rs17843963	G	T	G	T	FALSE	FALSE	FALSE	TRUE	TRUE	TRUE		-0.948803	0.0259662	0.149374	3.5099e-10	828	0.0465705		0.011	0.031	0.18	0.95	404972	9.22184e-09		TRUE	3.21e-10		0.045537	39.4081
PCSK9	Lymphoid leukemia, chronic		1	55505647	rs11591147	T	G	T	G	FALSE	FALSE	FALSE	TRUE	TRUE	TRUE		-0.999739	0.0416667	0.118864	1.77887e-16	828	0.078887		0.06	0.018	0.24	0.8	404972	1.54332e-07		TRUE	1.33506e-16		0.0798195	71.65
PCSK9	Lymphoid leukemia, chronic		1	55519015	rs639750	T	G	T	G	FALSE	FALSE	FALSE	TRUE	TRUE	TRUE		0.29617	0.597826	0.0478167	9.24996e-10	828	0.044384		-0.013	0.67	0.068	0.85	404972	9.02497e-08		TRUE	8.88228e-10		0.0421795	36.3745
PPIE	Lymphoid leukemia, chronic		1	40219065	rs1046988	T	C	T	C	FALSE	FALSE	FALSE	TRUE	TRUE	TRUE		-0.41251	0.367754	0.0494796	3.16926e-16	828	0.0776155		-0.21	0.37	0.065	0.0012	404972	2.57738e-05		TRUE	7.30828e-16		0.0791302	70.9781
APOE	Lymphoid leukemia, chronic		19	45416291	rs59325138	T	C	T	C	FALSE	FALSE	FALSE	TRUE	TRUE	TRUE		0.497673	0.483092	0.0473972	2.70192e-24	828	0.117758		-0.017	0.4	0.065	0.8	404972	1.68907e-07		TRUE	1.17114e-24		0.123698	116.597
CPNE1	Lymphoid leukemia, chronic		20	34252856	rs2295356	A	G	A	G	FALSE	FALSE	FALSE	TRUE	TRUE	TRUE		-1.29544	0.0791063	0.0793077	3.47955e-52	828	0.244151		-0.018	0.1	0.1	0.86	404972	8.00059e-08		TRUE	2.19971e-54		0.244504	267.321
SEMA3E	Lymphoid leukemia, chronic		7	83273775	rs302121	A	T	A	T	FALSE	TRUE	FALSE	TRUE	TRUE	TRUE		-0.458041	0.719203	0.0541743	1.25644e-16	828	0.0796516		0.057	0.79	0.079	0.47	404972	1.2855e-06		TRUE	1.11869e-16		0.0847389	76.4747
SEMA3E	Lymphoid leukemia, chronic		7	83037731	rs61729612	G	C	G	C	FALSE	TRUE	FALSE	TRUE	TRUE	TRUE		-1.14866	0.115338	0.0652502	3.81736e-59	828	0.272822		-0.16	0.12	0.098	0.11	404972	6.58206e-06		TRUE	1.46866e-61		0.269254	304.352
FAS	Lymphoid leukemia, chronic		10	90769998	rs982764	C	T	C	T	FALSE	FALSE	FALSE	TRUE	TRUE	TRUE		-0.370194	0.366546	0.0501005	3.62373e-13	828	0.0620008		-0.11	0.31	0.068	0.093	404972	6.46163e-06		TRUE	5.00504e-13		0.0636403	56.1396
LEPR	Lymphoid leukemia, chronic		1	66069986	rs12077336	T	G	T	G	FALSE	FALSE	FALSE	TRUE	TRUE	TRUE		-1.39315	0.119565	0.0587127	2.57595e-95	828	0.40534		-0.08	0.17	0.084	0.34	404972	2.23974e-06		TRUE	5.26924e-103		0.408627	570.75
SIRPA	Lymphoid leukemia, chronic		20	1893121	rs1569960	A	G	A	G	FALSE	FALSE	FALSE	TRUE	TRUE	TRUE		-1.17065	0.3593	0.0315057	1.98476e-178	828	0.625673		0.11	0.38	0.065	0.095	404972	7.07185e-06		TRUE	1.51568e-207		0.630952	1412.19
CNDP1	Lymphoid leukemia, chronic		18	72209543	rs17817077	A	G	A	G	FALSE	FALSE	FALSE	TRUE	TRUE	TRUE		0.300596	0.345411	0.0510298	5.59784e-09	828	0.0403151		0.069	0.39	0.065	0.29	404972	2.78258e-06		TRUE	6.92379e-09		0.0408603	35.1884
CST1	Lymphoid leukemia, chronic		20	23728873	rs4549181	T	C	T	C	FALSE	FALSE	FALSE	TRUE	TRUE	TRUE		-0.666452	0.205918	0.0562263	4.83622e-30	828	0.145365		-0.005	0.3	0.069	0.94	404972	1.29664e-08		TRUE	1.06555e-30		0.145254	140.369
FCN3	Lymphoid leukemia, chronic		1	27716213	rs2474283	T	C	T	C	FALSE	FALSE	FALSE	TRUE	TRUE	TRUE		0.506893	0.892512	0.0782022	1.55707e-10	828	0.0484025		-0.19	0.916	0.11	0.099	404972	7.36709e-06		TRUE	2.30079e-10		0.0492988	42.8324
RGMA	Lymphoid leukemia, chronic		15	93588030	rs1969589	C	T	C	T	FALSE	FALSE	FALSE	TRUE	TRUE	TRUE		0.553254	0.926932	0.0911509	1.95203e-09	828	0.0426969		-0.084	0.98	0.22	0.71	404972	3.5999e-07		TRUE	1.99242e-09		0.0414624	35.7293
SLAMF7	Lymphoid leukemia, chronic		1	160720074	rs11581248	T	C	T	C	FALSE	FALSE	FALSE	TRUE	TRUE	TRUE		-1.14168	0.105676	0.0695496	1.27432e-52	828	0.245981		-0.049	0.14	0.094	0.6	404972	6.70986e-07		TRUE	9.3368e-55		0.246371	270.03
SLAMF7	Lymphoid leukemia, chronic		1	161132777	rs17356051	A	G	A	G	FALSE	FALSE	FALSE	TRUE	TRUE	TRUE		-0.601425	0.0603865	0.10462	1.26558e-08	828	0.0384695		0.14	0.065	0.13	0.27	404972	2.86382e-06		TRUE	1.57504e-08		0.0410471	35.3561
SPON1	Lymphoid leukemia, chronic		11	14002819	rs2697846	G	T	G	T	FALSE	FALSE	FALSE	TRUE	TRUE	TRUE		-0.314716	0.657005	0.0503924	6.76215e-10	828	0.045091		0.029	0.6	0.065	0.66	404972	4.91526e-07		TRUE	6.95961e-10		0.04464	38.5955
NRP1	Lymphoid leukemia, chronic		10	33491186	rs2474720	C	T	C	T	FALSE	FALSE	FALSE	TRUE	TRUE	TRUE		-0.365739	0.43599	0.0483476	1.03604e-13	828	0.0647919		0.018	0.42	0.064	0.78	404972	1.95327e-07		TRUE	8.97082e-14		0.0657864	58.1661
FGL1	Lymphoid leukemia, chronic		8	17750200	rs10094922	C	T	C	T	FALSE	FALSE	FALSE	TRUE	TRUE	TRUE		0.561879	0.604469	0.0462574	2.35477e-31	828	0.151554		0.087	0.63	0.066	0.18	404972	4.29068e-06		TRUE	8.64589e-32		0.150963	146.867
TCN2	Lymphoid leukemia, chronic		22	31011557	rs2267163	C	T	C	T	FALSE	FALSE	FALSE	TRUE	TRUE	TRUE		-0.683935	0.626208	0.045604	3.8112e-45	828	0.21402		-0.13	0.55	0.063	0.038	404972	1.05142e-05		TRUE	3.25975e-46		0.218982	231.594
TCN2	Lymphoid leukemia, chronic		22	30962160	rs4820867	A	G	A	G	FALSE	FALSE	FALSE	TRUE	TRUE	TRUE		-0.588214	0.0845411	0.0873565	3.1002e-11	828	0.0520347		-0.28	0.05	0.15	0.055	404972	8.60413e-06		TRUE	4.75631e-11		0.0535559	46.7404
TCN2	Lymphoid leukemia, chronic		22	31007292	rs9619126	G	A	G	A	FALSE	FALSE	FALSE	TRUE	TRUE	TRUE		-0.979514	0.0199275	0.174431	2.67781e-08	828	0.0367725		-0.027	0.021	0.22	0.9	404972	3.71928e-08		TRUE	2.61002e-08		0.0374768	32.1611
PDIA5	Lymphoid leukemia, chronic		3	122835232	rs2278668	C	T	C	T	FALSE	FALSE	FALSE	TRUE	TRUE	TRUE		-0.580788	0.623792	0.0464359	5.38638e-33	828	0.15923		-0.079	0.59	0.064	0.22	404972	3.76244e-06		TRUE	1.5692e-33		0.158319	155.369
PGLYRP2	Lymphoid leukemia, chronic		19	15584993	rs140755383	A	C	A	C	FALSE	FALSE	FALSE	TRUE	TRUE	TRUE		-0.529327	0.180556	0.0588719	1.64226e-18	828	0.0891458		0.15	0.16	0.085	0.082	404972	7.68986e-06		TRUE	2.01075e-18		0.0829105	74.6754
FAM3B	Lymphoid leukemia, chronic		21	42714088	rs4305350	C	T	C	T	FALSE	FALSE	FALSE	TRUE	TRUE	TRUE		-1.30686	0.0374396	0.119349	3.7737e-26	828	0.126758		-0.19	0.043	0.15	0.23	404972	3.96187e-06		TRUE	2.24458e-26		0.123097	115.951
PAM	Lymphoid leukemia, chronic		5	101997943	rs17335068	T	C	T	C	FALSE	FALSE	FALSE	TRUE	TRUE	TRUE		0.592993	0.126208	0.0687516	3.24617e-17	828	0.0826231		-0.18	0.076	0.12	0.13	404972	5.55594e-06		TRUE	3.78926e-17		0.0775575	69.4488
PAM	Lymphoid leukemia, chronic		5	102301358	rs74567345	C	T	C	T	FALSE	FALSE	FALSE	TRUE	TRUE	TRUE		-1.49415	0.0531401	0.0940642	8.83275e-50	828	0.233989		0.16	0.052	0.14	0.26	404972	3.22522e-06		TRUE	1.77542e-51		0.22466	239.34
THSD1	Lymphoid leukemia, chronic		13	52671122	rs116894922	A	G	A	G	FALSE	FALSE	FALSE	TRUE	TRUE	TRUE		1.56959	0.013285	0.209171	1.60345e-13	828	0.0638189		0.1	0.029	0.19	0.6	404972	6.84021e-07		TRUE	1.52052e-13		0.0645886	57.0339
CD300A	Lymphoid leukemia, chronic		17	72469966	rs2272111	A	G	A	G	FALSE	FALSE	FALSE	TRUE	TRUE	TRUE		-0.660273	0.191425	0.0598345	1.6583e-26	828	0.128481		0.049	0.2	0.079	0.53	404972	9.49981e-07		TRUE	6.9754e-27		0.134957	128.866
MLN	Lymphoid leukemia, chronic		6	33737800	rs1075379	C	T	C	T	FALSE	FALSE	FALSE	TRUE	TRUE	TRUE		-0.419548	0.307367	0.0514359	1.27634e-15	828	0.074543		0.0064	0.23	0.075	0.93	404972	1.7981e-08		TRUE	9.42698e-16		0.0749469	66.9217
CRTAC1	Lymphoid leukemia, chronic		10	99642362	rs684225	A	C	A	C	FALSE	FALSE	FALSE	TRUE	TRUE	TRUE		-0.416135	0.467391	0.0467118	3.24835e-18	828	0.0876582		-0.014	0.43	0.064	0.82	404972	1.18161e-07		TRUE	2.17837e-18		0.0862159	77.9334
LILRB2	Lymphoid leukemia, chronic		19	54783521	rs383925	C	T	C	T	FALSE	FALSE	FALSE	TRUE	TRUE	TRUE		0.648039	0.716787	0.0494057	7.68905e-36	828	0.172384		-0.031	0.8	0.079	0.69	404972	3.8023e-07		TRUE	9.71438e-37		0.170504	169.786
POFUT1	Lymphoid leukemia, chronic		20	30815755	rs76143353	T	C	T	C	FALSE	FALSE	FALSE	TRUE	TRUE	TRUE		-0.66402	0.0477053	0.114412	9.2395e-09	828	0.0391814		0.14	0.06	0.13	0.3	404972	2.86382e-06		TRUE	1.14907e-08		0.0400618	34.472
NTNG1	Lymphoid leukemia, chronic		1	107678268	rs115668827	C	G	C	G	FALSE	TRUE	FALSE	TRUE	TRUE	TRUE		1.42656	0.0609903	0.0912974	2.06095e-48	828	0.228148		0.092	0.049	0.15	0.54	404972	9.28902e-07		TRUE	3.76476e-50		0.233099	251.062
COLGALT1	Lymphoid leukemia, chronic		19	17668133	rs4808666	T	C	T	C	FALSE	FALSE	FALSE	TRUE	TRUE	TRUE		-0.280391	0.458937	0.0496827	2.2883e-08	828	0.0371284		0.0066	0.46	0.063	0.92	404972	2.71009e-08		TRUE	2.21692e-08		0.0390444	33.5611
RNASE6	Lymphoid leukemia, chronic		14	21177130	rs4981326	C	G	C	G	FALSE	TRUE	FALSE	TRUE	TRUE	TRUE		-0.333818	0.695652	0.0519482	2.21183e-10	828	0.0476116		-0.027	0.74	0.073	0.72	404972	3.37799e-07		TRUE	2.20136e-10		0.0471859	40.9057
RNASE6	Lymphoid leukemia, chronic		14	21208656	rs8006368	T	C	T	C	FALSE	FALSE	FALSE	TRUE	TRUE	TRUE		0.562264	0.407609	0.044302	7.58558e-34	828	0.163186		0.044	0.46	0.063	0.48	404972	1.20448e-06		TRUE	1.48233e-34		0.152673	148.83
CTRB2	Lymphoid leukemia, chronic		16	75253950	rs112651495	C	T	C	T	FALSE	FALSE	FALSE	TRUE	TRUE	TRUE		0.79089	0.0344203	0.134535	5.99785e-09	828	0.0401588		-0.036	0.03	0.19	0.85	404972	8.86492e-08		TRUE	5.86928e-09		0.0415781	35.8334
CTRB2	Lymphoid leukemia, chronic		16	75234872	rs72802342	A	C	A	C	FALSE	FALSE	FALSE	TRUE	TRUE	TRUE		-1.18339	0.093599	0.0745515	1.00849e-49	828	0.233743		0.015	0.077	0.12	0.9	404972	3.85831e-08		TRUE	1.02238e-51		0.237617	257.445
CTRB2	Lymphoid leukemia, chronic		16	75079009	rs78911937	G	C	G	C	FALSE	TRUE	FALSE	TRUE	TRUE	TRUE		-0.881481	0.0320048	0.135841	1.48763e-10	828	0.0485054		-0.13	0.024	0.21	0.54	404972	9.46291e-07		TRUE	1.58658e-10		0.0481442	41.7785
F13B	Lymphoid leukemia, chronic		1	196659753	rs34331968	C	T	C	T	FALSE	FALSE	FALSE	TRUE	TRUE	TRUE		-0.288077	0.451691	0.0481192	3.19054e-09	828	0.0415866		-0.053	0.47	0.063	0.4	404972	1.74762e-06		TRUE	3.7086e-09		0.0411068	35.4098
F13B	Lymphoid leukemia, chronic		1	197131374	rs4244139	A	G	A	G	FALSE	FALSE	FALSE	TRUE	TRUE	TRUE		-0.507279	0.516304	0.0460109	1.82313e-26	828	0.128283		-0.076	0.46	0.063	0.23	404972	3.59353e-06		TRUE	1.02444e-26		0.128529	121.823
CTRB1	Lymphoid leukemia, chronic		16	75256360	rs8045196	G	T	G	T	FALSE	FALSE	FALSE	TRUE	TRUE	TRUE		0.564666	0.792271	0.0567987	4.49796e-22	828	0.106867		0.006	0.73	0.072	0.93	404972	1.7148e-08		TRUE	2.16636e-22		0.10495	96.8539
TNC	Lymphoid leukemia, chronic		9	117835899	rs1138545	T	C	T	C	FALSE	FALSE	FALSE	TRUE	TRUE	TRUE		-1.10265	0.152174	0.0567464	1.48492e-69	828	0.313709		0.085	0.15	0.087	0.33	404972	2.35709e-06		TRUE	2.28637e-73		0.313727	377.603
ASIP	Lymphoid leukemia, chronic		20	32505658	rs62209647	C	G	C	G	FALSE	TRUE	FALSE	TRUE	TRUE	TRUE		1.10408	0.0193237	0.176233	5.99936e-10	828	0.0453613		-0.098	0.1	0.11	0.36	404972	1.95994e-06		TRUE	7.00159e-10		0.0462005	40.0101
OBP2B	Lymphoid leukemia, chronic		9	136085783	rs3761821	C	T	C	T	FALSE	FALSE	FALSE	TRUE	TRUE	TRUE		0.448702	0.73913	0.0515806	1.79164e-17	828	0.0839255		-0.051	0.84	0.086	0.55	404972	8.68401e-07		TRUE	1.45373e-17		0.077641	69.5298
PRKCSH	Lymphoid leukemia, chronic		19	11558275	rs11557488	A	G	A	G	FALSE	FALSE	FALSE	TRUE	TRUE	TRUE		0.300102	0.290459	0.0527932	1.81951e-08	828	0.0376475		0.082	0.23	0.075	0.28	404972	2.95176e-06		TRUE	2.27596e-08		0.0371219	31.8448
TNXB	Lymphoid leukemia, chronic		6	32136771	rs11553430	T	C	T	C	FALSE	FALSE	FALSE	TRUE	TRUE	TRUE		-1.55732	0.0150966	0.195817	5.97943e-15	828	0.0711265		0.066	0.028	0.19	0.73	404972	2.9796e-07		TRUE	5.02109e-15		0.0721205	64.2018
TNXB	Lymphoid leukemia, chronic		6	31562638	rs151136880	T	G	T	G	FALSE	FALSE	FALSE	TRUE	TRUE	TRUE		1.81363	0.0163043	0.185299	1.77432e-21	828	0.103924		-1	0.0024	0.73	0.15	404972	4.63372e-06		TRUE	1.56844e-21		0.105509	97.4304
TNXB	Lymphoid leukemia, chronic		6	31699573	rs17201046	A	G	A	G	FALSE	FALSE	FALSE	TRUE	TRUE	TRUE		-0.623443	0.11413	0.0745908	2.68584e-16	828	0.07798		-0.16	0.025	0.2	0.43	404972	1.58036e-06		TRUE	2.50205e-16		0.0785947	70.4568
PRCP	Lymphoid leukemia, chronic		11	82646964	rs4944419	A	G	A	G	FALSE	FALSE	FALSE	TRUE	TRUE	TRUE		0.297324	0.421498	0.0493544	2.55605e-09	828	0.0420876		-0.083	0.44	0.063	0.19	404972	4.28598e-06		TRUE	3.3819e-09		0.0431112	37.2142
B3GLCT	Lymphoid leukemia, chronic		13	31899602	rs7991258	G	C	G	C	FALSE	TRUE	FALSE	TRUE	TRUE	TRUE		0.370439	0.746981	0.0556263	5.01227e-11	828	0.0509542		0.053	0.76	0.074	0.47	404972	1.26667e-06		TRUE	5.44516e-11		0.0518712	45.1896
FCRL1	Lymphoid leukemia, chronic		1	157737504	rs2873413	A	G	A	G	FALSE	FALSE	FALSE	TRUE	TRUE	TRUE		0.36081	0.434179	0.0493042	5.96616e-13	828	0.0608873		-0.1	0.47	0.063	0.11	404972	6.22147e-06		TRUE	8.19419e-13		0.0639639	56.4446
SPINK6	Lymphoid leukemia, chronic		5	147593497	rs12186491	A	C	A	C	FALSE	FALSE	FALSE	TRUE	TRUE	TRUE		0.936491	0.900362	0.0748682	5.3167e-33	828	0.159256		-0.084	0.93	0.12	0.48	404972	1.20996e-06		TRUE	1.15479e-33		0.157355	154.246
SEMA4D	Lymphoid leukemia, chronic		9	91752615	rs112269322	C	T	C	T	FALSE	FALSE	FALSE	TRUE	TRUE	TRUE		-1.2922	0.0229469	0.159948	2.31168e-15	828	0.0732307		-0.11	0.017	0.25	0.66	404972	4.7806e-07		TRUE	1.96842e-15		0.0748741	66.8515
SEMA4D	Lymphoid leukemia, chronic		9	91994433	rs45464494	T	C	T	C	FALSE	FALSE	FALSE	TRUE	TRUE	TRUE		-1.24306	0.118961	0.0622658	1.1581e-72	828	0.325468		-0.19	0.078	0.12	0.1	404972	6.19041e-06		TRUE	1.19318e-76		0.323902	395.717
RNASE3	Lymphoid leukemia, chronic		14	21391411	rs117555265	C	T	C	T	FALSE	FALSE	FALSE	TRUE	TRUE	TRUE		-1.63324	0.031401	0.131558	1.43313e-32	828	0.157248		0.083	0.005	0.46	0.86	404972	8.03929e-08		TRUE	2.46995e-33		0.162262	159.989
RNASE3	Lymphoid leukemia, chronic		14	21424870	rs117609024	T	C	T	C	FALSE	FALSE	FALSE	TRUE	TRUE	TRUE		0.967727	0.0344203	0.130531	3.04258e-13	828	0.0623908		-0.056	0.051	0.14	0.7	404972	3.95091e-07		TRUE	2.79362e-13		0.0622499	54.8317
ACP6	Lymphoid leukemia, chronic		1	147129014	rs12119079	A	G	A	G	FALSE	FALSE	FALSE	TRUE	TRUE	TRUE		0.955691	0.750604	0.0459612	1.46753e-77	828	0.343594		0.0013	0.7	0.069	0.98	404972	8.76528e-10		TRUE	8.58155e-83		0.341952	429.228
ACP6	Lymphoid leukemia, chronic		1	147293743	rs78632265	A	G	A	G	FALSE	FALSE	FALSE	TRUE	TRUE	TRUE		0.957661	0.0229469	0.162772	5.83512e-09	828	0.0402212		0.069	0.02	0.22	0.76	404972	2.42901e-07		TRUE	5.90257e-09		0.041124	35.4253
C3	Lymphoid leukemia, chronic		19	6713175	rs11085197	C	G	C	G	FALSE	TRUE	FALSE	TRUE	TRUE	TRUE		0.368472	0.165459	0.0636614	1.01125e-08	828	0.0389772		0.0027	0.21	0.077	0.97	404972	3.03615e-09		TRUE	9.54269e-09		0.0374953	32.1776
TDGF1	Lymphoid leukemia, chronic		3	46350538	rs12494200	T	C	T	C	FALSE	FALSE	FALSE	TRUE	TRUE	TRUE		0.491538	0.127415	0.0702938	5.56934e-12	828	0.0558886		-0.11	0.094	0.11	0.32	404972	2.46931e-06		TRUE	6.46147e-12		0.0537245	46.8959
TDGF1	Lymphoid leukemia, chronic		3	46617337	rs3806701	A	G	A	G	FALSE	FALSE	FALSE	TRUE	TRUE	TRUE		1.08539	0.336957	0.0335745	8.09236e-149	828	0.558545		-0.077	0.24	0.074	0.3	404972	2.67359e-06		TRUE	7.3329e-169		0.526402	918.096
S100A12	Lymphoid leukemia, chronic		1	153337943	rs3014874	A	G	A	G	FALSE	FALSE	FALSE	TRUE	TRUE	TRUE		-0.328891	0.246981	0.0544788	2.36968e-09	828	0.0422588		-0.04	0.27	0.071	0.57	404972	7.83755e-07		TRUE	2.54742e-09		0.0402349	34.6273
HINT1	Lymphoid leukemia, chronic		5	130446040	rs1035440	T	C	T	C	FALSE	FALSE	FALSE	TRUE	TRUE	TRUE		0.349461	0.253019	0.0573747	1.71995e-09	828	0.0429829		0.045	0.21	0.077	0.56	404972	8.43374e-07		TRUE	1.85521e-09		0.0461626	39.9757
CFHR1	Lymphoid leukemia, chronic		1	196713728	rs115325629	G	C	G	C	FALSE	TRUE	FALSE	TRUE	TRUE	TRUE		-0.962504	0.0205314	0.166738	1.10443e-08	828	0.0387775		-0.052	0.0087	0.35	0.88	404972	5.45064e-08		TRUE	1.07513e-08		0.0372601	31.968
CFHR1	Lymphoid leukemia, chronic		1	196887181	rs1971579	G	T	G	T	FALSE	FALSE	FALSE	TRUE	TRUE	TRUE		-0.758322	0.202295	0.0554438	1.5551e-38	828	0.184656		0.0092	0.3	0.069	0.89	404972	4.3899e-08		TRUE	1.14281e-39		0.185594	188.237
CD8A	Lymphoid leukemia, chronic		2	87016506	rs3020726	G	A	G	A	FALSE	FALSE	FALSE	TRUE	TRUE	TRUE		0.520086	0.0996377	0.0796212	1.1335e-10	828	0.0491179		0.13	0.16	0.086	0.13	404972	5.64241e-06		TRUE	1.57041e-10		0.0485312	42.1315
CRHBP	Lymphoid leukemia, chronic		5	76207775	rs6879129	T	A	T	A	FALSE	TRUE	FALSE	TRUE	TRUE	TRUE		-0.693201	0.652778	0.0445706	4.95451e-48	828	0.226514		-0.037	0.63	0.066	0.57	404972	7.76055e-07		TRUE	9.39794e-50		0.217832	230.039
TNC	Lymphoid leukemia, chronic		9	117793413	rs72758634	T	G	T	G	FALSE	FALSE	FALSE	TRUE	TRUE	TRUE		-0.670599	0.153986	0.063868	2.70946e-24	828	0.117752		0.07	0.16	0.086	0.42	404972	1.63597e-06		TRUE	1.51916e-24		0.11717	109.627
PIP	Lymphoid leukemia, chronic		7	142836646	rs75076193	T	C	T	C	FALSE	FALSE	FALSE	TRUE	TRUE	TRUE		-1.68386	0.0217391	0.155038	8.87683e-26	828	0.124963		-0.36	0.0092	0.33	0.27	404972	2.93868e-06		TRUE	5.00679e-26		0.120597	113.274
ADA2	Lymphoid leukemia, chronic		22	17669306	rs2231495	C	T	C	T	FALSE	FALSE	FALSE	TRUE	TRUE	TRUE		-0.883516	0.322464	0.0426935	5.68202e-77	828	0.341443		0.033	0.32	0.067	0.63	404972	5.99039e-07		TRUE	6.07557e-82		0.341093	427.591
PCOLCE2	Lymphoid leukemia, chronic		3	142602666	rs6794287	T	C	T	C	FALSE	FALSE	FALSE	TRUE	TRUE	TRUE		0.600685	0.370773	0.0458143	8.1556e-36	828	0.172267		0.12	0.35	0.067	0.069	404972	7.92112e-06		TRUE	2.30347e-36		0.16836	167.218
CHRDL2	Lymphoid leukemia, chronic		11	74685561	rs77810092	T	C	T	C	FALSE	FALSE	FALSE	TRUE	TRUE	TRUE		-0.801297	0.0458937	0.115388	7.69868e-12	828	0.0551624		0.41	0.064	0.13	0.0017	404972	2.45611e-05		TRUE	1.75407e-11		0.0562298	49.2131
AOC1	Lymphoid leukemia, chronic		7	150522565	rs13437864	A	G	A	G	FALSE	FALSE	FALSE	TRUE	TRUE	TRUE		0.711671	0.35628	0.0467516	2.62191e-46	828	0.219076		0.0018	0.46	0.063	0.98	404972	2.01577e-09		TRUE	4.83406e-48		0.232315	249.962
QSOX1	Lymphoid leukemia, chronic		1	180163390	rs12371	G	A	G	A	FALSE	FALSE	FALSE	TRUE	TRUE	TRUE		-0.785001	0.0730676	0.0908014	2.76256e-17	828	0.0829766		-0.045	0.088	0.11	0.69	404972	4.13254e-07		TRUE	2.10858e-17		0.0834725	75.2277
KLK10	Lymphoid leukemia, chronic		19	51523203	rs2569454	C	T	C	T	FALSE	FALSE	FALSE	TRUE	TRUE	TRUE		0.539377	0.564614	0.0461543	2.62502e-29	828	0.141882		-0.056	0.58	0.065	0.39	404972	1.83284e-06		TRUE	9.44122e-30		0.143035	137.866
VIT	Lymphoid leukemia, chronic		2	36932493	rs10490666	T	A	T	A	FALSE	TRUE	FALSE	TRUE	TRUE	TRUE		0.299206	0.31401	0.0515825	9.41181e-09	828	0.0391396		-0.084	0.32	0.068	0.22	404972	3.76805e-06		TRUE	1.22067e-08		0.0385684	33.1355
VIT	Lymphoid leukemia, chronic		2	36994439	rs11124542	C	A	C	A	FALSE	FALSE	FALSE	TRUE	TRUE	TRUE		0.376358	0.425725	0.0490224	4.58907e-14	828	0.0666038		0.026	0.4	0.064	0.69	404972	4.07534e-07		TRUE	4.08845e-14		0.0692598	61.4657
CTHRC1	Lymphoid leukemia, chronic		8	104538150	rs147671104	T	C	T	C	FALSE	FALSE	FALSE	TRUE	TRUE	TRUE		0.745124	0.0338164	0.130891	1.73736e-08	828	0.0377524		-0.14	0.0023	0.68	0.84	404972	1.04668e-07		TRUE	1.72369e-08		0.0362806	31.0959
SIRPB1	Lymphoid leukemia, chronic		20	1539165	rs12480515	T	C	T	C	FALSE	FALSE	FALSE	TRUE	TRUE	TRUE		0.975989	0.230072	0.0474836	3.84782e-76	828	0.338394		-0.12	0.26	0.072	0.11	404972	6.85917e-06		TRUE	1.4753e-80		0.337469	420.734
SIRPB1	Lymphoid leukemia, chronic		20	1381385	rs142095093	C	T	C	T	FALSE	FALSE	FALSE	TRUE	TRUE	TRUE		1.05858	0.031401	0.130111	1.49551e-15	828	0.0741925		-0.017	0.02	0.23	0.94	404972	1.34902e-08		TRUE	1.10413e-15		0.0681655	60.4235
SIRPB1	Lymphoid leukemia, chronic		20	1615228	rs6043403	T	A	T	A	FALSE	TRUE	FALSE	TRUE	TRUE	TRUE		0.305766	0.277174	0.0531573	1.24093e-08	828	0.0385137		0.099	0.26	0.072	0.17	404972	4.66853e-06		TRUE	1.67009e-08		0.0374623	32.1482
FAS	Lymphoid leukemia, chronic		10	90768965	rs7911226	G	A	G	A	FALSE	FALSE	FALSE	TRUE	TRUE	TRUE		-0.302333	0.36715	0.050682	3.6192e-09	828	0.0413015		-0.11	0.31	0.068	0.094	404972	6.46163e-06		TRUE	5.19739e-09		0.0424762	36.6417
CPXM1	Lymphoid leukemia, chronic		20	2782015	rs215545	C	T	C	T	FALSE	FALSE	FALSE	TRUE	TRUE	TRUE		0.342625	0.743357	0.0570287	2.8151e-09	828	0.0418693		0.069	0.76	0.074	0.35	404972	2.1469e-06		TRUE	3.35312e-09		0.0447914	38.7326
POMGNT2	Lymphoid leukemia, chronic		3	43147652	rs729654	T	C	T	C	FALSE	FALSE	FALSE	TRUE	TRUE	TRUE		-0.31435	0.3907	0.0500428	5.41391e-10	828	0.0455929		0.15	0.48	0.063	0.019	404972	1.39982e-05		TRUE	9.64414e-10		0.047047	40.7793
TAPBPL	Lymphoid leukemia, chronic		12	6562285	rs2041384	T	C	T	C	FALSE	FALSE	FALSE	TRUE	TRUE	TRUE		1.16016	0.298309	0.0324314	5.03516e-170	828	0.607729		-0.1	0.28	0.07	0.14	404972	5.0394e-06		TRUE	1.99457e-196		0.563479	1066.24
TAPBPL	Lymphoid leukemia, chronic		12	6872512	rs2091781	A	G	A	G	FALSE	FALSE	FALSE	TRUE	TRUE	TRUE		0.588368	0.0869565	0.0817393	1.37271e-12	828	0.0590248		-0.24	0.053	0.14	0.082	404972	7.25672e-06		TRUE	1.9777e-12		0.0549695	48.0458
TXNDC15	Lymphoid leukemia, chronic		5	134261279	rs10075481	G	A	G	A	FALSE	FALSE	FALSE	TRUE	TRUE	TRUE		0.628867	0.208937	0.056171	3.46649e-27	828	0.131752		-0.059	0.13	0.092	0.52	404972	1.01556e-06		TRUE	1.38089e-27		0.13073	124.222
MANBA	Lymphoid leukemia, chronic		4	103900090	rs10516495	A	T	A	T	FALSE	TRUE	FALSE	TRUE	TRUE	TRUE		0.577509	0.352053	0.047781	4.39292e-31	828	0.15028		-0.089	0.31	0.068	0.19	404972	4.22997e-06		TRUE	1.65294e-31		0.152158	148.238
HSP90B1	Lymphoid leukemia, chronic		12	104336127	rs1177457	T	C	T	C	FALSE	FALSE	FALSE	TRUE	TRUE	TRUE		1.12311	0.286232	0.0387271	4.36863e-128	828	0.50451		-0.089	0.3	0.069	0.19	404972	4.10825e-06		TRUE	1.71974e-142		0.515406	878.521
HSP90B1	Lymphoid leukemia, chronic		12	104817798	rs2248786	T	C	T	C	FALSE	FALSE	FALSE	TRUE	TRUE	TRUE		0.408712	0.847826	0.0676724	2.33438e-09	828	0.0422926		0.27	0.89	0.11	0.013	404972	1.48769e-05		TRUE	4.21371e-09		0.0431034	37.2072
PILRA	Lymphoid leukemia, chronic		7	100366203	rs10232130	G	C	G	C	FALSE	TRUE	FALSE	TRUE	TRUE	TRUE		-0.291725	0.335145	0.0510821	1.56756e-08	828	0.037985		-0.004	0.31	0.068	0.95	404972	8.54436e-09		TRUE	1.49515e-08		0.037926	32.5618
PILRA	Lymphoid leukemia, chronic		7	99932049	rs7384878	T	C	T	C	FALSE	FALSE	FALSE	TRUE	TRUE	TRUE		-1.18914	0.698068	0.0326756	8.5321e-174	828	0.615885		0.066	0.68	0.068	0.33	404972	2.3262e-06		TRUE	9.67946e-202		0.596078	1218.95
C1QL1	Lymphoid leukemia, chronic		17	43039718	rs3024293	A	T	A	T	FALSE	TRUE	FALSE	TRUE	TRUE	TRUE		-0.330583	0.302536	0.0530339	7.27072e-10	828	0.0449273		0.0052	0.24	0.074	0.94	404972	1.21933e-08		TRUE	6.7277e-10		0.0461201	39.9371
ADGRF5	Lymphoid leukemia, chronic		6	46826844	rs571247	C	T	C	T	FALSE	FALSE	FALSE	TRUE	TRUE	TRUE		1.26016	0.948671	0.0983782	2.14839e-34	828	0.165723		-0.043	0.94	0.14	0.75	404972	2.32947e-07		TRUE	3.14207e-35		0.154654	151.114
OAF	Lymphoid leukemia, chronic		11	120090348	rs12225131	G	A	G	A	FALSE	FALSE	FALSE	TRUE	TRUE	TRUE		0.777542	0.0785024	0.0858269	9.31168e-19	828	0.0903816		-0.068	0.11	0.1	0.49	404972	1.14181e-06		TRUE	7.27473e-19		0.0874691	79.1749
OAF	Lymphoid leukemia, chronic		11	120058685	rs12278345	G	T	G	T	FALSE	FALSE	FALSE	TRUE	TRUE	TRUE		-0.552652	0.377415	0.0459599	8.32392e-31	828	0.148973		0.024	0.44	0.064	0.71	404972	3.47248e-07		TRUE	1.96952e-31		0.143533	138.427
CPN2	Lymphoid leukemia, chronic		3	194063611	rs9857914	A	G	A	G	FALSE	FALSE	FALSE	TRUE	TRUE	TRUE		-0.584872	0.33756	0.0475893	5.29867e-32	828	0.154593		-0.0068	0.28	0.07	0.92	404972	2.33023e-08		TRUE	9.36556e-33		0.152985	149.189
GKN2	Lymphoid leukemia, chronic		2	69159824	rs17504565	A	G	A	G	FALSE	FALSE	FALSE	TRUE	TRUE	TRUE		-1.22849	0.0386473	0.118516	9.43336e-24	828	0.115107		0.058	0.054	0.14	0.68	404972	4.23816e-07		TRUE	4.59949e-24		0.112144	104.331
PCYOX1	Lymphoid leukemia, chronic		2	70488470	rs2706762	T	C	T	C	FALSE	FALSE	FALSE	TRUE	TRUE	TRUE		-1.05954	0.0778986	0.0831809	4.63239e-34	828	0.16418		-0.14	0.15	0.088	0.12	404972	6.24979e-06		TRUE	1.44787e-34		0.161277	158.831
ASPN	Lymphoid leukemia, chronic		9	95078852	rs3758229	A	C	A	C	FALSE	FALSE	FALSE	TRUE	TRUE	TRUE		-0.44332	0.259662	0.0536934	5.92042e-16	828	0.0762382		-0.08	0.32	0.067	0.24	404972	3.52051e-06		TRUE	6.48149e-16		0.0755619	67.5158
TIMP4	Lymphoid leukemia, chronic		3	12077010	rs454615	C	T	C	T	FALSE	FALSE	FALSE	TRUE	TRUE	TRUE		0.61402	0.85628	0.0671442	4.55751e-19	828	0.0919358		-0.023	0.83	0.083	0.78	404972	1.89617e-07		TRUE	2.96425e-19		0.0927957	84.4896
POGLUT1	Lymphoid leukemia, chronic		3	119191398	rs6794833	C	T	C	T	FALSE	FALSE	FALSE	TRUE	TRUE	TRUE		-0.373575	0.607488	0.0479354	1.96089e-14	828	0.0684934		-0.14	0.53	0.063	0.022	404972	1.2194e-05		TRUE	3.24544e-14		0.0665543	58.8935
CFHR4	Lymphoid leukemia, chronic		1	196675861	rs6695321	G	A	G	A	FALSE	FALSE	FALSE	TRUE	TRUE	TRUE		-0.580679	0.411836	0.0454705	3.26158e-34	828	0.164884		-0.054	0.38	0.065	0.41	404972	1.70427e-06		TRUE	6.5507e-35		0.163352	161.273
CFHR4	Lymphoid leukemia, chronic		1	197050844	rs72736474	G	A	G	A	FALSE	FALSE	FALSE	TRUE	TRUE	TRUE		0.479015	0.397947	0.0476666	1.70485e-22	828	0.108942		0.06	0.43	0.064	0.35	404972	2.17029e-06		TRUE	1.16255e-22		0.109948	102.036
PMEL	Lymphoid leukemia, chronic		12	56359878	rs2069391	T	C	T	C	FALSE	FALSE	FALSE	TRUE	TRUE	TRUE		0.521635	0.0724638	0.0925118	2.35394e-08	828	0.0370644		-0.11	0.084	0.11	0.35	404972	2.46931e-06		TRUE	2.87569e-08		0.0365776	31.3602
IGLL1	Lymphoid leukemia, chronic		22	23917949	rs2096522	C	T	C	T	FALSE	FALSE	FALSE	TRUE	TRUE	TRUE		-0.703969	0.0513285	0.10894	1.76439e-10	828	0.0481209		0.042	0.033	0.18	0.82	404972	1.34441e-07		TRUE	1.68257e-10		0.0482627	41.8865
NCAM2	Lymphoid leukemia, chronic		21	22835946	rs2826851	G	A	G	A	FALSE	FALSE	FALSE	TRUE	TRUE	TRUE		0.505085	0.260266	0.0532169	2.37988e-20	828	0.0983323		-0.026	0.28	0.07	0.72	404972	3.40665e-07		TRUE	1.47714e-20		0.0982318	89.9782
KREMEN1	Lymphoid leukemia, chronic		22	29494593	rs2205771	A	G	A	G	FALSE	FALSE	FALSE	TRUE	TRUE	TRUE		0.348853	0.270531	0.0565088	1.04674e-09	828	0.0441045		-0.14	0.14	0.09	0.13	404972	5.97511e-06		TRUE	1.47716e-09		0.0480329	41.677
KREMEN1	Lymphoid leukemia, chronic		22	29823034	rs55914705	C	T	C	T	FALSE	FALSE	FALSE	TRUE	TRUE	TRUE		-1.24668	0.013285	0.211786	5.73261e-09	828	0.0402614		-0.43	0.018	0.24	0.073	404972	7.92662e-06		TRUE	8.62108e-09		0.0407468	35.0865
MGP	Lymphoid leukemia, chronic		12	15045427	rs4764131	C	T	C	T	FALSE	FALSE	FALSE	TRUE	TRUE	TRUE		-0.456371	0.28744	0.0532305	4.907e-17	828	0.0817168		0.023	0.38	0.065	0.73	404972	3.09176e-07		TRUE	3.71677e-17		0.0853168	77.0449
NELL1	Lymphoid leukemia, chronic		11	21115068	rs36054666	G	A	G	A	FALSE	FALSE	FALSE	TRUE	TRUE	TRUE		0.40105	0.147343	0.0696965	1.22607e-08	828	0.0385412		-0.0068	0.18	0.083	0.93	404972	1.65744e-08		TRUE	1.17371e-08		0.0404139	34.7878
NELL1	Lymphoid leukemia, chronic		11	20955270	rs61652119	A	G	A	G	FALSE	FALSE	FALSE	TRUE	TRUE	TRUE		1.14439	0.0440821	0.115976	8.71722e-22	828	0.105448		-0.32	0.049	0.14	0.03	404972	1.29008e-05		TRUE	1.12787e-21		0.110373	102.479
DKK2	Lymphoid leukemia, chronic		4	107834748	rs76004956	T	C	T	C	FALSE	FALSE	FALSE	TRUE	TRUE	TRUE		-1.02589	0.0307971	0.137111	1.8717e-13	828	0.0634741		0.1	0.043	0.15	0.52	404972	1.09747e-06		TRUE	1.8657e-13		0.0628284	55.3754
ICAM4	Lymphoid leukemia, chronic		19	10482638	rs74675346	A	C	A	C	FALSE	FALSE	FALSE	TRUE	TRUE	TRUE		-0.671097	0.0464976	0.1157	9.42372e-09	828	0.0391368		0.084	0.033	0.18	0.64	404972	5.37762e-07		TRUE	9.96859e-09		0.0399349	34.3583
SERPINA12	Lymphoid leukemia, chronic		14	94988407	rs17091005	C	T	C	T	FALSE	FALSE	FALSE	TRUE	TRUE	TRUE		0.635029	0.21256	0.0571781	8.30455e-27	828	0.129928		-0.082	0.21	0.077	0.29	404972	2.80041e-06		TRUE	4.22301e-27		0.134995	128.907
ENPP5	Lymphoid leukemia, chronic		6	46054285	rs2185108	T	C	T	C	FALSE	FALSE	FALSE	TRUE	TRUE	TRUE		-1.48998	0.0658213	0.081833	1.54814e-62	828	0.286403		0.17	0.053	0.14	0.23	404972	3.64097e-06		TRUE	1.90091e-65		0.273015	310.2
LRRC15	Lymphoid leukemia, chronic		3	194086168	rs13077702	T	C	T	C	FALSE	FALSE	FALSE	TRUE	TRUE	TRUE		0.52968	0.145531	0.0670729	9.08188e-15	828	0.0702008		-0.18	0.11	0.1	0.074	404972	8.00053e-06		TRUE	1.28684e-14		0.0697765	61.9586
ART4	Lymphoid leukemia, chronic		12	14985205	rs11056198	A	G	A	G	FALSE	FALSE	FALSE	TRUE	TRUE	TRUE		1.03886	0.306159	0.0406161	9.74578e-107	828	0.441971		0.041	0.4	0.065	0.53	404972	9.82466e-07		TRUE	1.01691e-116		0.458512	699.427
SERPINA10	Lymphoid leukemia, chronic		14	94626683	rs4439696	A	C	A	C	FALSE	FALSE	FALSE	TRUE	TRUE	TRUE		-1.6355	0.0181159	0.170698	1.08759e-20	828	0.100022		-0.25	0.011	0.31	0.41	404972	1.60595e-06		TRUE	7.93781e-21		0.0951593	86.8679
SERPINA10	Lymphoid leukemia, chronic		14	94756943	rs45505795	C	G	C	G	FALSE	TRUE	FALSE	TRUE	TRUE	TRUE		-0.689851	0.0458937	0.116256	4.3502e-09	828	0.0408856		0.19	0.031	0.19	0.32	404972	2.46931e-06		TRUE	5.28695e-09		0.0416764	35.9218
NTN1	Lymphoid leukemia, chronic		17	9015456	rs61377510	G	A	G	A	FALSE	FALSE	FALSE	TRUE	TRUE	TRUE		-0.481118	0.171498	0.0628497	5.39406e-14	828	0.0662445		0.013	0.13	0.094	0.89	404972	4.72289e-08		TRUE	4.39265e-14		0.0657788	58.1589
LRP11	Lymphoid leukemia, chronic		6	150072495	rs9479810	T	C	T	C	FALSE	FALSE	FALSE	TRUE	TRUE	TRUE		0.887312	0.423309	0.039715	7.41219e-87	828	0.376681		0.098	0.35	0.066	0.14	404972	5.44426e-06		TRUE	6.48719e-93		0.3844	515.78
ALPG	Lymphoid leukemia, chronic		2	233234372	rs12694901	A	G	A	G	FALSE	FALSE	FALSE	TRUE	TRUE	TRUE		-0.279462	0.391908	0.0506472	4.59514e-08	828	0.0355496		0.034	0.4	0.064	0.59	404972	6.96907e-07		TRUE	4.99128e-08		0.0372245	31.9363
GFRAL	Lymphoid leukemia, chronic		6	55484581	rs72988065	G	A	G	A	FALSE	FALSE	FALSE	TRUE	TRUE	TRUE		0.344443	0.185386	0.060976	2.22285e-08	828	0.0371942		0.036	0.16	0.087	0.68	404972	4.22808e-07		TRUE	2.33276e-08		0.0358339	30.6988
ST3GAL6	Lymphoid leukemia, chronic		3	98503792	rs112115496	G	A	G	A	FALSE	FALSE	FALSE	TRUE	TRUE	TRUE		-1.64202	0.0634058	0.0823161	1.43908e-72	828	0.325115		-0.052	0.05	0.14	0.72	404972	3.40665e-07		TRUE	5.5134e-77		0.320234	389.124
ST3GAL6	Lymphoid leukemia, chronic		3	98569030	rs35854439	A	G	A	G	FALSE	FALSE	FALSE	TRUE	TRUE	TRUE		0.648015	0.0531401	0.10771	2.67978e-09	828	0.0419809		-0.15	0.058	0.14	0.28	404972	2.83467e-06		TRUE	3.31471e-09		0.0422579	36.4451
CNTNAP2	Lymphoid leukemia, chronic		7	145370897	rs10253165	G	T	G	T	FALSE	FALSE	FALSE	TRUE	TRUE	TRUE		-0.618386	0.727053	0.0505808	1.03665e-31	828	0.153227		0.017	0.71	0.07	0.81	404972	1.45639e-07		TRUE	2.05385e-32		0.151773	147.796
IGSF8	Lymphoid leukemia, chronic		1	160061934	rs12408242	C	T	C	T	FALSE	FALSE	FALSE	TRUE	TRUE	TRUE		0.308972	0.249396	0.0555161	3.53469e-08	828	0.0361437		-0.0084	0.22	0.076	0.91	404972	3.01654e-08		TRUE	3.44277e-08		0.0357412	30.6165
LILRB5	Lymphoid leukemia, chronic		19	54759361	rs12975366	C	T	C	T	FALSE	FALSE	FALSE	TRUE	TRUE	TRUE		-1.07572	0.35628	0.0332228	3.89239e-149	828	0.559325		-0.037	0.4	0.064	0.56	404972	8.25316e-07		TRUE	1.6029e-169		0.530783	934.379
ADAM23	Lymphoid leukemia, chronic		2	207326937	rs1035583	A	G	A	G	FALSE	FALSE	FALSE	TRUE	TRUE	TRUE		0.347658	0.490942	0.0473697	5.14255e-13	828	0.0612192		-0.047	0.62	0.065	0.47	404972	1.29106e-06		TRUE	5.30088e-13		0.0604132	53.1098
LILRA6	Lymphoid leukemia, chronic		19	54812494	rs75814910	A	C	A	C	FALSE	FALSE	FALSE	TRUE	TRUE	TRUE		0.663685	0.0797101	0.0872158	7.49436e-14	828	0.0655129		-0.018	0.068	0.13	0.89	404972	4.73408e-08		TRUE	6.14185e-14		0.0646237	57.0671
MATN4	Lymphoid leukemia, chronic		20	43939090	rs9784191	G	A	G	A	FALSE	FALSE	FALSE	TRUE	TRUE	TRUE		-0.340695	0.318237	0.0506711	3.30501e-11	828	0.0518907		-0.041	0.25	0.072	0.57	404972	8.00718e-07		TRUE	3.41877e-11		0.0503669	43.8097
RMDN1	Lymphoid leukemia, chronic		8	86515849	rs6985368	A	G	A	G	FALSE	FALSE	FALSE	TRUE	TRUE	TRUE		-0.374279	0.147343	0.0655481	1.57574e-08	828	0.0379733		-0.03	0.15	0.089	0.73	404972	2.80569e-07		TRUE	1.61687e-08		0.0351986	30.1347
TNC	Lymphoid leukemia, chronic		9	117835899	rs1138545	T	C	T	C	FALSE	FALSE	FALSE	TRUE	TRUE	TRUE		-0.910376	0.152174	0.060735	4.18714e-45	828	0.213842		0.085	0.15	0.087	0.33	404972	2.35709e-06		TRUE	1.78436e-46		0.213855	224.696
ITIH3	Lymphoid leukemia, chronic		3	53202938	rs115832719	T	C	T	C	FALSE	FALSE	FALSE	TRUE	TRUE	TRUE		-0.920781	0.0205314	0.167023	4.72036e-08	828	0.0354885		0.39	0.019	0.24	0.1	404972	6.5205e-06		TRUE	6.75825e-08		0.0340998	29.1608
ITIH3	Lymphoid leukemia, chronic		3	52833805	rs3617	A	C	A	C	FALSE	FALSE	FALSE	TRUE	TRUE	TRUE		0.575108	0.443841	0.0452693	6.63564e-34	828	0.163456		-0.053	0.45	0.063	0.4	404972	1.74762e-06		TRUE	1.39353e-34		0.163288	161.198
FUT10	Lymphoid leukemia, chronic		8	33304694	rs13250099	T	C	T	C	FALSE	FALSE	FALSE	TRUE	TRUE	TRUE		-0.656174	0.61413	0.0455254	3.54495e-42	828	0.200963		-0.031	0.6	0.064	0.63	404972	5.79349e-07		TRUE	1.81439e-43		0.204065	211.774
H6PD	Lymphoid leukemia, chronic		1	9319556	rs3765959	A	G	A	G	FALSE	FALSE	FALSE	TRUE	TRUE	TRUE		-0.640382	0.178744	0.0603003	8.77521e-25	828	0.120136		0.0034	0.14	0.091	0.97	404972	3.44709e-09		TRUE	3.27612e-25		0.120398	113.061
NFASC	Lymphoid leukemia, chronic		1	204839154	rs2802849	G	T	G	T	FALSE	FALSE	FALSE	TRUE	TRUE	TRUE		0.43751	0.165459	0.0651903	3.58247e-11	828	0.0517096		-0.014	0.14	0.093	0.88	404972	5.59587e-08		TRUE	3.26368e-11		0.0528621	46.1011
NFASC	Lymphoid leukemia, chronic		1	204945316	rs6656887	C	T	C	T	FALSE	FALSE	FALSE	TRUE	TRUE	TRUE		0.801683	0.0911836	0.0799899	2.17524e-22	828	0.108421		-0.01	0.11	0.1	0.92	404972	2.46932e-08		TRUE	1.02888e-22		0.106519	98.4743
ATP1B2	Lymphoid leukemia, chronic		17	7549681	rs1641523	T	C	T	C	FALSE	FALSE	FALSE	TRUE	TRUE	TRUE		-0.416325	0.596014	0.049201	1.1911e-16	828	0.079769		0.0056	0.57	0.064	0.93	404972	1.89057e-08		TRUE	8.32486e-17		0.0834676	75.2229
COCH	Lymphoid leukemia, chronic		14	31328391	rs12884209	A	G	A	G	FALSE	FALSE	FALSE	TRUE	TRUE	TRUE		0.653235	0.120773	0.0748175	1.3832e-17	828	0.0844918		-0.011	0.12	0.096	0.91	404972	3.24205e-08		TRUE	9.24957e-18		0.0906233	82.3144
COCH	Lymphoid leukemia, chronic		14	31000608	rs2168211	G	A	G	A	FALSE	FALSE	FALSE	TRUE	TRUE	TRUE		0.960441	0.0350242	0.129521	3.00876e-13	828	0.0624154		0.006	0.02	0.23	0.98	404972	1.68044e-09		TRUE	2.43658e-13		0.0623528	54.9284
IGFLR1	Lymphoid leukemia, chronic		19	36264030	rs62112162	A	G	A	G	FALSE	FALSE	FALSE	TRUE	TRUE	TRUE		-0.611482	0.108092	0.0760973	3.21071e-15	828	0.0725038		-0.047	0.15	0.089	0.59	404972	6.8864e-07		TRUE	2.84151e-15		0.072096	64.1783
NPPB	Lymphoid leukemia, chronic		1	11919271	rs198389	G	A	G	A	FALSE	FALSE	FALSE	TRUE	TRUE	TRUE		0.325142	0.355072	0.0511695	3.45934e-10	828	0.0466034		-0.0025	0.42	0.064	0.97	404972	3.76788e-09		TRUE	3.14273e-10		0.0484177	42.0279
SERPINF1	Lymphoid leukemia, chronic		17	1665424	rs58697961	A	G	A	G	FALSE	FALSE	FALSE	TRUE	TRUE	TRUE		-0.528966	0.438406	0.0458881	1.29916e-28	828	0.138577		0.095	0.35	0.066	0.15	404972	5.11604e-06		TRUE	6.72774e-29		0.137779	131.992
KLK11	Lymphoid leukemia, chronic		19	51527364	rs1048328	A	G	A	G	FALSE	FALSE	FALSE	TRUE	TRUE	TRUE		-0.897871	0.0905797	0.0783006	2.37282e-28	828	0.137329		-0.091	0.08	0.12	0.43	404972	1.42003e-06		TRUE	8.92995e-29		0.132817	126.509
CHST11	Lymphoid leukemia, chronic		12	104971258	rs1704878	A	G	A	G	FALSE	FALSE	FALSE	TRUE	TRUE	TRUE		-0.409316	0.292874	0.0519511	1.04016e-14	828	0.0699001		0.072	0.3	0.069	0.3	404972	2.6887e-06		TRUE	1.12996e-14		0.0693945	61.5942
LILRA5	Lymphoid leukemia, chronic		19	54813266	rs431001	G	A	G	A	FALSE	FALSE	FALSE	TRUE	TRUE	TRUE		0.475463	0.59058	0.0471517	1.24832e-22	828	0.109607		0.027	0.67	0.067	0.69	404972	4.0101e-07		TRUE	6.6342e-23		0.109323	101.384
GLCE	Lymphoid leukemia, chronic		15	69550492	rs2017983	C	T	C	T	FALSE	FALSE	FALSE	TRUE	TRUE	TRUE		0.630618	0.780193	0.054717	1.32815e-28	828	0.138531		0.051	0.77	0.075	0.5	404972	1.14181e-06		TRUE	4.68258e-29		0.136397	130.459
ALPP	Lymphoid leukemia, chronic		2	233301535	rs11886043	C	T	C	T	FALSE	FALSE	FALSE	TRUE	TRUE	TRUE		0.40646	0.282005	0.0519221	1.51435e-14	828	0.0690668		-0.11	0.24	0.074	0.14	404972	5.45628e-06		TRUE	1.93321e-14		0.0669027	59.2239
QPCT	Lymphoid leukemia, chronic		2	37574965	rs12468307	G	T	G	T	FALSE	FALSE	FALSE	TRUE	TRUE	TRUE		-1.22961	0.0778986	0.0811602	6.1846e-46	828	0.217458		-0.57	0.0045	0.48	0.23	404972	3.48211e-06		TRUE	2.61333e-47		0.217207	229.195
QPCT	Lymphoid leukemia, chronic		2	37604769	rs4233922	A	G	A	G	FALSE	FALSE	FALSE	TRUE	TRUE	TRUE		-0.373604	0.297705	0.0527195	2.9472e-12	828	0.0573148		0.048	0.3	0.069	0.49	404972	1.19498e-06		TRUE	3.08106e-12		0.0583658	51.1984
FAM151A	Lymphoid leukemia, chronic		1	55138291	rs78080497	G	A	G	A	FALSE	FALSE	FALSE	TRUE	TRUE	TRUE		-0.78837	0.080314	0.0872542	1.13809e-18	828	0.0899446		-0.073	0.034	0.17	0.68	404972	4.55328e-07		TRUE	8.07642e-19		0.0918166	83.5079
ROR2	Lymphoid leukemia, chronic		9	94490838	rs9409650	A	G	A	G	FALSE	FALSE	FALSE	TRUE	TRUE	TRUE		-0.286329	0.512681	0.046505	1.15642e-09	828	0.0438797		0.1	0.49	0.063	0.11	404972	6.22147e-06		TRUE	1.64649e-09		0.0409658	35.2831
DNAJC30	Lymphoid leukemia, chronic		7	73075557	rs57030216	A	C	A	C	FALSE	FALSE	FALSE	TRUE	TRUE	TRUE		0.91441	0.0362319	0.125562	7.64456e-13	828	0.0603336		0.23	0.041	0.16	0.15	404972	5.10259e-06		TRUE	1.00172e-12		0.058395	51.2256
CNDP1	Lymphoid leukemia, chronic		18	72213818	rs17238585	G	A	G	A	FALSE	FALSE	FALSE	TRUE	TRUE	TRUE		-0.419237	0.120169	0.0708698	4.84019e-09	828	0.040644		-0.13	0.097	0.11	0.21	404972	3.44887e-06		TRUE	6.18099e-09		0.0371656	31.8837
TMEM132A	Lymphoid leukemia, chronic		11	60667504	rs688638	G	C	G	C	FALSE	TRUE	FALSE	TRUE	TRUE	TRUE		0.57157	0.68901	0.0480055	2.80497e-30	828	0.146484		0.0036	0.64	0.066	0.96	404972	7.34673e-09		TRUE	5.95744e-31		0.140004	134.47
SLAMF7	Lymphoid leukemia, chronic		1	161153836	rs4656291	A	G	A	G	FALSE	FALSE	FALSE	TRUE	TRUE	TRUE		0.65203	0.0591787	0.103957	5.7385e-10	828	0.0454612		-0.15	0.075	0.12	0.22	404972	3.8583e-06		TRUE	7.41787e-10		0.047341	41.0469
SLAMF7	Lymphoid leukemia, chronic		1	160929936	rs78252885	C	T	C	T	FALSE	FALSE	FALSE	TRUE	TRUE	TRUE		1.16968	0.0235507	0.158981	4.52917e-13	828	0.061503		-0.086	0.02	0.22	0.7	404972	3.77336e-07		TRUE	4.17242e-13		0.0629242	55.4655
CFHR5	Lymphoid leukemia, chronic		1	196897088	rs4915318	A	C	A	C	FALSE	FALSE	FALSE	TRUE	TRUE	TRUE		-0.536765	0.307971	0.0509509	1.94919e-24	828	0.118449		0.041	0.24	0.074	0.58	404972	7.58021e-07		TRUE	9.56707e-25		0.12281	115.643
CFHR5	Lymphoid leukemia, chronic		1	196303889	rs72732234	C	T	C	T	FALSE	FALSE	FALSE	TRUE	TRUE	TRUE		-1.44585	0.0519324	0.100634	6.03237e-42	828	0.19994		0.081	0.018	0.24	0.74	404972	2.81271e-07		TRUE	2.92461e-43		0.205852	214.108
UGT1A6	Lymphoid leukemia, chronic		2	234672722	rs4148324	G	T	G	T	FALSE	FALSE	FALSE	TRUE	TRUE	TRUE		-0.39916	0.408816	0.0470756	1.0381e-16	828	0.0800712		-0.024	0.31	0.068	0.73	404972	3.07597e-07		TRUE	8.00066e-17		0.0770149	68.9223
HP	Lymphoid leukemia, chronic		16	72595796	rs117276692	T	C	T	C	FALSE	FALSE	FALSE	TRUE	TRUE	TRUE		0.545766	0.0905797	0.0833915	1.04607e-10	828	0.0492985		0.095	0.057	0.14	0.49	404972	1.13702e-06		TRUE	1.13171e-10		0.0490725	42.6257
HP	Lymphoid leukemia, chronic		16	72079657	rs77303550	T	C	T	C	FALSE	FALSE	FALSE	TRUE	TRUE	TRUE		0.815649	0.196256	0.0552485	6.00895e-44	828	0.208778		-0.0068	0.19	0.08	0.93	404972	1.78408e-08		TRUE	1.7644e-45		0.209883	219.415
S100A7	Lymphoid leukemia, chronic		1	153431406	rs3014837	G	C	G	C	FALSE	TRUE	FALSE	TRUE	TRUE	TRUE		-1.71503	0.966787	0.12329	1.12245e-39	828	0.189801		-0.054	0.95	0.14	0.7	404972	3.67374e-07		TRUE	8.06359e-41		0.188891	192.359
AMY1A	Lymphoid leukemia, chronic		1	103633580	rs115983165	A	G	A	G	FALSE	FALSE	FALSE	TRUE	TRUE	TRUE		-0.826501	0.0362319	0.124124	5.03696e-11	828	0.0509433		-0.33	0.015	0.26	0.21	404972	3.97793e-06		TRUE	6.46541e-11		0.0477068	41.3799
AMY1A	Lymphoid leukemia, chronic		1	104055319	rs6676813	C	A	C	A	FALSE	FALSE	FALSE	TRUE	TRUE	TRUE		-0.860414	0.0567633	0.101528	1.0753e-16	828	0.0799934		-0.068	0.041	0.16	0.67	404972	4.4602e-07		TRUE	8.52656e-17		0.0792745	71.1186
SPINT3	Lymphoid leukemia, chronic		20	44165587	rs6032276	T	C	T	C	FALSE	FALSE	FALSE	TRUE	TRUE	TRUE		0.451232	0.452899	0.0469323	8.13381e-21	828	0.100648		-0.07	0.48	0.063	0.26	404972	3.04853e-06		TRUE	6.70732e-21		0.100902	92.6983
TPST1	Lymphoid leukemia, chronic		7	65985402	rs62465427	T	C	T	C	FALSE	FALSE	FALSE	TRUE	TRUE	TRUE		-0.705968	0.0573671	0.103716	1.91878e-11	828	0.0531125		0.04	0.041	0.16	0.81	404972	1.54332e-07		TRUE	1.78693e-11		0.0539021	47.0597
GLTPD2	Lymphoid leukemia, chronic		17	5367550	rs146331166	C	T	C	T	FALSE	FALSE	FALSE	TRUE	TRUE	TRUE		-0.660894	0.0555556	0.106854	9.75741e-10	828	0.044263		0.18	0.02	0.23	0.41	404972	1.5124e-06		TRUE	1.10812e-09		0.0458351	39.6784
GLTPD2	Lymphoid leukemia, chronic		17	4667972	rs75679663	A	C	A	C	FALSE	FALSE	FALSE	TRUE	TRUE	TRUE		-1.71702	0.0217391	0.159674	2.48197e-25	828	0.122801		-0.3	0.0082	0.35	0.39	404972	1.81419e-06		TRUE	1.30078e-25		0.125394	118.425
ITIH1	Lymphoid leukemia, chronic		3	52821011	rs1042779	G	A	G	A	FALSE	FALSE	FALSE	TRUE	TRUE	TRUE		-0.70399	0.369565	0.0448189	7.62262e-49	828	0.229997		0.017	0.36	0.066	0.8	404972	1.63828e-07		TRUE	1.00651e-50		0.230937	248.035
SCG3	Lymphoid leukemia, chronic		15	51990787	rs9672605	C	T	C	T	FALSE	FALSE	FALSE	TRUE	TRUE	TRUE		-0.535292	0.155193	0.0633974	1.37582e-16	828	0.079452		-0.022	0.24	0.074	0.76	404972	2.18252e-07		TRUE	1.04499e-16		0.0751348	67.1031
CRTAM	Lymphoid leukemia, chronic		11	122716041	rs4369419	A	G	A	G	FALSE	FALSE	FALSE	TRUE	TRUE	TRUE		0.356248	0.392512	0.0479689	2.77754e-13	828	0.062594		0.013	0.35	0.066	0.84	404972	9.58023e-08		TRUE	2.37855e-13		0.0605237	53.2132
ART3	Lymphoid leukemia, chronic		4	77000441	rs4859610	G	A	G	A	FALSE	FALSE	FALSE	TRUE	TRUE	TRUE		-0.370997	0.751208	0.0541481	1.42805e-11	828	0.053776		-0.0074	0.77	0.075	0.92	404972	2.40391e-08		TRUE	1.26337e-11		0.0514479	44.8008
ERO1B	Lymphoid leukemia, chronic		1	236380744	rs2950396	G	T	G	T	FALSE	FALSE	FALSE	TRUE	TRUE	TRUE		0.311181	0.486111	0.048308	2.00558e-10	828	0.0478323		-0.078	0.41	0.065	0.23	404972	3.55581e-06		TRUE	2.54242e-10		0.0483794	41.993
MXRA7	Lymphoid leukemia, chronic		17	74697118	rs1558251	G	A	G	A	FALSE	FALSE	FALSE	TRUE	TRUE	TRUE		0.398619	0.445652	0.0474071	1.81191e-16	828	0.0788463		-0.015	0.42	0.064	0.81	404972	1.35644e-07		TRUE	1.35257e-16		0.0785099	70.3742
CTSB	Lymphoid leukemia, chronic		8	11720545	rs1293304	G	A	G	A	FALSE	FALSE	FALSE	TRUE	TRUE	TRUE		0.275631	0.543478	0.0496277	3.76623e-08	828	0.0360002		-0.027	0.59	0.064	0.67	404972	4.39485e-07		TRUE	3.97408e-08		0.037699	32.3593
CTSB	Lymphoid leukemia, chronic		8	11693378	rs6990033	T	G	T	G	FALSE	FALSE	FALSE	TRUE	TRUE	TRUE		-0.642593	0.785024	0.055804	1.46644e-28	828	0.138326		-0.016	0.73	0.071	0.83	404972	1.25401e-07		TRUE	4.12118e-29		0.139372	133.764
MANEA	Lymphoid leukemia, chronic		6	96053922	rs35772543	A	T	A	T	FALSE	TRUE	FALSE	TRUE	TRUE	TRUE		-1.59859	0.0634058	0.0858257	6.46298e-65	828	0.29578		0.023	0.084	0.11	0.84	404972	1.07956e-07		TRUE	1.94338e-68		0.303518	359.961
MANEA	Lymphoid leukemia, chronic		6	96212413	rs9321415	G	A	G	A	FALSE	FALSE	FALSE	TRUE	TRUE	TRUE		-0.268534	0.495773	0.0484583	4.03321e-08	828	0.035845		-0.024	0.46	0.063	0.71	404972	3.58359e-07		TRUE	4.21346e-08		0.0360527	30.8933
FAM177A1	Lymphoid leukemia, chronic		14	35516213	rs799473	T	G	T	G	FALSE	FALSE	FALSE	TRUE	TRUE	TRUE		-0.81821	0.852657	0.0643571	5.99839e-34	828	0.163659		-0.05	0.85	0.088	0.57	404972	7.97171e-07		TRUE	1.0759e-34		0.168215	167.044
MASP1	Lymphoid leukemia, chronic		3	186959295	rs28945068	T	C	T	C	FALSE	FALSE	FALSE	TRUE	TRUE	TRUE		-1.63005	0.0144928	0.199324	1.08503e-15	828	0.0749015		-0.086	0.021	0.22	0.7	404972	3.77336e-07		TRUE	8.93587e-16		0.0759004	67.843
IL6R	Lymphoid leukemia, chronic		1	154426264	rs4129267	T	C	T	C	FALSE	FALSE	FALSE	TRUE	TRUE	TRUE		1.16066	0.31401	0.0344236	2.05995e-157	828	0.57918		-0.12	0.41	0.064	0.066	404972	8.68112e-06		TRUE	1.53391e-179		0.580365	1142.38
LIPN	Lymphoid leukemia, chronic		10	90525792	rs10509554	T	C	T	C	FALSE	FALSE	FALSE	TRUE	TRUE	TRUE		0.941684	0.280797	0.0464376	1.63697e-74	828	0.332372		-0.059	0.31	0.069	0.39	404972	1.80544e-06		TRUE	5.20176e-79		0.358166	460.937
LIPN	Lymphoid leukemia, chronic		10	90608457	rs80254514	A	C	A	C	FALSE	FALSE	FALSE	TRUE	TRUE	TRUE		-0.857696	0.0320048	0.13887	1.02896e-09	828	0.0441431		0.55	0.0075	0.38	0.14	404972	5.17289e-06		TRUE	1.40879e-09		0.0455811	39.4481
SPON2	Lymphoid leukemia, chronic		4	1122634	rs6826705	G	A	G	A	FALSE	FALSE	FALSE	TRUE	TRUE	TRUE		-0.497956	0.701691	0.0511413	2.77797e-21	828	0.10296		0.16	0.7	0.068	0.017	404972	1.36708e-05		TRUE	3.79902e-21		0.103806	95.6759
EPHB2	Lymphoid leukemia, chronic		1	23061551	rs6687487	A	G	A	G	FALSE	FALSE	FALSE	TRUE	TRUE	TRUE		-0.555063	0.153986	0.0658605	1.55528e-16	828	0.0791823		-0.066	0.076	0.12	0.58	404972	7.46968e-07		TRUE	1.30367e-16		0.0802737	72.0933
GXYLT1	Lymphoid leukemia, chronic		12	42519830	rs190407775	G	A	G	A	FALSE	FALSE	FALSE	TRUE	TRUE	TRUE		1.56918	0.0259662	0.146866	4.76622e-25	828	0.121423		-0.0037	0.015	0.28	0.99	404972	4.31186e-10		TRUE	1.71737e-25		0.124554	117.519
BCHE	Lymphoid leukemia, chronic		3	165670632	rs148077724	G	A	G	A	FALSE	FALSE	FALSE	TRUE	TRUE	TRUE		-0.938966	0.0326087	0.13418	5.37856e-12	828	0.0559669		-0.066	0.035	0.17	0.7	404972	3.72192e-07		TRUE	5.13835e-12		0.0556244	48.652
GPNMB	Lymphoid leukemia, chronic		7	23172572	rs146338914	C	G	C	G	FALSE	TRUE	FALSE	TRUE	TRUE	TRUE		1.69884	0.067029	0.081892	2.85309e-77	828	0.34254		-0.54	0.0041	0.5	0.28	404972	2.88021e-06		TRUE	4.60551e-82		0.360966	466.575
FUT8	Lymphoid leukemia, chronic		14	65796846	rs2127870	C	G	C	G	FALSE	TRUE	FALSE	TRUE	TRUE	TRUE		-0.638147	0.818841	0.0610292	4.06005e-24	828	0.116896		-0.057	0.79	0.078	0.46	404972	1.31867e-06		TRUE	2.22201e-24		0.120818	113.509
ICAM5	Lymphoid leukemia, chronic		19	10400110	rs281439	C	G	C	G	FALSE	TRUE	FALSE	TRUE	TRUE	TRUE		0.897235	0.775362	0.0487254	1.04258e-63	828	0.291036		-0.059	0.78	0.076	0.44	404972	1.48817e-06		TRUE	6.74491e-67		0.280434	321.914
PCSK9	Lymphoid leukemia, chronic		1	55505647	rs11591147	T	G	T	G	FALSE	FALSE	FALSE	TRUE	TRUE	TRUE		-0.95408	0.0416667	0.119317	4.32199e-15	828	0.0718464		0.06	0.018	0.24	0.8	404972	1.54332e-07		TRUE	3.47976e-15		0.0726951	64.7534
PCSK9	Lymphoid leukemia, chronic		1	55519015	rs639750	T	G	T	G	FALSE	FALSE	FALSE	TRUE	TRUE	TRUE		0.286838	0.597826	0.0478855	3.12836e-09	828	0.0416311		-0.013	0.67	0.068	0.85	404972	9.02497e-08		TRUE	3.04279e-09		0.0395633	34.0254
SIGLEC14	Lymphoid leukemia, chronic		19	52151087	rs113349196	G	A	G	A	FALSE	FALSE	FALSE	TRUE	TRUE	TRUE		-1.11414	0.161232	0.0557808	1.0162e-72	828	0.325683		-0.24	0.11	0.1	0.021	404972	1.42231e-05		TRUE	2.03728e-76		0.33574	417.488
TMPO	Lymphoid leukemia, chronic		12	98921742	rs200420073	A	C	A	C	FALSE	FALSE	FALSE	TRUE	TRUE	TRUE		-1.84699	0.00543478	0.329086	2.72284e-08	828	0.0367347		-2.2	0.00025	3.7	0.56	404972	8.73009e-07		TRUE	2.99799e-08		0.0368786	31.6281
STX7	Lymphoid leukemia, chronic		6	132834518	rs3813356	T	C	T	C	FALSE	FALSE	FALSE	TRUE	TRUE	TRUE		-0.283805	0.46558	0.0481012	5.29535e-09	828	0.0404408		-0.0092	0.45	0.064	0.89	404972	5.10262e-08		TRUE	5.11146e-09		0.0400818	34.49
VTN	Lymphoid leukemia, chronic		17	26694861	rs704	A	G	A	G	FALSE	FALSE	FALSE	TRUE	TRUE	TRUE		0.321307	0.416063	0.0495656	1.55101e-10	828	0.0484115		-0.03	0.47	0.063	0.64	404972	5.59936e-07		TRUE	1.58648e-10		0.0501644	43.6242
APOH	Lymphoid leukemia, chronic		17	64210580	rs1801689	C	A	C	A	FALSE	FALSE	FALSE	TRUE	TRUE	TRUE		-2.15873	0.00966184	0.24113	2.26075e-18	828	0.0884494		-0.11	0.03	0.18	0.55	404972	9.22183e-07		TRUE	1.75668e-18		0.0891805	80.8756
GPNMB	Lymphoid leukemia, chronic		7	23172572	rs146338914	C	G	C	G	FALSE	TRUE	FALSE	TRUE	TRUE	TRUE		1.603	0.067029	0.0841985	2.78191e-67	828	0.304982		-0.54	0.0041	0.5	0.28	404972	2.88021e-06		TRUE	8.80353e-71		0.321387	391.188
OLFM2	Lymphoid leukemia, chronic		19	10134133	rs142890688	A	G	A	G	FALSE	FALSE	FALSE	TRUE	TRUE	TRUE		-0.392244	0.149758	0.0657857	3.67999e-09	828	0.0412638		0.13	0.14	0.094	0.16	404972	4.72287e-06		TRUE	4.95942e-09		0.039181	33.6832
OLFM2	Lymphoid leukemia, chronic		19	10066364	rs34336349	T	C	T	C	FALSE	FALSE	FALSE	TRUE	TRUE	TRUE		0.759267	0.317633	0.0459851	3.86759e-53	828	0.248146		-0.054	0.34	0.067	0.42	404972	1.60404e-06		TRUE	3.10649e-55		0.249898	275.183
POGLUT3	Lymphoid leukemia, chronic		11	108380620	rs143096226	C	T	C	T	FALSE	FALSE	FALSE	TRUE	TRUE	TRUE		1.30866	0.0307971	0.134165	2.386e-21	828	0.103288		-0.29	0.0028	0.6	0.62	404972	5.7686e-07		TRUE	1.44748e-21		0.102237	94.0647
POGLUT3	Lymphoid leukemia, chronic		11	108143456	rs1800057	G	C	G	C	FALSE	TRUE	FALSE	TRUE	TRUE	TRUE		-1.77977	0.00905797	0.253218	4.36959e-12	828	0.0564328		-0.17	0.028	0.19	0.38	404972	1.97682e-06		TRUE	4.88993e-12		0.0568639	49.8015
LILRA4	Lymphoid leukemia, chronic		19	54849481	rs7256494	G	T	G	T	FALSE	FALSE	FALSE	TRUE	TRUE	TRUE		0.400095	0.329106	0.0508353	1.10756e-14	828	0.0697606		-0.13	0.36	0.066	0.053	404972	9.58014e-06		TRUE	1.66971e-14		0.070688	62.8296
LRP11	Lymphoid leukemia, chronic		6	150072495	rs9479810	T	C	T	C	FALSE	FALSE	FALSE	TRUE	TRUE	TRUE		0.818319	0.423309	0.0414699	2.60186e-71	828	0.32038		0.098	0.35	0.066	0.14	404972	5.44426e-06		TRUE	3.66849e-75		0.326946	401.242
GRAMD1C	Lymphoid leukemia, chronic		3	113599807	rs4682509	G	A	G	A	FALSE	FALSE	FALSE	TRUE	TRUE	TRUE		0.436221	0.123188	0.0748155	7.91809e-09	828	0.0395306		0.28	0.14	0.093	0.0021	404972	2.2383e-05		TRUE	1.64028e-08		0.0411072	35.4102
GPX7	Lymphoid leukemia, chronic		1	53076416	rs11205979	C	T	C	T	FALSE	FALSE	FALSE	TRUE	TRUE	TRUE		-0.431787	0.84843	0.0662448	1.23832e-10	828	0.0489185		0.11	0.82	0.083	0.19	404972	4.33715e-06		TRUE	1.6246e-10		0.0479511	41.6025
DPP7	Lymphoid leukemia, chronic		9	140004229	rs6560658	G	C	G	C	FALSE	TRUE	FALSE	TRUE	TRUE	TRUE		0.447445	0.653382	0.0490387	5.41114e-19	828	0.0915623		-0.018	0.74	0.072	0.8	404972	1.54332e-07		TRUE	3.49804e-19		0.0906834	82.3744
EPHB2	Lymphoid leukemia, chronic		1	23061551	rs6687487	A	G	A	G	FALSE	FALSE	FALSE	TRUE	TRUE	TRUE		-0.532299	0.153986	0.0660876	2.78199e-15	828	0.0728207		-0.066	0.076	0.12	0.58	404972	7.46968e-07		TRUE	2.47499e-15		0.0738244	65.8395
OXT	Lymphoid leukemia, chronic		20	3049890	rs877172	G	T	G	T	FALSE	FALSE	FALSE	TRUE	TRUE	TRUE		0.526375	0.308575	0.0501081	2.58511e-24	828	0.117852		-0.0087	0.31	0.073	0.91	404972	3.50728e-08		TRUE	1.04659e-24		0.11823	110.752
LHB	Lymphoid leukemia, chronic		19	49515363	rs78537284	A	G	A	G	FALSE	FALSE	FALSE	TRUE	TRUE	TRUE		-0.425925	0.124396	0.0733455	9.06429e-09	828	0.0392248		-0.0056	0.078	0.12	0.96	404972	5.37763e-09		TRUE	8.57032e-09		0.0395194	33.9861
HGFAC	Lymphoid leukemia, chronic		4	3451109	rs2498323	A	G	A	G	FALSE	FALSE	FALSE	TRUE	TRUE	TRUE		-1.48619	0.0567633	0.0910205	3.76191e-52	828	0.244009		-0.095	0.1	0.1	0.36	404972	2.22856e-06		TRUE	4.11158e-54		0.23652	255.888
HGFAC	Lymphoid leukemia, chronic		4	3494355	rs2699415	A	G	A	G	FALSE	FALSE	FALSE	TRUE	TRUE	TRUE		-0.533468	0.0827295	0.0863386	1.0134e-09	828	0.0441778		0.068	0.095	0.11	0.53	404972	9.43646e-07		TRUE	1.09892e-09		0.0431921	37.2872
QSOX2	Lymphoid leukemia, chronic		9	139101772	rs7031621	A	G	A	G	FALSE	FALSE	FALSE	TRUE	TRUE	TRUE		-0.421176	0.439614	0.0484977	2.01553e-17	828	0.0836677		-0.06	0.5	0.063	0.34	404972	2.23974e-06		TRUE	1.88573e-17		0.0874009	79.1072
RARRES1	Lymphoid leukemia, chronic		3	157727097	rs12490947	C	T	C	T	FALSE	FALSE	FALSE	TRUE	TRUE	TRUE		0.804574	0.958333	0.120644	4.7118e-11	828	0.0510933		-0.13	0.96	0.17	0.45	404972	1.44399e-06		TRUE	5.19113e-11		0.0516976	45.0302
RARRES1	Lymphoid leukemia, chronic		3	158430706	rs9864589	G	A	G	A	FALSE	FALSE	FALSE	TRUE	TRUE	TRUE		1.2631	0.0785024	0.0793718	6.17215e-50	828	0.234651		0.019	0.15	0.088	0.83	404972	1.15112e-07		TRUE	6.37303e-52		0.230825	247.878
CYTL1	Lymphoid leukemia, chronic		4	5016883	rs11722554	A	G	A	G	FALSE	FALSE	FALSE	TRUE	TRUE	TRUE		-0.793919	0.0615942	0.0986112	2.85556e-15	828	0.072763		-0.074	0.037	0.17	0.66	404972	4.67889e-07		TRUE	2.43823e-15		0.072864	64.9157
NOTCH2	Lymphoid leukemia, chronic		1	120527681	rs114417357	T	A	T	A	FALSE	TRUE	FALSE	TRUE	TRUE	TRUE		-1.86875	0.0241546	0.148538	2.46611e-33	828	0.160808		0.21	0.013	0.3	0.48	404972	1.20996e-06		TRUE	5.14237e-34		0.164632	162.785
NTM	Lymphoid leukemia, chronic		11	131196396	rs2511504	C	T	C	T	FALSE	FALSE	FALSE	TRUE	TRUE	TRUE		0.328185	0.381643	0.047485	9.60065e-12	828	0.0546675		-0.054	0.44	0.064	0.39	404972	1.75794e-06		TRUE	1.06631e-11		0.0508351	44.2387
SNCA	Lymphoid leukemia, chronic		4	90784670	rs7656954	A	G	A	G	FALSE	FALSE	FALSE	TRUE	TRUE	TRUE		-0.27849	0.557367	0.0499831	3.41505e-08	828	0.0362218		0.19	0.52	0.063	0.0029	404972	2.24592e-05		TRUE	6.95243e-08		0.0382679	32.867
SOD3	Lymphoid leukemia, chronic		4	24801834	rs1799895	G	C	G	C	FALSE	TRUE	FALSE	TRUE	TRUE	TRUE		1.82992	0.0138889	0.201753	8.51721e-19	828	0.0905755		-0.17	0.012	0.29	0.56	404972	8.48552e-07		TRUE	6.39172e-19		0.091725	83.4162
CTSH	Lymphoid leukemia, chronic		15	79234470	rs34843303	C	T	C	T	FALSE	FALSE	FALSE	TRUE	TRUE	TRUE		-1.17599	0.135266	0.0569763	1.1946e-76	828	0.34026		0.071	0.11	0.1	0.48	404972	1.24478e-06		TRUE	1.71022e-81		0.323525	395.036
CTSH	Lymphoid leukemia, chronic		15	79246166	rs62013235	A	G	A	G	FALSE	FALSE	FALSE	TRUE	TRUE	TRUE		0.574983	0.11413	0.0736439	1.7643e-14	828	0.0687279		-0.11	0.091	0.11	0.33	404972	2.46931e-06		TRUE	1.90279e-14		0.0668513	59.1751
ROR1	Lymphoid leukemia, chronic		1	64614011	rs6588083	C	T	C	T	FALSE	FALSE	FALSE	TRUE	TRUE	TRUE		-0.392986	0.31401	0.0506648	2.56921e-14	828	0.0678933		-0.11	0.17	0.084	0.17	404972	4.2345e-06		TRUE	3.10404e-14		0.0665343	58.8745
MMP10	Lymphoid leukemia, chronic		11	102632379	rs11225415	G	C	G	C	FALSE	TRUE	FALSE	TRUE	TRUE	TRUE		-0.500946	0.227053	0.0559688	2.30005e-18	828	0.0884115		-0.0066	0.28	0.071	0.93	404972	2.13377e-08		TRUE	1.4528e-18		0.0880823	79.7835
ISLR2	Lymphoid leukemia, chronic		15	74462801	rs6495089	T	C	T	C	FALSE	FALSE	FALSE	TRUE	TRUE	TRUE		-0.280823	0.548309	0.049297	1.7e-08	828	0.0378015		0.03	0.63	0.066	0.65	404972	5.1019e-07		TRUE	1.79977e-08		0.0390627	33.5774
GPNMB	Lymphoid leukemia, chronic		7	23313171	rs2268748	C	T	C	T	FALSE	FALSE	FALSE	TRUE	TRUE	TRUE		0.629643	0.0833333	0.0853144	3.85455e-13	828	0.0618629		-0.00045	0.041	0.16	1	404972	1.95327e-11		TRUE	3.11104e-13		0.0605688	53.2554
KLK14	Lymphoid leukemia, chronic		19	51574472	rs7253169	A	G	A	G	FALSE	FALSE	FALSE	TRUE	TRUE	TRUE		0.470399	0.102657	0.0786459	3.29559e-09	828	0.0415132		0.032	0.1	0.1	0.76	404972	2.52858e-07		TRUE	3.32257e-09		0.0407671	35.1047
CTSH	Lymphoid leukemia, chronic		15	79219188	rs3784539	T	C	T	C	FALSE	FALSE	FALSE	TRUE	TRUE	TRUE		-0.580188	0.168478	0.0614843	3.81549e-20	828	0.097312		0.025	0.13	0.094	0.79	404972	1.74663e-07		TRUE	2.29773e-20		0.0943158	86.0177
CTSH	Lymphoid leukemia, chronic		15	79230737	rs62013200	T	G	T	G	FALSE	FALSE	FALSE	TRUE	TRUE	TRUE		0.991521	0.173309	0.0543483	9.64875e-63	828	0.287217		-0.12	0.089	0.11	0.28	404972	2.93868e-06		TRUE	1.02247e-65		0.281707	323.949
TMEM106B	Lymphoid leukemia, chronic		7	12282451	rs7805419	C	T	C	T	FALSE	FALSE	FALSE	TRUE	TRUE	TRUE		-0.3322	0.354469	0.0506475	9.54155e-11	828	0.0495054		0.062	0.41	0.064	0.33	404972	2.31739e-06		TRUE	1.1245e-10		0.0505039	43.9351
GPC1	Lymphoid leukemia, chronic		2	241402404	rs77418648	A	G	A	G	FALSE	FALSE	FALSE	TRUE	TRUE	TRUE		0.853419	0.112319	0.0732466	3.7401e-29	828	0.141152		-0.044	0.11	0.1	0.66	404972	4.7806e-07		TRUE	1.10056e-29		0.145233	140.345
A4GALT	Lymphoid leukemia, chronic		22	43113793	rs5751348	A	C	A	C	FALSE	FALSE	FALSE	TRUE	TRUE	TRUE		-0.289532	0.564614	0.0486692	3.98236e-09	828	0.0410851		0.025	0.47	0.063	0.69	404972	3.88844e-07		TRUE	4.10708e-09		0.0412144	35.5065
LILRA5	Lymphoid leukemia, chronic		19	54813266	rs431001	G	A	G	A	FALSE	FALSE	FALSE	TRUE	TRUE	TRUE		0.507399	0.59058	0.046747	9.47238e-26	828	0.124826		0.027	0.67	0.067	0.69	404972	4.0101e-07		TRUE	3.8494e-26		0.124502	117.463
DPEP1	Lymphoid leukemia, chronic		16	89691142	rs258341	C	T	C	T	FALSE	FALSE	FALSE	TRUE	TRUE	TRUE		0.49431	0.582729	0.0470827	2.7352e-24	828	0.117732		0.062	0.58	0.064	0.33	404972	2.31739e-06		TRUE	1.64854e-24		0.118827	111.386
PSAPL1	Lymphoid leukemia, chronic		4	7426562	rs10005689	T	C	T	C	FALSE	FALSE	FALSE	TRUE	TRUE	TRUE		0.290999	0.4843	0.0489103	3.96729e-09	828	0.041094		-0.062	0.4	0.066	0.34	404972	2.17907e-06		TRUE	4.74116e-09		0.0422985	36.4816
PSAPL1	Lymphoid leukemia, chronic		4	7436997	rs4484302	T	C	T	C	FALSE	FALSE	FALSE	TRUE	TRUE	TRUE		-0.604379	0.812802	0.0586343	1.61238e-23	828	0.113968		-0.092	0.83	0.085	0.28	404972	2.89277e-06		TRUE	1.08779e-23		0.111156	103.297
C1S	Lymphoid leukemia, chronic		12	6998269	rs143703503	G	T	G	T	FALSE	FALSE	FALSE	TRUE	TRUE	TRUE		-0.742726	0.0386473	0.12331	2.57136e-09	828	0.0420739		0.23	0.023	0.22	0.29	404972	2.6989e-06		TRUE	3.1581e-09		0.0409911	35.3058
C1S	Lymphoid leukemia, chronic		12	6909973	rs146111161	T	C	T	C	FALSE	FALSE	FALSE	TRUE	TRUE	TRUE		-0.672075	0.0525362	0.10948	1.29018e-09	828	0.0436326		-0.16	0.019	0.24	0.5	404972	1.09747e-06		TRUE	1.4208e-09		0.0449663	38.8909
CILP2	Lymphoid leukemia, chronic		19	20383601	rs114851946	A	G	A	G	FALSE	FALSE	FALSE	TRUE	TRUE	TRUE		-1.19368	0.0120773	0.211635	2.332e-08	828	0.0370859		0.2	0.0067	0.4	0.61	404972	6.17329e-07		TRUE	2.50317e-08		0.0340015	29.0738
GRAMD1C	Lymphoid leukemia, chronic		3	113621740	rs2013692	T	C	T	C	FALSE	FALSE	FALSE	TRUE	TRUE	TRUE		0.529024	0.389493	0.0459447	1.47841e-28	828	0.138309		0.19	0.33	0.067	0.0038	404972	1.98576e-05		TRUE	1.55835e-28		0.133098	126.818
FAM171B	Lymphoid leukemia, chronic		2	187667804	rs13022147	G	A	G	A	FALSE	FALSE	FALSE	TRUE	TRUE	TRUE		0.40401	0.716787	0.0556934	9.31097e-13	828	0.0598927		-0.05	0.68	0.068	0.46	404972	1.33505e-06		TRUE	9.715e-13		0.0662701	58.6241
QPCTL	Lymphoid leukemia, chronic		19	46197421	rs2110574	T	C	T	C	FALSE	FALSE	FALSE	TRUE	TRUE	TRUE		0.420633	0.721014	0.0534213	1.07956e-14	828	0.0698177		-0.059	0.68	0.068	0.39	404972	1.85893e-06		TRUE	1.10258e-14		0.0711808	63.3012
CLN5	Lymphoid leukemia, chronic		13	77574983	rs1800209	G	A	G	A	FALSE	FALSE	FALSE	TRUE	TRUE	TRUE		-0.551561	0.0923913	0.0846893	1.2806e-10	828	0.048843		0.2	0.069	0.12	0.11	404972	6.85917e-06		TRUE	1.85795e-10		0.0510207	44.4089
ENTPD6	Lymphoid leukemia, chronic		20	25195509	rs6050446	G	A	G	A	FALSE	FALSE	FALSE	TRUE	TRUE	TRUE		1.29794	0.981884	0.180489	1.4395e-12	828	0.0589189		0.19	0.97	0.18	0.27	404972	2.7513e-06		TRUE	1.67581e-12		0.0599324	52.6602
HDGF	Lymphoid leukemia, chronic		1	156685732	rs12121617	A	C	A	C	FALSE	FALSE	FALSE	TRUE	TRUE	TRUE		-0.290505	0.358092	0.0496197	6.89476e-09	828	0.0398438		-0.018	0.33	0.068	0.8	404972	1.73023e-07		TRUE	6.89305e-09		0.0387976	33.3403
ERAP2	Lymphoid leukemia, chronic		5	96272420	rs2548224	G	T	G	T	FALSE	FALSE	FALSE	TRUE	TRUE	TRUE		1.04279	0.385266	0.0342156	2.64053e-137	828	0.529304		0.076	0.44	0.063	0.23	404972	3.59353e-06		TRUE	4.3712e-154		0.515076	877.361
ERAP2	Lymphoid leukemia, chronic		5	95822406	rs261960	G	T	G	T	FALSE	FALSE	FALSE	TRUE	TRUE	TRUE		0.280251	0.451691	0.0480545	7.85879e-09	828	0.0395478		-0.07	0.41	0.067	0.29	404972	2.6954e-06		TRUE	9.68595e-09		0.0389037	33.4352
ERAP2	Lymphoid leukemia, chronic		5	95987932	rs76961889	T	G	T	G	FALSE	FALSE	FALSE	TRUE	TRUE	TRUE		-0.666458	0.0464976	0.112513	4.62564e-09	828	0.0407468		-0.18	0.063	0.13	0.17	404972	4.73406e-06		TRUE	6.23754e-09		0.0393847	33.8656
CD14	Lymphoid leukemia, chronic		5	140013567	rs5744454	G	T	G	T	FALSE	FALSE	FALSE	TRUE	TRUE	TRUE		-0.336599	0.283213	0.0533606	4.60279e-10	828	0.0459591		-0.1	0.24	0.074	0.17	404972	4.50933e-06		TRUE	6.11858e-10		0.0460001	39.8282
FCRL4	Lymphoid leukemia, chronic		1	157559122	rs11582663	T	C	T	C	FALSE	FALSE	FALSE	TRUE	TRUE	TRUE		-1.03382	0.250604	0.043398	6.87139e-96	828	0.407239		0.016	0.15	0.087	0.85	404972	8.35177e-08		TRUE	5.23728e-104		0.401439	553.976
NPTXR	Lymphoid leukemia, chronic		22	39238700	rs79259527	T	C	T	C	FALSE	FALSE	FALSE	TRUE	TRUE	TRUE		1.21775	0.0344203	0.127972	1.92104e-20	828	0.098794		-0.15	0.019	0.23	0.52	404972	1.05028e-06		TRUE	1.33516e-20		0.098571	90.3228
SERPINA11	Lymphoid leukemia, chronic		14	94929677	rs145631876	A	T	A	T	FALSE	TRUE	FALSE	TRUE	TRUE	TRUE		1.50761	0.0175121	0.181695	4.30841e-16	828	0.0769383		0.26	0.0033	0.58	0.65	404972	4.96212e-07		TRUE	3.55478e-16		0.078212	70.0846
PLXNA1	Lymphoid leukemia, chronic		3	126704332	rs9832409	A	G	A	G	FALSE	FALSE	FALSE	TRUE	TRUE	TRUE		-0.310902	0.33756	0.0516348	2.6032e-09	828	0.0420462		-0.055	0.31	0.068	0.42	404972	1.61541e-06		TRUE	2.99617e-09		0.0432289	37.3204
NTN1	Lymphoid leukemia, chronic		17	9002231	rs9893768	C	A	C	A	FALSE	FALSE	FALSE	TRUE	TRUE	TRUE		-0.49682	0.173913	0.0628107	8.26002e-15	828	0.0704112		0.024	0.13	0.095	0.8	404972	1.57599e-07		TRUE	6.74674e-15		0.0709228	63.0542
LCT	Lymphoid leukemia, chronic		2	136707982	rs6754311	C	T	C	T	FALSE	FALSE	FALSE	TRUE	TRUE	TRUE		-0.943293	0.405797	0.0383665	1.34038e-100	828	0.422575		-0.055	0.25	0.075	0.46	404972	1.32794e-06		TRUE	2.40966e-109		0.429108	620.859
HAVCR1	Lymphoid leukemia, chronic		5	156471069	rs6878069	G	A	G	A	FALSE	FALSE	FALSE	TRUE	TRUE	TRUE		-0.411212	0.45471	0.0477879	3.81626e-17	828	0.0822681		0.031	0.48	0.063	0.62	404972	5.97887e-07		TRUE	3.0311e-17		0.083854	75.603
BTNL8	Lymphoid leukemia, chronic		5	180342620	rs190348	G	A	G	A	FALSE	FALSE	FALSE	TRUE	TRUE	TRUE		0.409849	0.542271	0.0465603	7.73861e-18	828	0.0857621		-0.023	0.51	0.064	0.72	404972	3.18913e-07		TRUE	5.61363e-18		0.0833878	75.1445
PENK	Lymphoid leukemia, chronic		8	57385366	rs2609983	A	G	A	G	FALSE	FALSE	FALSE	TRUE	TRUE	TRUE		-0.486581	0.52657	0.048047	8.41048e-23	828	0.110451		-0.093	0.48	0.063	0.14	404972	5.38096e-06		TRUE	7.1424e-23		0.118046	110.557
MMP8	Lymphoid leukemia, chronic		11	102584135	rs35231465	A	G	A	G	FALSE	FALSE	FALSE	TRUE	TRUE	TRUE		-1.04163	0.022343	0.164322	3.8023e-10	828	0.0463902		-0.47	0.025	0.2	0.02	404972	1.36366e-05		TRUE	6.72205e-10		0.0474007	41.1012
PGM1	Lymphoid leukemia, chronic		1	64107284	rs2269247	T	C	T	C	FALSE	FALSE	FALSE	TRUE	TRUE	TRUE		0.293667	0.315217	0.0515113	1.65759e-08	828	0.0378586		-0.014	0.18	0.082	0.87	404972	7.19789e-08		TRUE	1.62897e-08		0.0372308	31.9419
FAM3B	Lymphoid leukemia, chronic		21	42721107	rs17000823	C	A	C	A	FALSE	FALSE	FALSE	TRUE	TRUE	TRUE		-1.44123	0.0217391	0.157971	5.4561e-19	828	0.0915451		-0.31	0.036	0.17	0.068	404972	8.21106e-06		TRUE	6.69007e-19		0.0883472	80.0467
IFNAR1	Lymphoid leukemia, chronic		21	34698807	rs2211687	G	A	G	A	FALSE	FALSE	FALSE	TRUE	TRUE	TRUE		-1.01561	0.107488	0.0719577	1.10978e-40	828	0.194307		0.17	0.13	0.094	0.066	404972	8.07636e-06		TRUE	1.62789e-41		0.197906	203.804
TFF1	Lymphoid leukemia, chronic		21	43787038	rs3761376	A	G	A	G	FALSE	FALSE	FALSE	TRUE	TRUE	TRUE		-0.530305	0.182971	0.0627255	1.26208e-16	828	0.0796416		0.078	0.24	0.075	0.3	404972	2.67081e-06		TRUE	1.26798e-16		0.0840816	75.8271
SERPINF1	Lymphoid leukemia, chronic		17	1665424	rs58697961	A	G	A	G	FALSE	FALSE	FALSE	TRUE	TRUE	TRUE		-0.51672	0.438406	0.0460567	2.74985e-27	828	0.132235		0.095	0.35	0.066	0.15	404972	5.11604e-06		TRUE	1.6101e-27		0.131474	125.036
FTCD	Lymphoid leukemia, chronic		21	47572887	rs61735836	T	C	T	C	FALSE	FALSE	FALSE	TRUE	TRUE	TRUE		0.588808	0.0640097	0.098734	3.6557e-09	828	0.0412787		-0.17	0.039	0.2	0.37	404972	1.78408e-06		TRUE	4.26271e-09		0.0415427	35.8015
PLXNB2	Lymphoid leukemia, chronic		22	50727921	rs28578714	C	T	C	T	FALSE	FALSE	FALSE	TRUE	TRUE	TRUE		0.616973	0.386473	0.0440167	3.3595e-40	828	0.192153		-0.0067	0.4	0.065	0.92	404972	2.62361e-08		TRUE	1.871e-41		0.180516	181.951
BPNT2	Lymphoid leukemia, chronic		8	57859634	rs62511997	T	C	T	C	FALSE	FALSE	FALSE	TRUE	TRUE	TRUE		-0.746667	0.044686	0.115521	1.74822e-10	828	0.048142		0.13	0.078	0.12	0.27	404972	2.89801e-06		TRUE	2.13988e-10		0.0475994	41.2821
SIRPG	Lymphoid leukemia, chronic		20	1610062	rs1048055	C	A	C	A	FALSE	FALSE	FALSE	TRUE	TRUE	TRUE		0.321465	0.727053	0.052988	1.98619e-09	828	0.0426579		-0.041	0.66	0.067	0.54	404972	9.24687e-07		TRUE	2.16102e-09		0.0410149	35.3273
PPT1	Lymphoid leukemia, chronic		1	40559686	rs7533094	A	G	A	G	FALSE	FALSE	FALSE	TRUE	TRUE	TRUE		-0.695448	0.126208	0.0696177	2.92248e-22	828	0.10779		0.012	0.042	0.16	0.94	404972	1.38899e-08		TRUE	1.38136e-22		0.106673	98.6334
MAN2B2	Lymphoid leukemia, chronic		4	6681723	rs4689512	C	T	C	T	FALSE	FALSE	FALSE	TRUE	TRUE	TRUE		-0.444746	0.735507	0.0535334	3.97655e-16	828	0.0771155		0.0098	0.69	0.069	0.89	404972	4.98117e-08		TRUE	2.92034e-16		0.0769582	68.8674
ABO	Lymphoid leukemia, chronic		9	136194595	rs17150482	C	T	C	T	FALSE	FALSE	FALSE	TRUE	TRUE	TRUE		-0.330028	0.362319	0.049798	6.16365e-11	828	0.0504891		0.011	0.28	0.07	0.87	404972	6.09771e-08		TRUE	5.66872e-11		0.0503299	43.7757
ABO	Lymphoid leukemia, chronic		9	136137065	rs687621	A	G	A	G	FALSE	FALSE	FALSE	TRUE	TRUE	TRUE		-1.14026	0.592995	0.0311496	4.31099e-175	828	0.618651		-0.02	0.68	0.068	0.77	404972	2.13609e-07		TRUE	6.91314e-204		0.627608	1392.09
EPHB6	Lymphoid leukemia, chronic		7	142552547	rs7789303	A	G	A	G	FALSE	FALSE	FALSE	TRUE	TRUE	TRUE		0.310588	0.747585	0.0526086	5.18586e-09	828	0.040488		-0.16	0.73	0.072	0.024	404972	1.2194e-05		TRUE	8.75224e-09		0.0364062	31.2077
TREM1	Lymphoid leukemia, chronic		6	41254628	rs13210325	T	C	T	C	FALSE	FALSE	FALSE	TRUE	TRUE	TRUE		-0.786666	0.0791063	0.0854655	2.75644e-19	828	0.0930279		-0.027	0.089	0.11	0.81	404972	1.48771e-07		TRUE	1.74468e-19		0.0901636	81.8555
TREM1	Lymphoid leukemia, chronic		6	41220384	rs4714443	A	G	A	G	FALSE	FALSE	FALSE	TRUE	TRUE	TRUE		-0.461381	0.153382	0.0651839	3.12248e-12	828	0.0571854		-0.067	0.15	0.089	0.45	404972	1.39941e-06		TRUE	3.32712e-12		0.0552855	48.3382
CPA4	Lymphoid leukemia, chronic		7	129938598	rs34587586	T	G	T	G	FALSE	FALSE	FALSE	TRUE	TRUE	TRUE		-1.09052	0.365338	0.0332764	1.43294e-151	828	0.565258		-0.12	0.4	0.065	0.072	404972	8.41607e-06		TRUE	5.70706e-172		0.551486	1015.64
BTD	Lymphoid leukemia, chronic		3	15549967	rs13100619	C	A	C	A	FALSE	FALSE	FALSE	TRUE	TRUE	TRUE		-1.41234	0.0567633	0.0951096	2.17859e-44	828	0.21071		-0.27	0.059	0.13	0.045	404972	1.06516e-05		TRUE	2.12857e-45		0.213598	224.353
SIGLEC5	Lymphoid leukemia, chronic		19	52151087	rs113349196	G	A	G	A	FALSE	FALSE	FALSE	TRUE	TRUE	TRUE		-1.14636	0.161232	0.0549848	6.89409e-78	828	0.344791		-0.24	0.11	0.1	0.021	404972	1.42231e-05		TRUE	2.87754e-82		0.355439	455.492
CRISP2	Lymphoid leukemia, chronic		6	49710105	rs555247	A	G	A	G	FALSE	FALSE	FALSE	TRUE	TRUE	TRUE		0.625499	0.446256	0.0456422	1.14757e-38	828	0.185252		0.12	0.45	0.063	0.049	404972	8.9589e-06		TRUE	2.37978e-39		0.193364	198.006
FKBP7	Lymphoid leukemia, chronic		2	179333109	rs7587593	G	A	G	A	FALSE	FALSE	FALSE	TRUE	TRUE	TRUE		0.590808	0.225242	0.0534716	1.44739e-26	828	0.128766		-0.074	0.19	0.08	0.36	404972	2.11281e-06		TRUE	7.02673e-27		0.121825	114.588
MFAP2	Lymphoid leukemia, chronic		1	17306923	rs56265117	T	C	T	C	FALSE	FALSE	FALSE	TRUE	TRUE	TRUE		-0.305027	0.318841	0.0514024	4.34453e-09	828	0.0408883		-0.074	0.27	0.071	0.3	404972	2.68239e-06		TRUE	5.34131e-09		0.0404138	34.7877
B3GNT8	Lymphoid leukemia, chronic		19	41932612	rs284663	T	C	T	C	FALSE	FALSE	FALSE	TRUE	TRUE	TRUE		0.864811	0.631643	0.0445213	1.62069e-69	828	0.313564		0.051	0.61	0.065	0.43	404972	1.52016e-06		TRUE	2.15433e-73		0.348027	440.924
ICOSLG	Lymphoid leukemia, chronic		21	45683575	rs2838537	T	G	T	G	FALSE	FALSE	FALSE	TRUE	TRUE	TRUE		-0.426683	0.695652	0.0512762	3.58158e-16	828	0.077346		0.086	0.64	0.066	0.2	404972	4.19261e-06		TRUE	4.048e-16		0.0770909	68.9961
AZGP1	Lymphoid leukemia, chronic		7	99541636	rs1981549	G	A	G	A	FALSE	FALSE	FALSE	TRUE	TRUE	TRUE		-0.365654	0.326691	0.0516645	3.13662e-12	828	0.0571751		-0.031	0.29	0.07	0.66	404972	4.84289e-07		TRUE	3.02649e-12		0.0588196	51.6214
CBLN1	Lymphoid leukemia, chronic		16	49005823	rs11859080	G	T	G	T	FALSE	FALSE	FALSE	TRUE	TRUE	TRUE		-1.09336	0.143116	0.0589836	2.08798e-64	828	0.293781		-0.072	0.14	0.092	0.43	404972	1.5124e-06		TRUE	1.13194e-67		0.293202	342.65
CBLN1	Lymphoid leukemia, chronic		16	49182196	rs1510980	T	A	T	A	FALSE	TRUE	FALSE	TRUE	TRUE	TRUE		-0.570342	0.080314	0.0870196	9.844e-11	828	0.0494354		0.15	0.076	0.12	0.19	404972	3.8583e-06		TRUE	1.26138e-10		0.0480542	41.6965
PSG5	Lymphoid leukemia, chronic		19	43547240	rs12462178	A	G	A	G	FALSE	FALSE	FALSE	TRUE	TRUE	TRUE		0.680833	0.0942029	0.080974	1.81748e-16	828	0.0788397		0.2	0.059	0.13	0.13	404972	5.84451e-06		TRUE	2.21767e-16		0.0791054	70.9539
WFDC1	Lymphoid leukemia, chronic		16	84328494	rs400345	T	C	T	C	FALSE	FALSE	FALSE	TRUE	TRUE	TRUE		-0.623547	0.281401	0.0494063	1.6145e-33	828	0.161664		-0.12	0.18	0.082	0.16	404972	5.28822e-06		TRUE	5.01742e-34		0.157246	154.12
NMB	Lymphoid leukemia, chronic		15	85268036	rs62021226	C	T	C	T	FALSE	FALSE	FALSE	TRUE	TRUE	TRUE		-0.331548	0.219203	0.058462	1.96096e-08	828	0.037478		-0.066	0.28	0.071	0.35	404972	2.13377e-06		TRUE	2.35124e-08		0.0376277	32.2957
ITIH2	Lymphoid leukemia, chronic		10	7740454	rs111354914	G	A	G	A	FALSE	FALSE	FALSE	TRUE	TRUE	TRUE		1.17026	0.093599	0.0741061	2.73532e-49	828	0.231897		-0.13	0.063	0.13	0.34	404972	2.46931e-06		TRUE	5.48578e-51		0.232373	250.044
MICB	Lymphoid leukemia, chronic		6	31436738	rs3131617	T	A	T	A	FALSE	TRUE	FALSE	TRUE	TRUE	TRUE		-0.979412	0.0996377	0.0766876	3.22701e-34	828	0.164906		0.25	0.14	0.09	0.0062	404972	1.9053e-05		TRUE	1.91763e-34		0.172108	171.715
PSG9	Lymphoid leukemia, chronic		19	43848623	rs143091816	C	A	C	A	FALSE	FALSE	FALSE	TRUE	TRUE	TRUE		0.879432	0.0531401	0.108579	1.97643e-15	828	0.073577		-0.024	0.019	0.24	0.92	404972	2.46932e-08		TRUE	1.48197e-15		0.0778292	69.7126
REG3G	Lymphoid leukemia, chronic		2	79310681	rs1522857	G	A	G	A	FALSE	FALSE	FALSE	TRUE	TRUE	TRUE		-0.313962	0.716787	0.0542045	9.8734e-09	828	0.0390313		-0.18	0.79	0.078	0.021	404972	1.315e-05		TRUE	1.69772e-08		0.040021	34.4355
GGH	Lymphoid leukemia, chronic		8	63924794	rs12682112	C	A	C	A	FALSE	FALSE	FALSE	TRUE	TRUE	TRUE		0.679289	0.130435	0.0695151	2.03992e-21	828	0.103624		-0.12	0.085	0.11	0.31	404972	2.93868e-06		TRUE	1.60396e-21		0.104673	96.5681
GGH	Lymphoid leukemia, chronic		8	64005582	rs28393982	T	G	T	G	FALSE	FALSE	FALSE	TRUE	TRUE	TRUE		-0.321169	0.410024	0.0492655	1.22974e-10	828	0.0489341		-0.047	0.31	0.068	0.49	404972	1.17965e-06		TRUE	1.33747e-10		0.0499046	43.3864
GAA	Lymphoid leukemia, chronic		17	78074446	rs3816257	C	A	C	A	FALSE	FALSE	FALSE	TRUE	TRUE	TRUE		-0.427746	0.354469	0.0505178	1.14039e-16	828	0.0798647		-0.03	0.39	0.065	0.65	404972	5.26008e-07		TRUE	9.17959e-17		0.0837331	75.4841
CPQ	Lymphoid leukemia, chronic		8	97749838	rs142049763	C	G	C	G	FALSE	TRUE	FALSE	TRUE	TRUE	TRUE		-1.4174	0.00905797	0.255973	4.12838e-08	828	0.0357921		-0.047	0.018	0.24	0.85	404972	9.47001e-08		TRUE	4.1149e-08		0.0360657	30.9048
CPQ	Lymphoid leukemia, chronic		8	98016920	rs28631213	T	A	T	A	FALSE	TRUE	FALSE	TRUE	TRUE	TRUE		0.909691	0.0368357	0.126905	1.68576e-12	828	0.0585653		-0.21	0.034	0.17	0.23	404972	3.76805e-06		TRUE	2.08376e-12		0.0587201	51.5286
TPSAB1	Lymphoid leukemia, chronic		16	1273391	rs2294609	C	T	C	T	FALSE	FALSE	FALSE	TRUE	TRUE	TRUE		-1.38277	0.0120773	0.221283	6.61659e-10	828	0.0451402		-0.12	0.02	0.23	0.61	404972	6.72177e-07		TRUE	6.95636e-10		0.0456271	39.4898
TPSAB1	Lymphoid leukemia, chronic		16	1217503	rs34777355	T	A	T	A	FALSE	TRUE	FALSE	TRUE	TRUE	TRUE		1.33449	0.0277778	0.144504	2.1299e-19	828	0.0935873		0.052	0.021	0.23	0.82	404972	1.2622e-07		TRUE	1.32762e-19		0.0961887	87.9076
TPSAB1	Lymphoid leukemia, chronic		16	1223350	rs72775430	A	G	A	G	FALSE	FALSE	FALSE	TRUE	TRUE	TRUE		1.22149	0.0229469	0.16062	7.76139e-14	828	0.065435		0.45	0.018	0.24	0.06	404972	8.68112e-06		TRUE	1.15324e-13		0.066904	59.2251
C4BPA	Lymphoid leukemia, chronic		1	207273751	rs2808466	C	T	C	T	FALSE	FALSE	FALSE	TRUE	TRUE	TRUE		0.807771	0.106884	0.0741502	6.4819e-26	828	0.125623		0.081	0.12	0.098	0.41	404972	1.68692e-06		TRUE	3.18157e-26		0.124574	117.541
FAS	Lymphoid leukemia, chronic		10	90769998	rs982764	C	T	C	T	FALSE	FALSE	FALSE	TRUE	TRUE	TRUE		-0.446809	0.366546	0.0493384	9.58018e-19	828	0.0903197		-0.11	0.31	0.068	0.093	404972	6.46163e-06		TRUE	1.0938e-18		0.092708	84.4015
ICAM4	Lymphoid leukemia, chronic		19	10482638	rs74675346	A	C	A	C	FALSE	FALSE	FALSE	TRUE	TRUE	TRUE		-0.689506	0.0464976	0.115569	3.60015e-09	828	0.0413133		0.084	0.033	0.18	0.64	404972	5.37762e-07		TRUE	3.78114e-09		0.0421559	36.3533
NUDT9	Lymphoid leukemia, chronic		4	88361716	rs28529046	T	C	T	C	FALSE	FALSE	FALSE	TRUE	TRUE	TRUE		-0.454885	0.126812	0.0740079	1.23204e-09	828	0.0437366		-0.0064	0.14	0.092	0.94	404972	1.19498e-08		TRUE	1.14693e-09		0.0458249	39.6692
MANSC1	Lymphoid leukemia, chronic		12	12494394	rs61922045	C	A	C	A	FALSE	FALSE	FALSE	TRUE	TRUE	TRUE		0.475741	0.0887681	0.0851863	3.17728e-08	828	0.0363852		0.065	0.12	0.096	0.5	404972	1.13204e-06		TRUE	3.57572e-08		0.0366148	31.3933
MANSC4	Lymphoid leukemia, chronic		12	27920001	rs12367102	T	C	T	C	FALSE	FALSE	FALSE	TRUE	TRUE	TRUE		0.597133	0.213164	0.055777	3.89808e-25	828	0.121849		-0.049	0.23	0.075	0.51	404972	1.05401e-06		TRUE	1.88688e-25		0.119611	112.221
LAMC2	Lymphoid leukemia, chronic		1	183155305	rs2276543	A	G	A	G	FALSE	FALSE	FALSE	TRUE	TRUE	TRUE		0.705652	0.366546	0.0446088	1.96905e-49	828	0.232506		0.054	0.28	0.07	0.45	404972	1.46949e-06		TRUE	3.28685e-51		0.231236	248.451
B4GALT2	Lymphoid leukemia, chronic		1	44440769	rs2286241	C	G	C	G	FALSE	TRUE	FALSE	TRUE	TRUE	TRUE		-0.834026	0.031401	0.134674	9.30097e-10	828	0.0443712		0.073	0.053	0.14	0.61	404972	6.71377e-07		TRUE	9.80847e-10		0.0423133	36.495
CDH11	Lymphoid leukemia, chronic		16	64810100	rs149827271	A	G	A	G	FALSE	FALSE	FALSE	TRUE	TRUE	TRUE		-0.691732	0.0501208	0.110187	5.5429e-10	828	0.04554		-0.23	0.013	0.29	0.43	404972	1.55323e-06		TRUE	6.28718e-10		0.0455609	39.4297
CDH11	Lymphoid leukemia, chronic		16	65005395	rs3785315	C	T	C	T	FALSE	FALSE	FALSE	TRUE	TRUE	TRUE		-1.05168	0.190217	0.0523772	2.44497e-73	828	0.327999		-0.18	0.11	0.1	0.08	404972	8.00053e-06		TRUE	2.46822e-77		0.340734	426.908
VIT	Lymphoid leukemia, chronic		2	36994439	rs11124542	C	A	C	A	FALSE	FALSE	FALSE	TRUE	TRUE	TRUE		0.327556	0.425725	0.0494447	6.26946e-11	828	0.0504509		0.026	0.4	0.064	0.69	404972	4.07534e-07		TRUE	6.21717e-11		0.0524626	45.7334
PDGFRL	Lymphoid leukemia, chronic		8	17455263	rs2517164	G	A	G	A	FALSE	FALSE	FALSE	TRUE	TRUE	TRUE		0.928905	0.964372	0.131227	3.11192e-12	828	0.0571925		0.22	0.97	0.18	0.22	404972	3.68872e-06		TRUE	3.85348e-12		0.0592937	52.0637
GSTM3	Lymphoid leukemia, chronic		1	110266754	rs11101992	C	A	C	A	FALSE	FALSE	FALSE	TRUE	TRUE	TRUE		0.463452	0.225242	0.0565992	1.00167e-15	828	0.0750782		0.1	0.24	0.073	0.15	404972	4.63372e-06		TRUE	1.17997e-15		0.0749644	66.9386
GSTM3	Lymphoid leukemia, chronic		1	110052900	rs35608606	T	G	T	G	FALSE	FALSE	FALSE	TRUE	TRUE	TRUE		-0.269213	0.393116	0.0485628	3.98766e-08	828	0.0358707		0.069	0.42	0.064	0.28	404972	2.87021e-06		TRUE	4.97379e-08		0.0345819	29.5878
NQO1	Lymphoid leukemia, chronic		16	69745145	rs1800566	A	G	A	G	FALSE	FALSE	FALSE	TRUE	TRUE	TRUE		-0.69168	0.208333	0.0538984	1.66506e-34	828	0.166235		-0.05	0.18	0.082	0.54	404972	9.18098e-07		TRUE	2.8453e-35		0.157812	154.779
TIRAP	Lymphoid leukemia, chronic		11	126160826	rs8177399	T	C	T	C	FALSE	FALSE	FALSE	TRUE	TRUE	TRUE		-1.10666	0.0440821	0.114519	5.29453e-21	828	0.101573		0.013	0.022	0.22	0.95	404972	8.62221e-09		TRUE	2.74299e-21		0.103215	95.0677
AKR1B1	Lymphoid leukemia, chronic		7	134198802	rs149170555	A	T	A	T	FALSE	TRUE	FALSE	TRUE	TRUE	TRUE		-1.24753	0.0163043	0.183599	2.07494e-11	828	0.0529371		0.18	0.015	0.27	0.51	404972	1.09747e-06		TRUE	2.19956e-11		0.0499223	43.4026
FBP2	Lymphoid leukemia, chronic		9	97350670	rs2679604	G	A	G	A	FALSE	FALSE	FALSE	TRUE	TRUE	TRUE		0.516704	0.896135	0.0796058	1.47159e-10	828	0.0485299		0.048	0.85	0.089	0.59	404972	7.18256e-07		TRUE	1.53277e-10		0.0497	43.1992
WARS1	Lymphoid leukemia, chronic		14	100686816	rs34820917	A	G	A	G	FALSE	FALSE	FALSE	TRUE	TRUE	TRUE		-0.529782	0.089372	0.084585	6.05755e-10	828	0.0453395		0.053	0.066	0.13	0.68	404972	4.10433e-07		TRUE	6.15927e-10		0.0456843	39.5417
PPIL1	Lymphoid leukemia, chronic		6	36805767	rs10440825	A	G	A	G	FALSE	FALSE	FALSE	TRUE	TRUE	TRUE		-1.59897	0.0187198	0.174488	3.88324e-19	828	0.0922827		-0.23	0.025	0.2	0.25	404972	3.26566e-06		TRUE	3.59574e-19		0.0939301	85.6295
NPW	Lymphoid leukemia, chronic		16	2066458	rs12933410	G	T	G	T	FALSE	FALSE	FALSE	TRUE	TRUE	TRUE		-0.446663	0.193237	0.0597806	2.01698e-13	828	0.0633077		-0.011	0.22	0.076	0.89	404972	5.17291e-08		TRUE	1.68732e-13		0.0622051	54.7896

## Sheet: Supplementary Table 2
Supplementary Table 2. The association between proteins and CLL in the MR analysis
exposure	method	nsnp	beta	se	pval	OR	95% LCI	95% UCI	Pval FDR
SIGLEC12	Wald ratio	1	0.112106	0.0803423	0.162911	1.11863	0.955648	1.30941	0.819816
AMY2B	Wald ratio	1	-0.0454485	0.201993	0.821979	0.955569	0.643164	1.41972	0.968761
TMEM190	Wald ratio	1	-0.0339552	0.0629169	0.589416	0.966615	0.854471	1.09348	0.959101
CHIT1	Wald ratio	1	-0.00487581	0.079232	0.95093	0.995136	0.851999	1.16232	0.989415
MMP10	Wald ratio	1	0.0158945	0.170987	0.925937	1.01602	0.726702	1.42053	0.985938
RPN1	Wald ratio	1	-0.238412	0.154968	0.123936	0.787878	0.581497	1.06751	0.782412
CSF2RB	Wald ratio	1	0.0995913	0.0765153	0.193058	1.10472	0.950869	1.28346	0.83928
SLITRK3	Wald ratio	1	-0.0028726	0.205502	0.988847	0.997132	0.666539	1.49169	0.99682
MFAP2	Wald ratio	1	0.0972548	0.151812	0.521766	1.10214	0.818487	1.4841	0.959101
APMAP	Wald ratio	1	-0.0512037	0.175555	0.770541	0.950085	0.673483	1.34029	0.966299
MSMB	Wald ratio	1	0.037431	0.0640268	0.558806	1.03814	0.915705	1.17695	0.959101
GNPTG	Wald ratio	1	-0.0303614	0.106827	0.776249	0.970095	0.786831	1.19604	0.966299
SEMA3E	Wald ratio	1	-0.320238	0.184608	0.082795	0.725976	0.50557	1.04247	0.759246
SFTPB	Wald ratio	1	-0.0793591	0.11627	0.494898	0.923708	0.735468	1.16013	0.959101
ACE	Wald ratio	1	0.0553587	0.0908451	0.542276	1.05692	0.884531	1.26291	0.959101
DKK3	Wald ratio	1	0.143355	0.241255	0.552376	1.15414	0.719279	1.85191	0.959101
PROK2	Wald ratio	1	0.0126996	0.122566	0.917475	1.01278	0.796498	1.28779	0.985938
PILRA	Inverse variance weighted	2	-0.052913	0.0587589	0.367849	0.948462	0.845286	1.06423	0.962511
SMPD1	Wald ratio	1	-0.0210974	0.205348	0.91817	0.979124	0.654699	1.46431	0.985938
B4GALT6	Wald ratio	1	0.0150373	0.11457	0.895578	1.01515	0.810974	1.27073	0.985938
EBI3	Wald ratio	1	0.10478	0.0666781	0.116083	1.11047	0.974424	1.2655	0.759246
PLXNB2	Inverse variance weighted	2	0.0170704	0.0575807	0.766878	1.01722	0.908657	1.13875	0.98905
OSMR	Wald ratio	1	0.147373	0.154621	0.340527	1.15879	0.85583	1.56899	0.918039
CYB5D2	Inverse variance weighted	2	-0.0267208	0.115978	0.817784	0.973633	0.775663	1.22213	0.98905
AHSG	Wald ratio	1	0.0787683	0.0604501	0.192564	1.08195	0.961064	1.21805	0.83928
ART3	Wald ratio	1	0.0187181	0.189711	0.921403	1.01889	0.702497	1.47779	0.985938
SPINK7	Wald ratio	1	0.134076	0.213529	0.530065	1.14348	0.752435	1.73775	0.959101
ACHE	Wald ratio	1	0.0386728	0.128231	0.762967	1.03943	0.808431	1.33643	0.966299
HSPB1	Wald ratio	1	-0.288453	0.125562	0.0216018	0.749422	0.58593	0.958533	0.578905
CHI3L1	Wald ratio	1	-0.0368514	0.0760803	0.62812	0.963819	0.830299	1.11881	0.959101
SVEP1	Wald ratio	1	0.203172	0.174147	0.243345	1.22528	0.870962	1.72375	0.870288
SPATA20	Wald ratio	1	-0.0834568	0.0966342	0.387788	0.919931	0.761199	1.11176	0.928854
ANGPTL1	Inverse variance weighted	2	0.0707198	0.107513	0.510678	1.07328	0.869354	1.32504	0.962511
KIAA1549L	Wald ratio	1	-0.0312677	0.0967809	0.746637	0.969216	0.80175	1.17166	0.96581
COL6A1	Wald ratio	1	-0.130577	0.144085	0.364804	0.877589	0.661673	1.16396	0.922813
KLK13	Wald ratio	1	0.124991	0.139821	0.371354	1.13314	0.86152	1.49039	0.928854
SVEP1	Inverse variance weighted	2	0.195399	0.14147	0.167216	1.2158	0.92138	1.60429	0.962511
CLEC12A	Inverse variance weighted	2	0.0265252	0.057741	0.645959	1.02688	0.917001	1.14993	0.98905
NAGPA	Wald ratio	1	0.0568275	0.174692	0.744953	1.05847	0.751587	1.49067	0.96581
FGFBP3	Wald ratio	1	0.192091	0.175283	0.273127	1.21178	0.859449	1.70855	0.871986
TCN1	Wald ratio	1	-0.251648	0.2102	0.231235	0.777519	0.514974	1.17391	0.862983
BPIFB1	Wald ratio	1	0.169314	0.14258	0.23503	1.18449	0.895706	1.56638	0.862983
QDPR	Wald ratio	1	0.289496	0.160336	0.0709878	1.33575	0.975541	1.82897	0.759246
COL11A2	Wald ratio	1	0.278855	0.296284	0.346614	1.32162	0.739441	2.36215	0.918039
TNR	Wald ratio	1	0.170366	0.227155	0.453255	1.18574	0.75968	1.85075	0.959101
TYMP	Wald ratio	1	-0.35987	0.191008	0.0595571	0.697767	0.479868	1.01461	0.759246
ADH7	Wald ratio	1	0.0578109	0.176644	0.743462	1.05951	0.749453	1.49785	0.96581
ATF6B	Wald ratio	1	-0.193589	0.244534	0.428555	0.823996	0.510239	1.33069	0.951109
CA8	Wald ratio	1	-0.117373	0.141733	0.4076	0.889254	0.673566	1.17401	0.949419
FAH	Wald ratio	1	-0.0103477	0.13222	0.937621	0.989706	0.763762	1.28249	0.988092
APOL1	Wald ratio	1	0.178194	0.155638	0.252239	1.19506	0.88086	1.62133	0.871986
APOL1	Wald ratio	1	0.141268	0.113015	0.2113	1.15173	0.922894	1.43732	0.860421
FABP1	Wald ratio	1	-0.352343	0.239594	0.141403	0.703039	0.439575	1.12441	0.802017
LRRN1	Wald ratio	1	0.0724385	0.227664	0.750347	1.07513	0.688126	1.67977	0.965872
DDR1	Inverse variance weighted	2	-0.0206956	0.133437	0.876746	0.979517	0.754098	1.27232	0.98905
CD7	Wald ratio	1	-0.0570641	0.131686	0.664773	0.944534	0.729665	1.22268	0.959101
SHMT1	Wald ratio	1	0.0815609	0.15147	0.590258	1.08498	0.806283	1.46001	0.959101
EGFLAM	Wald ratio	1	0.466056	0.282458	0.0989429	1.5937	0.916162	2.77229	0.759246
RNPEP	Wald ratio	1	-0.0130995	0.141392	0.926184	0.986986	0.748093	1.30217	0.985938
HIBCH	Wald ratio	1	0.111565	0.123107	0.364804	1.11803	0.878338	1.42312	0.922813
MAX	Wald ratio	1	0.376254	0.218911	0.0856599	1.45682	0.948558	2.23741	0.759246
GSTO1	Wald ratio	1	-0.209028	0.0836112	0.0124193	0.811372	0.68873	0.955854	0.578905
GSTA1	Wald ratio	1	0.261467	0.143807	0.0690363	1.29883	0.979812	1.72173	0.759246
PPIH	Wald ratio	1	1.05401	1.53311	0.491768	2.86914	0.142149	57.9111	0.959101
GLRX2	Wald ratio	1	0.23148	0.181877	0.203115	1.26046	0.882498	1.80031	0.860421
PDCD5	Wald ratio	1	0.00754318	0.173493	0.96532	1.00757	0.717126	1.41565	0.990954
HPGDS	Wald ratio	1	-0.0623387	0.115772	0.590258	0.939565	0.748824	1.17889	0.959101
NT5C	Wald ratio	1	-0.167428	0.136986	0.221624	0.845838	0.646669	1.10635	0.860421
ARL3	Wald ratio	1	0.115424	0.256498	0.65271	1.12235	0.67888	1.85551	0.959101
GCA	Wald ratio	1	0.0342944	0.197193	0.861934	1.03489	0.703137	1.52317	0.977756
AP1G2	Wald ratio	1	-1.50495	1.50495	0.317311	0.222028	0.0116243	4.24081	0.906958
PTGFRN	Inverse variance weighted	2	0.097591	0.104658	0.35109	1.10251	0.898042	1.35354	0.962511
ACYP2	Wald ratio	1	0.0466862	0.226248	0.836518	1.04779	0.672495	1.63253	0.973069
S100A6	Inverse variance weighted	2	0.198488	0.161593	0.219328	1.21956	0.888487	1.67399	0.962511
SECTM1	Wald ratio	1	0.222845	0.185222	0.228928	1.24963	0.869193	1.79657	0.862983
REG1A	Wald ratio	1	0.0964289	0.226892	0.670837	1.10123	0.705902	1.71796	0.959101
CD177	Inverse variance weighted	2	0.27688	0.138062	0.0449123	1.31901	1.0063	1.72889	0.781139
SERPINA10	Wald ratio	1	0.193796	0.0915146	0.034205	1.21385	1.01453	1.45232	0.644587
FLRT2	Wald ratio	1	0.0880647	0.21306	0.679362	1.09206	0.71926	1.65808	0.959101
FLRT3	Wald ratio	1	-0.0322288	0.0811278	0.691176	0.968285	0.825935	1.13517	0.959101
VTN	Wald ratio	1	-0.0261306	0.0548742	0.633939	0.974208	0.874866	1.08483	0.959101
SEMA5A	Wald ratio	1	-0.0329272	0.0754582	0.662573	0.967609	0.834581	1.12184	0.959101
PCSK1	Wald ratio	1	0.0318379	0.0684998	0.642083	1.03235	0.902649	1.18069	0.959101
WFIKKN2	Wald ratio	1	-0.0903046	0.112045	0.42026	0.913653	0.733511	1.13803	0.951109
HDHD2	Wald ratio	1	0.227692	0.167773	0.174736	1.2557	0.903803	1.74461	0.830313
PTGR1	Wald ratio	1	0.368839	0.14883	0.0132025	1.44605	1.08019	1.93585	0.578905
SWAP70	Wald ratio	1	-0.198097	0.165499	0.231318	0.82029	0.593051	1.1346	0.862983
CA10	Wald ratio	1	0.279558	0.296003	0.344943	1.32255	0.740368	2.36251	0.918039
INHBB	Wald ratio	1	0.12651	0.161933	0.434655	1.13486	0.826233	1.55877	0.951109
IL5RA	Wald ratio	1	-0.10387	0.149313	0.486647	0.901342	0.672654	1.20778	0.959101
CCN4	Wald ratio	1	0.0421101	0.156055	0.787282	1.04301	0.76816	1.4162	0.966299
SPARCL1	Wald ratio	1	0.104034	0.126441	0.41063	1.10964	0.866069	1.42171	0.949419
KLK8	Wald ratio	1	0.0838604	0.104825	0.423711	1.08748	0.885505	1.33552	0.951109
SERPING1	Inverse variance weighted	2	0.10732	0.0639864	0.0934973	1.11329	0.982069	1.26204	0.929028
FCN2	Wald ratio	1	-0.00110446	0.10161	0.991328	0.998896	0.818518	1.21902	0.99682
CTSC	Wald ratio	1	-0.09701	0.111157	0.382812	0.907547	0.729878	1.12846	0.928854
C7	Inverse variance weighted	2	0.102263	0.124904	0.412939	1.10767	0.867145	1.41492	0.962511
FRZB	Inverse variance weighted	2	-0.0874801	0.196701	0.656511	0.916237	0.623121	1.34724	0.98905
CA6	Wald ratio	1	-0.0206174	0.101501	0.839037	0.979594	0.802873	1.19521	0.973069
CCL8	Wald ratio	1	-0.0859148	0.0830509	0.300911	0.917672	0.779818	1.0799	0.891678
GNPNAT1	Wald ratio	1	0.224759	0.231894	0.33243	1.25202	0.794729	1.97244	0.918039
CRYZ	Inverse variance weighted	2	-0.0365587	0.0885278	0.679634	0.964101	0.810525	1.14678	0.98905
NMRAL1	Wald ratio	1	0.00928639	0.180569	0.958984	1.00933	0.708484	1.43793	0.989675
GNMT	Wald ratio	1	-0.101307	0.129673	0.434655	0.903655	0.700846	1.16515	0.951109
VEGFA	Wald ratio	1	-0.0291198	0.152879	0.848936	0.9713	0.719814	1.31065	0.97414
GZMB	Wald ratio	1	8.26e-06	0.102944	0.999936	1.00001	0.817289	1.22358	0.999936
IL1RAP	Wald ratio	1	-0.0753323	0.0697815	0.280345	0.927435	0.808881	1.06337	0.871986
IL15RA	Wald ratio	1	0.0272698	0.145439	0.851269	1.02765	0.772757	1.36661	0.97414
CCL25	Wald ratio	1	-0.0107713	0.241426	0.964414	0.989287	0.616334	1.58792	0.990954
CST4	Wald ratio	1	-0.116312	0.174469	0.504985	0.890197	0.632376	1.25313	0.959101
FCN3	Wald ratio	1	-0.354888	0.216876	0.101764	0.701252	0.458422	1.07271	0.759246
XCL1	Wald ratio	1	-0.0981448	0.206621	0.634787	0.906518	0.60464	1.35911	0.959101
IL18R1	Wald ratio	1	-0.032343	0.0983228	0.742195	0.968174	0.798472	1.17394	0.96581
SMPDL3A	Wald ratio	1	-0.124709	0.122027	0.306791	0.882754	0.694973	1.12127	0.898107
CBR3	Wald ratio	1	0.121255	0.0988006	0.21972	1.12891	0.930164	1.37013	0.860421
C1QC	Wald ratio	1	0.0411257	0.142681	0.773167	1.04198	0.787786	1.3782	0.966299
CNTFR	Wald ratio	1	-0.125976	0.318254	0.692228	0.881636	0.472483	1.6451	0.959101
GNLY	Wald ratio	1	-0.15573	0.0960334	0.104884	0.85579	0.708961	1.03303	0.759246
SERPINA4	Wald ratio	1	0.102201	0.131648	0.437563	1.10761	0.855704	1.43366	0.951109
MTHFS	Wald ratio	1	0.26471	0.166389	0.11163	1.30305	0.940435	1.80549	0.759246
TGFB1	Inverse variance weighted	2	-0.158951	0.139564	0.25474	0.853038	0.648887	1.12142	0.962511
CCL15	Wald ratio	1	-0.00295952	0.0887856	0.973409	0.997045	0.837797	1.18656	0.992198
VSIR	Wald ratio	1	-0.0859738	0.231869	0.710797	0.917618	0.582494	1.44555	0.962958
IL1R2	Wald ratio	1	-0.130093	0.151001	0.388942	0.878014	0.653081	1.18042	0.928854
ISG15	Wald ratio	1	-0.0789685	0.194384	0.684559	0.924069	0.631308	1.35259	0.959101
YWHAB	Wald ratio	1	0.758816	1.30083	0.559669	2.13575	0.166826	27.3424	0.959101
PREP	Wald ratio	1	-0.0168233	0.146363	0.908491	0.983317	0.738086	1.31003	0.985938
RIDA	Wald ratio	1	-0.325201	0.219083	0.137709	0.722382	0.470197	1.10982	0.802017
CAPN2	Wald ratio	1	-0.129355	0.282963	0.647568	0.878662	0.504614	1.52998	0.959101
C8G	Wald ratio	1	-0.0752109	0.128062	0.557001	0.927548	0.721652	1.19219	0.959101
CRLF1	Wald ratio	1	-0.158613	0.221459	0.473858	0.853327	0.552847	1.31712	0.959101
CCDC134	Wald ratio	1	0.224616	0.17238	0.192564	1.25184	0.892929	1.75502	0.83928
SDF2	Wald ratio	1	-0.0370806	0.0778692	0.633939	0.963598	0.827204	1.12248	0.959101
KNG1	Wald ratio	1	-0.0479347	0.140984	0.733857	0.953196	0.723059	1.25658	0.965287
APOA5	Wald ratio	1	-0.0156685	0.119818	0.895958	0.984454	0.778403	1.24505	0.985938
BPIFB1	Wald ratio	1	0.172429	0.145203	0.23503	1.18819	0.893893	1.57937	0.862983
BOLA1	Wald ratio	1	0.0268678	0.111177	0.809038	1.02723	0.8261	1.27733	0.967569
CTSE	Wald ratio	1	-0.133684	0.152512	0.380735	0.874867	0.648815	1.17968	0.928854
FABP2	Wald ratio	1	0.0434734	0.0782521	0.578515	1.04443	0.895923	1.21756	0.959101
FCGR3A	Wald ratio	1	0.0884321	0.216909	0.6835	1.09246	0.714116	1.67125	0.959101
GAS6	Wald ratio	1	0.15721	0.181605	0.38667	1.17024	0.819767	1.67055	0.928854
GSTM1	Wald ratio	1	0.077378	0.127197	0.542966	1.08045	0.84204	1.38636	0.959101
GM2A	Wald ratio	1	0.23297	0.196323	0.235359	1.26234	0.85914	1.85478	0.862983
NT5E	Wald ratio	1	-0.0406335	0.150495	0.78716	0.960181	0.714907	1.2896	0.966299
LRP11	Wald ratio	1	0.121561	0.0802303	0.129734	1.12926	0.964939	1.32156	0.796944
PLTP	Wald ratio	1	0.0421227	0.106623	0.692797	1.04302	0.846319	1.28544	0.959101
REG3G	Inverse variance weighted	2	0.155746	0.176534	0.377643	1.16853	0.826744	1.65161	0.962511
VNN2	Wald ratio	1	0.00919798	0.0948099	0.922715	1.00924	0.83809	1.21534	0.985938
AGRN	Wald ratio	1	-0.0751795	0.218704	0.731034	0.927577	0.604206	1.42401	0.965287
AOC1	Wald ratio	1	0.00221191	0.077417	0.977206	1.00221	0.861117	1.16643	0.99224
ATRN	Wald ratio	1	-0.0183493	0.161474	0.909526	0.981818	0.715454	1.34735	0.985938
LEFTY2	Wald ratio	1	-0.125859	0.143219	0.379516	0.881739	0.665932	1.16748	0.928854
LEFTY2	Wald ratio	1	-0.081076	0.0922589	0.379516	0.922124	0.769585	1.1049	0.928854
NPTXR	Wald ratio	1	-0.10185	0.156169	0.514289	0.903165	0.665018	1.2266	0.959101
BCHE	Wald ratio	1	0.0652567	0.168086	0.697842	1.06743	0.767827	1.48395	0.959101
SAA1	Wald ratio	1	0.0164197	0.138936	0.905924	1.01656	0.774223	1.33474	0.985938
SAA4	Inverse variance weighted	2	-0.150115	0.099713	0.132203	0.860609	0.707829	1.04637	0.962511
CLSTN1	Wald ratio	1	0.0456578	0.0837059	0.585441	1.04672	0.888336	1.23333	0.959101
GLIPR2	Wald ratio	1	-3.55753	1.75222	0.0423257	0.0285092	0.000919325	0.884099	0.664054
ALAD	Wald ratio	1	-0.111198	0.18794	0.554074	0.894762	0.619056	1.29326	0.959101
GSS	Wald ratio	1	-0.0891928	0.263862	0.735342	0.914669	0.545331	1.53415	0.965287
MSR1	Wald ratio	1	0.0593253	0.127126	0.640738	1.06112	0.827091	1.36137	0.959101
AMY2B	Wald ratio	1	-0.00106974	0.15312	0.994426	0.998931	0.739941	1.34857	0.998012
ENPEP	Wald ratio	1	-0.0155579	0.11582	0.893143	0.984562	0.784612	1.23547	0.985938
ANTXR2	Wald ratio	1	0.370343	0.242406	0.126568	1.44823	0.900529	2.32905	0.792139
TCN2	Wald ratio	1	0.114263	0.0553734	0.0390659	1.12105	1.00575	1.24956	0.644587
RNASE3	Inverse variance weighted	2	-0.0526606	0.120053	0.66092	0.948702	0.749788	1.20039	0.98905
FCN1	Wald ratio	1	0.218668	0.159031	0.169131	1.24442	0.911163	1.69956	0.829658
FCRLB	Wald ratio	1	-0.106618	0.159081	0.502722	0.898869	0.658088	1.22775	0.959101
IL6R	Wald ratio	1	-0.103108	0.0549908	0.0607927	0.90203	0.809863	1.00469	0.759246
LILRA2	Inverse variance weighted	2	-0.281607	0.354576	0.427075	0.75457	0.376598	1.51189	0.962511
LILRB3	Inverse variance weighted	3	0.107644	0.11241	0.338264	1.11365	0.893437	1.38814	0.962511
SMOC2	Wald ratio	1	0.128143	0.28983	0.73498	1.13672	0.644086	2.00614	0.957922
BTD	Wald ratio	1	0.0897059	0.0932205	0.3359	1.09385	0.911188	1.31314	0.662281
COL10A1	Wald ratio	1	0.0890217	0.102174	0.475471	1.0931	0.894724	1.33547	0.9068
INHBC	Wald ratio	1	0.196354	0.12763	0.123936	1.21696	0.947621	1.56285	0.782412
CFHR5	Wald ratio	1	0.2079	0.100597	0.0387656	1.23109	1.01079	1.49941	0.644587
IGF2R	Wald ratio	1	-0.234982	0.149534	0.116083	0.790585	0.589743	1.05983	0.759246
NID2	Wald ratio	1	-0.0606526	0.0590352	0.304233	0.94115	0.838315	1.0566	0.89786
LGR5	Wald ratio	1	-0.0579503	0.171705	0.73574	0.943697	0.674023	1.32127	0.965287
TREM2	Wald ratio	1	0.20793	0.128917	0.106766	1.23113	0.95624	1.58504	0.759246
ACVRL1	Wald ratio	1	-0.250982	0.131766	0.056811	0.778036	0.600951	1.00731	0.759246
MYOC	Inverse variance weighted	2	0.02109	0.2109	0.920344	1.02131	0.675519	1.54412	0.985938
A1BG	Inverse variance weighted	2	-0.0110964	0.204407	0.956708	0.988965	0.6625	1.4763	0.989415
NUDT2	Inverse variance weighted	2	0.433879	0.260327	0.0955807	1.54323	0.92648	2.57055	0.759246
C1QTNF9	Wald ratio	1	0.0899707	0.157016	0.566643	1.09414	0.804301	1.48843	0.98905
ENO3	Wald ratio	1	0.096474	0.151342	0.523828	1.10128	0.818602	1.48157	0.962511
NAXE	Wald ratio	1	0.165625	0.113404	0.144157	1.18013	0.944928	1.47388	0.962511
COL6A2	Inverse variance weighted	2	0.089894	0.119859	0.453255	1.09406	0.864997	1.38378	0.959101
HDGF	Wald ratio	1	-0.106505	0.192861	0.580785	0.89897	0.615998	1.31193	0.959101
REG1B	Wald ratio	1	0.239164	0.13365	0.0735386	1.27019	0.977467	1.65057	0.759246
SCUBE3	Wald ratio	1	-0.0989005	0.147206	0.50168	0.905833	0.678802	1.2088	0.962511
ENGASE	Wald ratio	1	0.146117	0.233092	0.530747	1.15733	0.732902	1.82755	0.959101
SIGLEC5	Inverse variance weighted	2	-0.269863	0.192759	0.161513	0.763484	0.523263	1.11399	0.819816
CDCP1	Wald ratio	1	-0.0353458	0.190323	0.852669	0.965272	0.664726	1.4017	0.97414
APOL3	Wald ratio	1	-0.0961589	0.149046	0.518823	0.90832	0.678216	1.21649	0.959101
ATXN3	Wald ratio	1	0.183121	0.0747145	0.0142482	1.20096	1.03736	1.39036	0.526416
COL6A1	Wald ratio	1	0.345406	0.209711	0.099546	1.41256	0.93648	2.13068	0.759246
GSTZ1	Inverse variance weighted	2	-0.0821541	0.0775387	0.289361	0.92113	0.791259	1.07232	0.87898
ENPP2	Wald ratio	1	0.100071	0.177626	0.573176	1.10525	0.780301	1.56552	0.959101
MDGA1	Wald ratio	1	-0.0801188	0.0567508	0.158019	0.923007	0.825843	1.0316	0.819816
RNASET2	Inverse variance weighted	2	-0.0766838	0.156407	0.623932	0.926183	0.681649	1.25844	0.98905
CD14	Wald ratio	1	-0.0181878	0.225663	0.935762	0.981977	0.630976	1.52823	0.988092
TLR3	Wald ratio	1	0.137521	0.0618842	0.0262683	1.14743	1.01636	1.29539	0.578905
GSTA1	Wald ratio	1	-0.00720617	0.117963	0.951289	0.99282	0.787877	1.25107	0.98905
KIR2DL3	Wald ratio	1	0.309857	0.229294	0.176583	1.36323	0.869741	2.13672	0.830313
DDOST	Wald ratio	1	-0.134934	0.226014	0.550497	0.873774	0.561064	1.36077	0.959101
ANXA4	Wald ratio	1	0.241025	0.132564	0.0690363	1.27255	0.981376	1.65012	0.759246
CALCB	Wald ratio	1	0.174966	0.267595	0.513211	1.19121	0.705026	2.01265	0.959101
RAB5A	Wald ratio	1	-0.650847	0.911185	0.475051	0.521604	0.0874428	3.11141	0.959101
TCL1A	Wald ratio	1	-0.15326	0.201792	0.447557	0.857907	0.577659	1.27412	0.959101
OGN	Wald ratio	1	0.0589104	0.142198	0.678665	1.06068	0.802682	1.4016	0.959101
BDH2	Wald ratio	1	0.148806	0.487001	0.759943	1.16045	0.446768	3.01418	0.966299
KREMEN1	Inverse variance weighted	2	0.116322	0.181281	0.52109	1.12336	0.787424	1.60261	0.959101
ACADM	Wald ratio	1	-0.160055	0.117373	0.172682	0.852097	0.676985	1.07251	0.830313
ACAT2	Wald ratio	1	-0.249765	0.225482	0.267995	0.778984	0.500719	1.21189	0.871986
FOLR1	Wald ratio	1	0.0906208	0.331223	0.784396	1.09485	0.572023	2.09555	0.98905
MX1	Wald ratio	1	-0.360762	0.219737	0.100633	0.697145	0.453189	1.07242	0.759246
SH3BGRL3	Wald ratio	1	-0.0387832	0.165475	0.814694	0.961959	0.695507	1.33049	0.967569
EPHB1	Inverse variance weighted	2	0.488145	0.575314	0.396168	1.62929	0.527572	5.03171	0.936866
CD46	Wald ratio	1	0.037197	0.201484	0.853531	1.0379	0.699275	1.5405	0.97414
BTN3A3	Wald ratio	1	-0.0458467	0.199568	0.818302	0.955188	0.645971	1.41242	0.967569
UGT1A1	Wald ratio	1	-0.0195586	0.14499	0.892694	0.980631	0.738053	1.30294	0.98905
CRNN	Wald ratio	1	0.387191	0.177001	0.028706	1.47284	1.04109	2.08363	0.578905
TP53I3	Wald ratio	1	-0.102798	0.131353	0.433857	0.90231	0.697503	1.16725	0.951109
UGDH	Wald ratio	1	0.042833	0.12136	0.724133	1.04376	0.822807	1.32406	0.965287
NCF1	Wald ratio	1	0.414447	0.198935	0.0372208	1.51353	1.02484	2.23526	0.644587
MMAB	Wald ratio	1	0.0875395	0.110712	0.42912	1.09149	0.878574	1.35599	0.951109
PMM2	Wald ratio	1	0.258179	0.179145	0.149535	1.29457	0.911244	1.83915	0.809764
BPNT1	Wald ratio	1	0.0470201	0.114683	0.681806	1.04814	0.837144	1.31232	0.959101
FAHD1	Wald ratio	1	0.0252076	0.181036	0.88926	1.02553	0.719195	1.46234	0.985938
IDI2	Wald ratio	1	0.357999	0.265185	0.177016	1.43046	0.850643	2.40551	0.830313
ALDOB	Wald ratio	1	-0.00443384	0.372443	0.990502	0.995576	0.479783	2.06588	0.99682
THG1L	Wald ratio	1	-0.0708018	0.207685	0.733172	0.931647	0.620106	1.3997	0.965287
IL11RA	Wald ratio	1	-0.213465	0.197045	0.27866	0.80778	0.548991	1.18856	0.871986
CNRIP1	Wald ratio	1	-0.199415	0.288044	0.488744	0.81921	0.465808	1.44073	0.959101
SRA1	Wald ratio	1	0.0133673	0.120855	0.911929	1.01346	0.799708	1.28434	0.985938
SH3GLB2	Wald ratio	1	0.0636334	0.217693	0.770051	1.0657	0.695555	1.63283	0.966299
HEBP1	Inverse variance weighted	2	0.0100325	0.113024	0.929269	1.01008	0.809374	1.26056	0.987396
PGP	Wald ratio	1	0.103533	0.197654	0.600411	1.10908	0.752866	1.63384	0.959101
CMPK1	Wald ratio	1	0.208142	0.170298	0.221624	1.23139	0.881931	1.71931	0.860421
CCL15	Inverse variance weighted	2	-0.128761	0.234708	0.583279	0.879184	0.554999	1.39273	0.98905
RTP4	Wald ratio	1	0.221498	0.253141	0.381574	1.24794	0.759832	2.04962	0.928854
PDHX	Wald ratio	1	-0.0481206	0.172741	0.780574	0.953019	0.6793	1.33703	0.966299
IDH1	Wald ratio	1	0.0463284	0.13747	0.736112	1.04742	0.800024	1.37132	0.98905
PSMB4	Wald ratio	1	0.157167	0.179225	0.380528	1.17019	0.823563	1.66271	0.928854
ALB	Wald ratio	1	-0.202602	0.205626	0.32448	0.816603	0.545732	1.22192	0.918039
AKR1C4	Wald ratio	1	0.162755	0.19106	0.394296	1.17675	0.809189	1.71126	0.936866
PPIC	Wald ratio	1	-0.0764883	0.178473	0.668235	0.926364	0.652924	1.31432	0.959101
LRIG1	Inverse variance weighted	2	0.337935	0.293856	0.250144	1.40205	0.788184	2.49401	0.871986
SAA2	Wald ratio	1	-0.110629	0.123393	0.369958	0.895271	0.702943	1.14022	0.928854
PRSS3	Wald ratio	1	0.0225911	0.097895	0.817494	1.02285	0.84427	1.2392	0.967569
AIF1L	Wald ratio	1	-0.0603366	0.0854502	0.480125	0.941448	0.796268	1.1131	0.962511
COL2A1	Wald ratio	1	0.0184133	0.155805	0.905924	1.01858	0.750538	1.38236	0.985938
GREM1	Wald ratio	1	-0.0155837	0.107759	0.885015	0.984537	0.797087	1.21607	0.985938
CLSTN2	Wald ratio	1	-0.133445	0.141412	0.345342	0.875075	0.663243	1.15456	0.918039
GSTM4	Wald ratio	1	0.0478695	0.111126	0.666636	1.04903	0.843718	1.30431	0.959101
ITPA	Wald ratio	1	-0.0602408	0.0845485	0.476155	0.941538	0.797753	1.11124	0.959101
AMY2A	Wald ratio	1	-0.274415	0.224217	0.220997	0.760017	0.489741	1.17945	0.860421
SERPINB8	Wald ratio	1	0.117888	0.193788	0.542966	1.12512	0.76956	1.64495	0.959101
NT5C3B	Wald ratio	1	-0.00969481	0.0775585	0.900524	0.990352	0.850688	1.15295	0.985938
CYB5R2	Wald ratio	1	-0.035936	0.159716	0.821979	0.964702	0.705408	1.31931	0.968761
SERPINE2	Wald ratio	1	0.106588	0.155037	0.491768	1.11248	0.820957	1.50751	0.959101
SPINK4	Wald ratio	1	0.450485	0.222593	0.0429898	1.56907	1.0143	2.42727	0.664054
SRGN	Wald ratio	1	0.0291115	0.135161	0.829467	1.02954	0.789936	1.34182	0.973069
TSTD1	Wald ratio	1	-0.12646	0.135493	0.350648	0.88121	0.675687	1.14925	0.918039
MATN3	Inverse variance weighted	2	0.0645534	0.162306	0.690831	1.06668	0.776029	1.4662	0.959101
BCAT2	Wald ratio	1	0.269764	0.215811	0.2113	1.30965	0.857936	1.99921	0.860421
ECI1	Wald ratio	1	-0.140469	0.103731	0.175683	0.86895	0.709083	1.06486	0.830313
MDGA2	Inverse variance weighted	2	0.0818417	0.0907413	0.367098	1.08528	0.908454	1.29653	0.962511
OLFM2	Inverse variance weighted	2	0.0476026	0.115168	0.679362	1.04875	0.836837	1.31434	0.959101
VEGFA	Wald ratio	1	0.0894646	0.256465	0.727212	1.09359	0.661525	1.80785	0.965287
NPL	Wald ratio	1	0.384249	0.136715	0.00494518	1.46851	1.12332	1.91978	0.360998
PARK7	Wald ratio	1	-0.102544	0.0861249	0.233793	0.902538	0.76235	1.06851	0.962511
CR1	Wald ratio	1	-0.0905481	0.140134	0.51818	0.91343	0.69405	1.20215	0.959101
KLB	Inverse variance weighted	2	-0.371478	0.234618	0.113346	0.689714	0.43547	1.0924	0.759246
LRP4	Wald ratio	1	0.103396	0.201869	0.608514	1.10893	0.746569	1.64717	0.959101
PLXND1	Wald ratio	1	-0.114503	0.11314	0.311515	0.891809	0.714439	1.11321	0.906958
SFTPD	Wald ratio	1	-0.073853	0.0855634	0.388062	0.928808	0.785404	1.0984	0.962511
TCN1	Inverse variance weighted	2	0.0701525	0.138113	0.611498	1.07267	0.818282	1.40615	0.959101
PTGR1	Inverse variance weighted	2	-0.0852435	0.260065	0.74308	0.918289	0.551579	1.5288	0.96581
KNG1	Wald ratio	1	0.138038	0.126692	0.27591	1.14802	0.895584	1.47161	0.871986
VSTM1	Wald ratio	1	-0.0736165	0.115997	0.525662	0.929028	0.7401	1.16618	0.962511
CSTB	Wald ratio	1	0.200481	0.161615	0.214795	1.22199	0.890222	1.6774	0.962511
MERTK	Wald ratio	1	-0.239257	0.222167	0.281515	0.787213	0.509307	1.21676	0.871986
FN1	Wald ratio	1	0.226102	0.16259	0.164339	1.2537	0.911581	1.72423	0.819816
HABP2	Wald ratio	1	-0.205039	0.117898	0.0820118	0.814615	0.646541	1.02638	0.759246
SELENOF	Wald ratio	1	-0.122751	0.187736	0.513211	0.884484	0.612189	1.27789	0.959101
EFNA1	Wald ratio	1	-0.21481	0.128886	0.0955807	0.806694	0.626612	1.03853	0.759246
DCPS	Wald ratio	1	0.0767112	0.147877	0.603935	1.07973	0.808053	1.44275	0.959101
OXSR1	Wald ratio	1	-0.383751	0.181777	0.0347628	0.681301	0.477098	0.972905	0.644587
AMIGO1	Wald ratio	1	-0.0660393	0.231138	0.775097	0.936094	0.595074	1.47254	0.966299
MARCO	Wald ratio	1	0.252809	0.231742	0.275313	1.28764	0.817581	2.02795	0.871986
C1S	Inverse variance weighted	2	0.0344127	0.229418	0.880765	1.03501	0.660178	1.62267	0.985938
ACYP1	Wald ratio	1	0.288007	0.198005	0.145795	1.33377	0.904763	1.96619	0.809764
LZTFL1	Wald ratio	1	0.106297	0.215124	0.621223	1.11215	0.729536	1.69544	0.959101
CPTP	Wald ratio	1	-0.0868727	0.266588	0.744524	0.916794	0.543685	1.54595	0.98905
TPPP3	Wald ratio	1	0.0907729	0.164526	0.581137	1.09502	0.793186	1.51171	0.959101
COA4	Wald ratio	1	0.401669	0.267779	0.133614	1.49432	0.884106	2.5257	0.802017
SCN3B	Wald ratio	1	-0.538485	0.858665	0.530581	0.583632	0.10845	3.14087	0.959101
RAET1L	Wald ratio	1	-0.131149	0.211531	0.535258	0.877087	0.579408	1.3277	0.959101
SEMA6D	Inverse variance weighted	2	0.0694634	0.15712	0.658413	1.07193	0.787816	1.45851	0.959101
SIGLEC11	Inverse variance weighted	2	-0.0849828	0.145685	0.559669	0.918528	0.690372	1.22209	0.959101
DEFA3	Inverse variance weighted	2	0.219988	0.0989948	0.0262683	1.24606	1.0263	1.51288	0.578905
NTM	Wald ratio	1	-0.0354185	0.109413	0.746156	0.965201	0.778903	1.19606	0.98905
CNTN6	Inverse variance weighted	2	0.0947884	0.112329	0.398757	1.09943	0.882164	1.3702	0.962511
TLR10	Wald ratio	1	0.0415031	0.113581	0.714808	1.04238	0.834339	1.30229	0.98905
THY1	Wald ratio	1	-0.164395	0.194839	0.398809	0.848407	0.579101	1.24295	0.937008
FREM1	Inverse variance weighted	2	-0.0502186	0.0937166	0.592058	0.951021	0.791438	1.14278	0.98905
VSTM1	Wald ratio	1	0.116582	0.211967	0.582319	1.12365	0.741654	1.7024	0.959101
CD300LG	Wald ratio	1	0.328265	0.202752	0.105437	1.38856	0.933207	2.06609	0.759246
GLDN	Inverse variance weighted	2	0.0958533	0.106193	0.366722	1.1006	0.893789	1.35526	0.962511
GIPC2	Wald ratio	1	0.0964707	0.0693722	0.164339	1.10128	0.961271	1.26167	0.819816
MDP1	Wald ratio	1	0.0791365	0.203188	0.696926	1.08235	0.726794	1.61185	0.959101
NUDT16	Wald ratio	1	0.0199685	0.08601	0.81641	1.02017	0.861904	1.2075	0.98905
PRTFDC1	Wald ratio	1	-0.00509475	0.158956	0.974431	0.994918	0.728586	1.35861	0.992198
CPPED1	Wald ratio	1	-0.056755	0.122969	0.644412	0.944825	0.742469	1.20233	0.959101
FN3K	Wald ratio	1	-0.153133	0.185947	0.410207	0.858016	0.595956	1.23531	0.949419
CAB39L	Wald ratio	1	-0.0551593	0.186981	0.767994	0.946334	0.655969	1.36523	0.966299
SULT1A1	Inverse variance weighted	2	-0.0796223	0.0668827	0.233859	0.923465	0.810007	1.05282	0.862983
PADI4	Wald ratio	1	0.236094	0.089191	0.00811952	1.26629	1.0632	1.50819	0.578905
SPAG7	Wald ratio	1	-0.0767254	0.158682	0.628729	0.926144	0.678587	1.26401	0.959101
CHMP4A	Wald ratio	1	-0.0920062	0.0968944	0.34234	0.9121	0.754335	1.10286	0.962511
FUCA1	Wald ratio	1	-0.285838	0.154829	0.0648699	0.751384	0.554714	1.01778	0.759246
PRTG	Inverse variance weighted	2	0.288267	0.312289	0.355967	1.33411	0.723381	2.46047	0.918039
BTN3A2	Wald ratio	1	0.320487	0.237538	0.177271	1.3778	0.864947	2.19474	0.830313
MGMT	Inverse variance weighted	2	0.071566	0.208734	0.731706	1.07419	0.713514	1.61718	0.965287
HCLS1	Wald ratio	1	-0.128842	0.122111	0.29137	0.879113	0.691993	1.11683	0.962511
AOC3	Wald ratio	1	-0.0417289	0.0698011	0.549956	0.95913	0.836491	1.09975	0.959101
GPR37	Inverse variance weighted	2	0.0029687	0.120728	0.980382	1.00297	0.791633	1.27073	0.98905
GLT8D2	Wald ratio	1	-0.505831	0.230786	0.0283953	0.603004	0.383594	0.947914	0.578905
ADGRD1	Inverse variance weighted	2	-0.178071	0.111294	0.109599	0.836883	0.672867	1.04088	0.759246
GGT5	Wald ratio	1	-0.0372022	0.0753383	0.621446	0.963481	0.831216	1.11679	0.98905
TECTB	Wald ratio	1	0.269566	0.269566	0.317311	1.3094	0.77199	2.2209	0.906958
C1QTNF4	Wald ratio	1	0.0902722	0.126789	0.476471	1.09447	0.85365	1.40323	0.962511
DCC	Wald ratio	1	0.214182	0.154687	0.16617	1.23885	0.914841	1.67761	0.820677
LRFN4	Wald ratio	1	0.00914036	0.21689	0.966385	1.00918	0.659704	1.5438	0.990954
LILRA1	Inverse variance weighted	2	-0.0499485	0.199794	0.802587	0.951278	0.643042	1.40726	0.966299
RELN	Wald ratio	1	-0.0390345	0.0868833	0.653233	0.961718	0.811131	1.14026	0.959101
GALNT4	Wald ratio	1	-0.0185715	0.101429	0.854721	0.9816	0.804631	1.19749	0.97414
ST6GAL2	Inverse variance weighted	2	0.491104	0.23028	0.0329544	1.63412	1.04056	2.56627	0.781139
SGSH	Wald ratio	1	0.524864	0.252712	0.0378087	1.69023	1.02999	2.77369	0.644587
GALNT14	Wald ratio	1	-0.0210265	0.0817698	0.797068	0.979193	0.834189	1.1494	0.966299
B3GAT1	Wald ratio	1	0.0199517	0.0887479	0.822125	1.02015	0.857277	1.21397	0.98905
HLA-C	Inverse variance weighted	3	-0.0888454	0.26291	0.735415	0.914987	0.54654	1.53182	0.965287
CBLN2	Wald ratio	1	0.0674971	0.0734528	0.358138	1.06983	0.92638	1.23549	0.918757
FBLN7	Inverse variance weighted	2	-0.173131	0.096304	0.0722162	0.841028	0.696361	1.01575	0.759246
F11	Wald ratio	1	0.134944	0.0628788	0.0318649	1.14447	1.01177	1.29458	0.781139
LACTB2	Wald ratio	1	0.00699481	0.105674	0.957922	1.00702	0.818627	1.23877	0.957922
CHN1	Wald ratio	1	0.122739	0.0543034	0.0238056	1.13059	1.01644	1.25756	0.154736
CD209	Wald ratio	1	0.108784	0.0579028	0.201056	1.11492	0.995305	1.24891	0.762431
SIGLEC14	Wald ratio	1	-0.270951	0.16996	0.110891	0.762654	0.546581	1.06414	0.759246
BTN2A2	Wald ratio	1	0.150456	0.216601	0.48729	1.16236	0.76027	1.77712	0.962511
ZBP1	Wald ratio	1	0.0677358	0.117165	0.56318	1.07008	0.85052	1.34632	0.959101
FCN1	Wald ratio	1	0.00241362	0.12266	0.984301	1.00242	0.788203	1.27485	0.995268
REG1B	Wald ratio	1	-0.071303	0.18717	0.703239	0.93118	0.645225	1.34387	0.959101
SDCBP2	Wald ratio	1	-0.0930218	0.243781	0.702774	0.911174	0.565055	1.4693	0.959101
SIGLEC5	Wald ratio	1	0.21701	0.0904208	0.0163951	1.24236	1.04059	1.48325	0.578905
LIPG	Wald ratio	1	-0.0261343	0.0831546	0.753304	0.974204	0.827689	1.14665	0.966299
HNMT	Wald ratio	1	-0.16007	0.145518	0.271332	0.852084	0.640642	1.13331	0.871986
LTK	Wald ratio	1	0.195219	0.140558	0.164867	1.21558	0.922863	1.60114	0.819816
C1QTNF4	Wald ratio	1	-0.234513	0.122282	0.0551353	0.790956	0.622393	1.00517	0.759246
SCPEP1	Wald ratio	1	-0.0691655	0.25937	0.789726	0.933172	0.561282	1.55147	0.966299
COMMD10	Wald ratio	1	0.208089	0.0867039	0.0163951	1.23132	1.03889	1.45941	0.578905
SFRP5	Wald ratio	1	-0.204117	0.208863	0.328434	0.815367	0.541459	1.22784	0.918039
MVB12B	Wald ratio	1	-0.0641711	0.200535	0.748968	0.937845	0.633042	1.38941	0.96581
GSTA2	Wald ratio	1	-0.023416	0.0965911	0.808451	0.976856	0.808371	1.18046	0.967569
MRI1	Wald ratio	1	-0.0375604	0.150241	0.802587	0.963136	0.717463	1.29293	0.966299
NIF3L1	Wald ratio	1	0.0570409	0.114082	0.617075	1.0587	0.846572	1.32398	0.959101
SNX15	Wald ratio	1	-0.15996	0.205663	0.4367	0.852178	0.569465	1.27525	0.951109
CLYBL	Wald ratio	1	0.337249	0.215465	0.117532	1.40109	0.918456	2.13734	0.761859
APOL2	Wald ratio	1	-0.0455434	0.224214	0.839037	0.955478	0.615696	1.48278	0.973069
STARD10	Wald ratio	1	-0.300203	0.170115	0.0776132	0.740668	0.530663	1.03378	0.759246
GHRL	Wald ratio	1	0.0219588	0.209131	0.916376	1.0222	0.678454	1.54011	0.985938
NUDT15	Wald ratio	1	0.0303439	0.129805	0.815166	1.03081	0.799257	1.32944	0.967569
HSDL2	Inverse variance weighted	2	0.199124	0.160831	0.215681	1.22033	0.890382	1.67255	0.860421
AGFG2	Wald ratio	1	-0.0422189	0.237075	0.858658	0.95866	0.602368	1.52569	0.975565
TCP11L1	Wald ratio	1	0.170884	0.130676	0.190978	1.18635	0.918291	1.53267	0.83928
C19orf53	Wald ratio	1	0.0262772	0.208951	0.899924	1.02663	0.681631	1.54623	0.985938
ATIC	Wald ratio	1	-0.331434	0.269291	0.218409	0.717893	0.423482	1.21698	0.860421
TTLL12	Wald ratio	1	0.18148	0.286547	0.526516	1.19899	0.683758	2.10247	0.959101
PPM1F	Wald ratio	1	0.0387044	0.0621201	0.533247	1.03946	0.920304	1.17405	0.962511
PROCR	Wald ratio	1	-0.0832141	0.133142	0.531971	0.920154	0.708806	1.19452	0.959101
APOE	Wald ratio	1	-0.116474	0.211492	0.581822	0.890054	0.588018	1.34723	0.959101
AAMDC	Wald ratio	1	-0.141761	0.215596	0.510837	0.867828	0.568742	1.3242	0.959101
SHARPIN	Wald ratio	1	-0.0465554	0.17329	0.788194	0.954512	0.679633	1.34057	0.966299
TTC9	Wald ratio	1	0.161402	0.149873	0.281515	1.17516	0.876035	1.57641	0.871986
NTAQ1	Wald ratio	1	0.0560864	0.186955	0.764177	1.05769	0.733194	1.5258	0.966299
GIMAP4	Wald ratio	1	-0.0589931	0.0821423	0.472645	0.942713	0.802525	1.10739	0.959101
SNX11	Wald ratio	1	-0.0417231	0.15953	0.793677	0.959135	0.701594	1.31122	0.966299
TTPAL	Wald ratio	1	-0.140297	0.116914	0.230139	0.8691	0.691115	1.09292	0.862983
PTPA	Wald ratio	1	-0.0940721	0.200481	0.638905	0.910217	0.614457	1.34834	0.959101
ANKRD16	Wald ratio	1	-0.308072	0.21285	0.147794	0.734862	0.484199	1.11529	0.809764
TIMP3	Wald ratio	1	0.0536428	0.20826	0.796734	1.05511	0.701491	1.58698	0.966299
EPS8L3	Wald ratio	1	0.064841	0.10347	0.530878	1.06699	0.871134	1.30688	0.959101
ME1	Wald ratio	1	-0.0741906	0.183003	0.68518	0.928495	0.64864	1.32909	0.959101
CHD1L	Wald ratio	1	-0.0769046	0.0821185	0.349012	0.925978	0.788315	1.08768	0.918039
ASPSCR1	Wald ratio	1	-0.218361	0.136972	0.110891	0.803835	0.614573	1.05138	0.759246
GFRA2	Inverse variance weighted	2	0.352297	0.315214	0.263718	1.42233	0.766806	2.63825	0.871986
INPP5D	Wald ratio	1	-0.104537	0.142348	0.46272	0.900742	0.681445	1.19061	0.959101
SH3PXD2B	Wald ratio	1	-0.0796341	0.218128	0.715052	0.923454	0.6022	1.41609	0.965287
CYP2C19	Wald ratio	1	0.0835303	0.175414	0.633939	1.08712	0.770835	1.53318	0.959101
PLEKHO2	Wald ratio	1	-0.163865	0.140456	0.243345	0.848857	0.644579	1.11787	0.870288
CFI	Wald ratio	1	0.040126	0.14267	0.778519	1.04094	0.787015	1.3768	0.966299
IGFBP3	Wald ratio	1	-0.0889728	0.146802	0.544466	0.91487	0.686119	1.21989	0.969415
MPO	Wald ratio	1	-0.470498	0.214338	0.0281549	0.624691	0.410409	0.950853	0.578905
ROR1	Wald ratio	1	-0.257743	0.184521	0.162466	0.772794	0.538265	1.10951	0.819816
C1QTNF4	Wald ratio	1	-0.0701932	0.184842	0.704133	0.932214	0.648896	1.33923	0.959101
VEGFA	Wald ratio	1	-0.250991	0.170315	0.140567	0.77803	0.557213	1.08635	0.802017
CST3	Wald ratio	1	0.0333883	0.219111	0.878886	1.03395	0.672961	1.58859	0.985938
IL1RAP	Inverse variance weighted	2	0.0914314	0.21334	0.668235	1.09574	0.721289	1.66459	0.959101
IL10RB	Wald ratio	1	-0.0632425	0.21595	0.769631	0.938716	0.614771	1.43336	0.966299
CKM	Wald ratio	1	0.282771	0.215934	0.190357	1.3268	0.868959	2.02587	0.83928
MIA	Inverse variance weighted	2	-0.0406644	0.162657	0.802587	0.960151	0.698044	1.32068	0.966299
PLA2G2A	Wald ratio	1	-0.0557589	0.162208	0.731034	0.945767	0.688193	1.29975	0.965287
PROS1	Inverse variance weighted	2	0.190523	0.17035	0.263387	1.20988	0.86644	1.68946	0.871986
CCL25	Inverse variance weighted	2	-0.0845498	0.0682029	0.215094	0.918926	0.803943	1.05035	0.962511
CNTFR	Wald ratio	1	-0.279817	0.248726	0.260589	0.755922	0.464255	1.23083	0.871986
MICA	Inverse variance weighted	3	0.149047	0.182169	0.413253	1.16073	0.812204	1.65881	0.951109
SIGLEC6	Wald ratio	1	0.0681385	0.0922052	0.459915	1.07051	0.893523	1.28256	0.962511
SIGLEC7	Inverse variance weighted	2	0.0918401	0.0969424	0.343451	1.09619	0.906498	1.32558	0.918039
IL16	Wald ratio	1	-0.00184416	0.158271	0.990703	0.998158	0.731941	1.3612	0.990703
CCL8	Wald ratio	1	0.0211514	0.100728	0.833679	1.02138	0.838387	1.24431	0.98905
MMP7	Wald ratio	1	-0.137888	0.348349	0.692228	0.871196	0.440144	1.72439	0.959101
APOB	Wald ratio	1	0.164827	0.056164	0.00333824	1.17919	1.05627	1.31641	0.360998
BCAM	Wald ratio	1	0.120731	0.23165	0.694138	1.12832	0.716553	1.77671	0.957922
KLK11	Wald ratio	1	0.164705	0.0592995	0.00547779	1.17904	1.04967	1.32436	0.0712112
KLK8	Wald ratio	1	0.157684	0.0570915	0.109898	1.1708	1.04685	1.30942	0.762431
SPINT2	Wald ratio	1	0.231713	0.105926	0.028706	1.26076	1.02439	1.55166	0.578905
C5	Wald ratio	1	-0.0288099	0.133394	0.829006	0.971601	0.748068	1.26193	0.98905
MAPK3	Wald ratio	1	0.0831214	0.0914335	0.363302	1.08667	0.908384	1.29996	0.922813
C7	Wald ratio	1	-0.312861	0.275317	0.255804	0.731352	0.426355	1.25453	0.871986
CCL14	Wald ratio	1	-0.244197	0.19841	0.218409	0.783333	0.530953	1.15568	0.860421
CCL23	Wald ratio	1	0.0423619	0.335594	0.89955	1.04327	0.540423	2.01401	0.985938
APOE	Wald ratio	1	-0.206215	0.301391	0.493842	0.813658	0.450705	1.4689	0.959101
APOE	Wald ratio	1	0.0641157	0.0845481	0.448251	1.06622	0.903392	1.25839	0.959101
GHR	Wald ratio	1	0.0852909	0.106614	0.423711	1.08903	0.88367	1.34212	0.951109
CLEC11A	Wald ratio	1	-0.107373	0.0878504	0.221624	0.898191	0.756117	1.06696	0.860421
CNTN1	Wald ratio	1	-0.118544	0.172428	0.491768	0.888213	0.633495	1.24535	0.959101
IL17RA	Wald ratio	1	-0.339809	0.230193	0.139893	0.711906	0.453397	1.11781	0.802017
IL18RAP	Wald ratio	1	0.0873157	0.195176	0.654609	1.09124	0.744361	1.59977	0.959101
IL1RL2	Wald ratio	1	-0.228122	0.0890761	0.0104379	0.796027	0.668505	0.947875	0.578905
MBL2	Inverse variance weighted	2	-0.161309	0.126359	0.201745	0.851029	0.664333	1.09019	0.860421
NCR3	Inverse variance weighted	2	-0.0358613	0.137117	0.793677	0.964774	0.737411	1.26224	0.966299
PDCD1LG2	Wald ratio	1	-0.0353849	0.135295	0.793677	0.965234	0.740401	1.25834	0.966299
SIGLEC9	Inverse variance weighted	2	0.00135633	0.228434	0.995263	1.00136	0.639944	1.56688	0.998012
SERPINF2	Wald ratio	1	0.187979	0.199728	0.346614	1.20681	0.81588	1.78505	0.918039
CCL23	Wald ratio	1	0.193548	0.216907	0.372228	1.21355	0.793271	1.85649	0.928854
CD209	Wald ratio	1	0.0237859	0.0681142	0.726934	1.02407	0.896087	1.17033	0.965287
CCL3	Wald ratio	1	-0.109661	0.213055	0.606759	0.896138	0.590226	1.3606	0.959101
CCL18	Wald ratio	1	0.19699	0.205843	0.338573	1.21773	0.813456	1.82293	0.918039
VWF	Wald ratio	1	-0.0221954	0.06913	0.748159	0.978049	0.854114	1.11997	0.98905
CTSB	Wald ratio	1	0.246904	0.140959	0.0798412	1.28006	0.971053	1.68739	0.929028
LGALS3	Wald ratio	1	0.00596199	0.106464	0.955342	1.00598	0.816517	1.23941	0.989415
LBP	Wald ratio	1	-0.0268445	0.0538264	0.617974	0.973513	0.876039	1.08183	0.98905
F10	Wald ratio	1	0.249272	0.196301	0.204141	1.28309	0.873297	1.88518	0.860421
RARRES2	Wald ratio	1	-0.125497	0.098306	0.201745	0.882058	0.727474	1.06949	0.860421
VEGFC	Wald ratio	1	-0.0772793	0.202525	0.702774	0.925631	0.622365	1.37667	0.959101
CD33	Inverse variance weighted	2	-0.146098	0.135872	0.282254	0.864073	0.662055	1.12773	0.871986
ADAMTS5	Inverse variance weighted	2	-0.107202	0.0996979	0.282254	0.898344	0.738887	1.09221	0.871986
ARSB	Wald ratio	1	-0.545395	0.209193	0.00913013	0.579613	0.384654	0.873386	0.578905
NAAA	Wald ratio	1	0.0269502	0.136676	0.843684	1.02732	0.785893	1.34291	0.97414
ADAMTS13	Inverse variance weighted	2	-0.0464737	0.150356	0.757252	0.95459	0.710937	1.28175	0.966299
CTSS	Wald ratio	1	-0.0448562	0.0897124	0.617075	0.956135	0.801963	1.13995	0.959101
F7	Wald ratio	1	-0.218657	0.192932	0.257074	0.803597	0.550568	1.17291	0.871986
C2	Wald ratio	1	0.217992	0.184652	0.237779	1.24358	0.865952	1.78588	0.863139
GP6	Wald ratio	1	0.148515	0.272277	0.585441	1.16011	0.68035	1.97818	0.959101
GNLY	Wald ratio	1	0.0100259	0.0662127	0.879645	1.01008	0.887141	1.15005	0.98905
ASAH2	Wald ratio	1	-0.181452	0.105372	0.0850684	0.834058	0.678424	1.0254	0.929028
NRP1	Wald ratio	1	0.418464	0.206013	0.0422296	1.51963	1.01479	2.27561	0.664054
PIGR	Wald ratio	1	0.16729	0.106457	0.116083	1.1821	0.959478	1.45637	0.759246
ACP5	Wald ratio	1	0.0307552	0.156012	0.843723	1.03123	0.75955	1.40009	0.98905
WFIKKN2	Wald ratio	1	-0.110322	0.126411	0.382812	0.895546	0.699012	1.14734	0.928854
ACAN	Wald ratio	1	-0.0172182	0.0717427	0.81033	0.982929	0.853992	1.13133	0.967569
CD109	Wald ratio	1	0.44086	0.201536	0.028706	1.55404	1.04692	2.30682	0.578905
FCER2	Wald ratio	1	-0.0117299	0.101739	0.908212	0.988339	0.809662	1.20645	0.985938
CNTN2	Inverse variance weighted	2	-0.190013	0.117175	0.104884	0.826948	0.65726	1.04045	0.759246
CNTN4	Wald ratio	1	0.184299	0.12133	0.128766	1.20238	0.947898	1.52517	0.796944
CNTN5	Wald ratio	1	-0.0591407	0.210278	0.778519	0.942574	0.624199	1.42334	0.966299
CST6	Wald ratio	1	-0.441629	0.201888	0.028706	0.642988	0.432865	0.955109	0.578905
FCGR2A	Inverse variance weighted	2	-0.484345	0.21135	0.0219249	0.616101	0.407143	0.932303	0.578905
FCGR2B	Wald ratio	1	-0.0928363	0.115186	0.42026	0.911343	0.727166	1.14217	0.951109
FCN2	Wald ratio	1	-0.653711	0.415573	0.115711	0.520112	0.230332	1.17447	0.759246
GFRA1	Wald ratio	1	-0.0103958	0.090963	0.909011	0.989658	0.828049	1.18281	0.985938
IGFBP7	Wald ratio	1	-0.258497	0.220072	0.240154	0.772211	0.501657	1.18868	0.86742
LRIG3	Wald ratio	1	0.108065	0.101601	0.287505	1.11412	0.91295	1.35962	0.962511
LY9	Wald ratio	1	0.188784	0.194974	0.332918	1.20778	0.824181	1.76992	0.918039
THBS2	Wald ratio	1	0.282473	0.211855	0.182422	1.32641	0.875673	2.00915	0.83928
ACY1	Wald ratio	1	0.101048	0.219518	0.645288	1.10633	0.719494	1.70115	0.959101
CA6	Wald ratio	1	-0.0622361	0.0590182	0.291643	0.939661	0.837016	1.05489	0.962511
ECM1	Wald ratio	1	-0.281537	0.197076	0.153127	0.754623	0.512833	1.11041	0.811464
FETUB	Wald ratio	1	-0.00225912	0.0941301	0.980853	0.997743	0.829648	1.1999	0.994552
IL17RD	Wald ratio	1	-0.168672	0.161545	0.296431	0.844786	0.615512	1.15946	0.887683
KLK7	Wald ratio	1	-0.178387	0.205012	0.384229	0.836618	0.55978	1.25037	0.928854
SERPINA5	Wald ratio	1	0.198977	0.179079	0.266521	1.22015	0.858973	1.7332	0.871986
TPSB2	Wald ratio	1	-0.0740444	0.178169	0.677714	0.92863	0.654911	1.31675	0.959101
EPHA1	Wald ratio	1	0.251124	0.125562	0.0455003	1.28547	1.00504	1.64415	0.688191
FN1	Wald ratio	1	-0.254674	0.271283	0.347846	0.775169	0.455486	1.31922	0.918039
FN1	Wald ratio	1	-0.0201366	0.0991343	0.839037	0.980065	0.806993	1.19025	0.973069
IL18R1	Wald ratio	1	-0.0512831	0.0781457	0.511663	0.95001	0.815097	1.10725	0.959101
SERPINA4	Wald ratio	1	0.0206398	0.187635	0.912409	1.02085	0.706717	1.47463	0.985938
PDGFRB	Wald ratio	1	0.0342121	0.0817289	0.675505	1.0348	0.881636	1.21458	0.959101
BCAN	Wald ratio	1	0.0705611	0.209776	0.736597	1.07311	0.711343	1.61886	0.965287
PRSS3	Wald ratio	1	0.131106	0.165957	0.429528	1.14009	0.823518	1.57835	0.951109
AGT	Wald ratio	1	0.0978671	0.211519	0.643589	1.10282	0.728542	1.66937	0.959101
CAT	Wald ratio	1	-0.061277	0.0980432	0.531971	0.940563	0.776125	1.13984	0.959101
CCL15	Inverse variance weighted	2	-0.209155	0.125493	0.0955807	0.811269	0.63437	1.0375	0.759246
SERPINA1	Wald ratio	1	-0.21116	0.126696	0.0955807	0.809644	0.631609	1.03786	0.759246
AHSG	Wald ratio	1	-0.0260019	0.0790458	0.742195	0.974333	0.834492	1.13761	0.96581
CHIT1	Inverse variance weighted	2	0.102706	0.127961	0.422188	1.10817	0.862347	1.42406	0.951109
MASP1	Wald ratio	1	-0.123772	0.0548134	0.0239416	0.883581	0.793576	0.983795	0.578905
DKK3	Wald ratio	1	-0.0671678	0.207609	0.746294	0.935038	0.622456	1.40459	0.96581
FCN1	Wald ratio	1	0.110792	0.249283	0.656721	1.11716	0.685366	1.821	0.959101
HGFAC	Inverse variance weighted	2	0.0114308	0.22613	0.959685	1.0115	0.649349	1.57562	0.989675
NID2	Wald ratio	1	0.207648	0.181692	0.253098	1.23078	0.862027	1.75727	0.871986
LRPAP1	Wald ratio	1	0.0514135	0.14433	0.721675	1.05276	0.793364	1.39696	0.98905
KDR	Wald ratio	1	-0.150715	0.122805	0.21972	0.860093	0.676101	1.09416	0.860421
CFHR5	Inverse variance weighted	2	-0.21299	0.150599	0.157278	0.808164	0.601599	1.08566	0.819816
IGF2R	Wald ratio	1	-0.0245325	0.0676647	0.716933	0.975766	0.854571	1.11415	0.98905
PLG	Wald ratio	1	-0.0114709	0.199494	0.954147	0.988595	0.668661	1.46161	0.989415
PROC	Wald ratio	1	0.13144	0.221203	0.552376	1.14047	0.73925	1.75945	0.959101
CST5	Inverse variance weighted	2	0.258328	0.164391	0.116083	1.29476	0.93812	1.78699	0.759246
IL11RA	Wald ratio	1	0.0436518	0.0633039	0.490472	1.04462	0.922725	1.18261	0.962511
NAGK	Wald ratio	1	0.175934	0.243601	0.470158	1.19236	0.73969	1.92205	0.959101
BPI	Wald ratio	1	0.0639318	0.164673	0.697842	1.06602	0.771957	1.4721	0.959101
C6	Wald ratio	1	0.0726344	0.195997	0.710944	1.07534	0.732332	1.579	0.962958
CFB	Wald ratio	1	0.0148782	0.152604	0.922333	1.01499	0.752596	1.36887	0.98905
FN1	Wald ratio	1	0.0256504	0.111152	0.817494	1.02598	0.825136	1.27572	0.967569
GZMB	Wald ratio	1	0.00408872	0.204436	0.984043	1.0041	0.672599	1.49898	0.995268
IL6R	Wald ratio	1	0.143446	0.223916	0.521766	1.15424	0.744212	1.79019	0.959101
PLG	Wald ratio	1	-0.0363561	0.102749	0.723464	0.964297	0.788404	1.17943	0.98905
SERPINA3	Wald ratio	1	0.056193	0.192239	0.770051	1.0578	0.725717	1.54185	0.966299
SELP	Wald ratio	1	-0.107784	0.153649	0.482996	0.897822	0.664356	1.21333	0.959101
TNC	Wald ratio	1	-0.275807	0.157372	0.0796746	0.758959	0.55752	1.03318	0.759246
CFH	Wald ratio	1	0.0239287	0.355512	0.946337	1.02422	0.51024	2.05594	0.988547
AKR1A1	Inverse variance weighted	2	0.0120405	0.164188	0.941541	1.01211	0.733617	1.39633	0.988092
P4HB	Wald ratio	1	-0.211365	0.126819	0.0955807	0.809479	0.631328	1.0379	0.759246
SPON1	Wald ratio	1	-0.0239201	0.113621	0.833257	0.976364	0.78144	1.21991	0.973069
CST2	Wald ratio	1	-0.102858	0.0548575	0.0607927	0.902255	0.810278	1.00467	0.759246
SAA1	Wald ratio	1	0.0366408	0.146563	0.802587	1.03732	0.778316	1.38252	0.966299
ICAM1	Inverse variance weighted	2	0.0189506	0.17673	0.914607	1.01913	0.720766	1.44101	0.985938
MST1	Wald ratio	1	0.0749236	0.168578	0.656721	1.0778	0.774537	1.49981	0.959101
COLEC11	Inverse variance weighted	2	0.0815982	0.0835181	0.328563	1.08502	0.921182	1.278	0.918039
ENPP7	Wald ratio	1	0.103562	0.168542	0.538913	1.10911	0.797096	1.54327	0.959101
ENTPD5	Inverse variance weighted	2	0.070458	0.136174	0.604868	1.073	0.821649	1.40124	0.98905
FCRL3	Wald ratio	1	-0.0483725	0.238141	0.839037	0.952779	0.597423	1.5195	0.973069
SPARCL1	Wald ratio	1	-0.193924	0.169684	0.253098	0.82372	0.590666	1.14873	0.871986
TGM3	Wald ratio	1	0.00973477	0.13434	0.942233	1.00978	0.776024	1.31395	0.988092
SERPING1	Wald ratio	1	-0.153088	0.0698464	0.0283953	0.858054	0.748273	0.983941	0.578905
IL5RA	Wald ratio	1	0.0990854	0.0917461	0.280144	1.10416	0.922436	1.32169	0.962511
MMP12	Inverse variance weighted	2	-0.0678899	0.0633639	0.283977	0.934363	0.825238	1.05792	0.87359
CLEC11A	Wald ratio	1	-0.0240655	0.105128	0.818934	0.976222	0.794441	1.1996	0.98905
BST1	Inverse variance weighted	2	0.0380771	0.0750004	0.611669	1.03881	0.896799	1.20331	0.959101
CDON	Wald ratio	1	0.00658617	0.106336	0.950613	1.00661	0.817232	1.23987	0.98905
ADGRE2	Wald ratio	1	-0.0943013	0.0675112	0.162466	0.910009	0.797221	1.03875	0.819816
FUT3	Wald ratio	1	0.0873743	0.106193	0.41063	1.09131	0.886242	1.34382	0.949419
FUT5	Wald ratio	1	-0.220156	0.153873	0.152496	0.802393	0.593483	1.08484	0.811464
KYNU	Wald ratio	1	-0.15808	0.093531	0.091001	0.853781	0.710774	1.02556	0.759246
PLXNC1	Inverse variance weighted	2	0.0475526	0.123077	0.699227	1.0487	0.823922	1.3348	0.959101
SMPDL3A	Wald ratio	1	-0.071003	0.112932	0.529529	0.931459	0.746508	1.16223	0.962511
GSN	Wald ratio	1	0.18515	0.196722	0.346614	1.2034	0.818383	1.76955	0.918039
ITIH4	Wald ratio	1	0.0516256	0.0680676	0.448184	1.05298	0.921468	1.20326	0.962511
SELL	Wald ratio	1	0.0309101	0.148369	0.834969	1.03139	0.771135	1.37949	0.973069
VEGFA	Wald ratio	1	0.0861492	0.179683	0.631617	1.08997	0.766417	1.55011	0.959101
ANG	Wald ratio	1	0.178104	0.0915962	0.0518419	1.19495	0.998576	1.42994	0.752744
CCL7	Wald ratio	1	0.207367	0.130076	0.110891	1.23043	0.953533	1.58775	0.759246
F5	Wald ratio	1	0.401805	0.146111	0.00595953	1.49452	1.12235	1.9901	0.578905
GSTP1	Wald ratio	1	-0.258107	0.133194	0.0526439	0.772512	0.595016	1.00296	0.781139
CCL16	Wald ratio	1	-0.153034	0.149743	0.306791	0.858101	0.639844	1.15081	0.898107
KNG1	Wald ratio	1	0.205154	0.361462	0.570329	1.22771	0.604525	2.49333	0.959101
LYZ	Wald ratio	1	-0.334892	0.187313	0.0737956	0.715415	0.495581	1.03277	0.759246
MMP1	Wald ratio	1	-0.248468	0.149081	0.0955807	0.779995	0.58236	1.0447	0.759246
CDNF	Wald ratio	1	-0.120429	0.156558	0.441756	0.88654	0.652279	1.20493	0.954509
ERAP1	Inverse variance weighted	2	0.0446141	0.114395	0.696537	1.04562	0.835604	1.30843	0.959101
CAPG	Wald ratio	1	-0.208524	0.183502	0.255804	0.811781	0.566551	1.16316	0.871986
DPT	Wald ratio	1	-0.070902	0.16362	0.664773	0.931553	0.675976	1.28376	0.959101
PI3	Wald ratio	1	-0.0909971	0.153995	0.554581	0.91302	0.675145	1.23471	0.959101
ESD	Wald ratio	1	0.14179	0.0779843	0.0690363	1.15233	0.989001	1.34264	0.759246
GP1BA	Wald ratio	1	-0.0695843	0.20466	0.733857	0.932782	0.624554	1.39312	0.965287
GPC5	Wald ratio	1	0.0174589	0.0916594	0.848936	1.01761	0.850277	1.21788	0.97414
HRG	Inverse variance weighted	2	-0.19592	0.19592	0.317311	0.822078	0.559942	1.20693	0.906958
TNFAIP6	Wald ratio	1	0.030431	0.165987	0.854536	1.0309	0.744603	1.42727	0.97414
CD274	Wald ratio	1	0.0896133	0.0675977	0.184944	1.09375	0.958028	1.2487	0.962511
CD300C	Wald ratio	1	-0.103334	0.206668	0.617075	0.901826	0.601455	1.3522	0.959101
CD55	Wald ratio	1	-0.0159504	0.159504	0.920344	0.984176	0.719947	1.34538	0.985938
EPHB6	Wald ratio	1	-0.175428	0.243137	0.47059	0.839098	0.521015	1.35137	0.959101
GPNMB	Wald ratio	1	0.105843	0.152149	0.486647	1.11165	0.825003	1.49788	0.959101
IL17RB	Wald ratio	1	0.28872	0.26651	0.27866	1.33472	0.791646	2.25034	0.871986
LILRB1	Wald ratio	1	-0.198512	0.216836	0.359933	0.81995	0.536059	1.25419	0.92011
LILRB2	Wald ratio	1	0.0897552	0.063135	0.155131	1.09391	0.966582	1.238	0.962511
KIR2DL4	Wald ratio	1	0.109373	0.145086	0.450942	1.11558	0.83946	1.48252	0.959101
MICB	Inverse variance weighted	2	-0.190683	0.152547	0.2113	0.826394	0.612826	1.11439	0.860421
RELT	Wald ratio	1	-0.0867227	0.212865	0.683709	0.916931	0.604147	1.39165	0.959101
ICAM5	Wald ratio	1	0.216907	0.169459	0.200545	1.24223	0.89116	1.7316	0.860421
ICAM5	Wald ratio	1	-0.448703	0.201917	0.0262683	0.638455	0.429789	0.94843	0.578905
SIGLEC14	Wald ratio	1	-0.318981	0.295353	0.280142	0.726889	0.407435	1.29681	0.871986
SLAMF6	Wald ratio	1	0.0332095	0.179885	0.853531	1.03377	0.72661	1.47077	0.97414
SCARF1	Wald ratio	1	0.206669	0.100001	0.0387656	1.22958	1.01072	1.49582	0.644587
IL27RA	Inverse variance weighted	2	-0.0297271	0.0757561	0.694759	0.97071	0.836767	1.12609	0.959101
HAVCR2	Inverse variance weighted	2	0.11151	0.216262	0.606116	1.11797	0.731715	1.7081	0.959101
PPID	Wald ratio	1	-0.20908	0.106815	0.0503004	0.81133	0.658074	1.00028	0.781139
PCSK9	Inverse variance weighted	2	0.144483	0.156693	0.356488	1.15544	0.849901	1.57083	0.918039
PPIE	Wald ratio	1	-0.0662138	0.0852923	0.437563	0.935931	0.791847	1.10623	0.951109
APOE	Wald ratio	1	-0.0686546	0.0884365	0.437563	0.933649	0.785064	1.11036	0.951109
CPNE1	Wald ratio	1	0.208654	0.0869391	0.0163951	1.23202	1.03899	1.4609	0.578905
SEMA3E	Inverse variance weighted	2	0.160123	0.227084	0.48073	1.17366	0.752043	1.83163	0.959101
FAS	Wald ratio	1	-0.0872346	0.0946274	0.356594	0.916462	0.761318	1.10322	0.918039
LEPR	Wald ratio	1	-0.0760872	0.0828737	0.358561	0.926735	0.787793	1.09018	0.962511
SIRPA	Wald ratio	1	0.168204	0.110767	0.128879	1.18318	0.952277	1.47007	0.962511
CNDP1	Wald ratio	1	-0.0115936	0.189713	0.951271	0.988473	0.681519	1.43368	0.989415
CST1	Wald ratio	1	-0.0515956	0.165926	0.755835	0.949713	0.686045	1.31472	0.98905
FCN3	Wald ratio	1	0.509079	0.157572	0.00123458	1.66376	1.22169	2.26578	0.472991
RGMA	Wald ratio	1	-0.034159	0.130608	0.793677	0.966418	0.748151	1.24836	0.966299
SLAMF7	Inverse variance weighted	2	0.0138949	0.0771938	0.857153	1.01399	0.871617	1.17962	0.975381
SPON1	Wald ratio	1	0.087445	0.104814	0.404118	1.09138	0.888705	1.34028	0.962511
NRP1	Wald ratio	1	0.297141	0.183687	0.105739	1.34601	0.939051	1.92932	0.759246
FGL1	Wald ratio	1	0.0574238	0.060295	0.340904	1.0591	0.941054	1.19196	0.918039
PDIA5	Wald ratio	1	-0.0939649	0.0555247	0.0905873	0.910315	0.816447	1.01497	0.759246
PGLYRP2	Wald ratio	1	0.229544	0.216237	0.288445	1.25803	0.823427	1.922	0.87898
FAM3B	Wald ratio	1	0.00750242	0.103533	0.942233	1.00753	0.822487	1.23421	0.988092
PAM	Inverse variance weighted	2	-0.374833	0.217008	0.0841187	0.687404	0.449253	1.0518	0.759246
THSD1	Wald ratio	1	-0.151829	0.397647	0.702596	0.859135	0.394073	1.87303	0.959101
CD300A	Wald ratio	1	0.00798595	0.0917102	0.930609	1.00802	0.842176	1.20652	0.98905
MLN	Wald ratio	1	-0.0921466	0.206535	0.655486	0.911971	0.60838	1.36706	0.959101
CRTAC1	Wald ratio	1	-0.0492154	0.174988	0.778519	0.951976	0.675574	1.34146	0.966299
LILRB2	Wald ratio	1	0.154838	0.117463	0.187443	1.16747	0.927382	1.46971	0.83928
POFUT1	Wald ratio	1	0.136022	0.110195	0.217063	1.14571	0.923153	1.42191	0.860421
NTNG1	Wald ratio	1	-0.283379	0.160581	0.0776132	0.753234	0.549845	1.03186	0.759246
COLGALT1	Wald ratio	1	0.145387	0.114779	0.205275	1.15649	0.923504	1.44825	0.860421
RNASE6	Inverse variance weighted	2	-0.141768	0.0850266	0.0954481	0.867823	0.734607	1.0252	0.929028
F13B	Inverse variance weighted	2	0.0637109	0.121051	0.598669	1.06578	0.840676	1.35117	0.959101
CTRB1	Wald ratio	1	-0.0742117	0.119647	0.535091	0.928475	0.734386	1.17386	0.959101
TNC	Wald ratio	1	-0.0152545	0.178764	0.931996	0.984861	0.693758	1.39811	0.98778
ASIP	Wald ratio	1	0.0336429	0.153796	0.826845	1.03422	0.765063	1.39806	0.972916
OBP2B	Wald ratio	1	-0.0478366	0.121906	0.694759	0.95329	0.750682	1.21058	0.959101
PRKCSH	Wald ratio	1	-0.210837	0.195777	0.281515	0.809906	0.551805	1.18873	0.871986
TNXB	Inverse variance weighted	3	0.0644908	0.105148	0.539656	1.06662	0.867969	1.31073	0.959101
PRCP	Wald ratio	1	-0.0235386	0.224686	0.916565	0.976736	0.628812	1.51717	0.985938
B3GLCT	Wald ratio	1	0.0788014	0.0997195	0.429393	1.08199	0.889898	1.31555	0.962511
FCRL1	Wald ratio	1	0.158149	0.107993	0.143076	1.17134	0.947889	1.44747	0.962511
SPINK6	Wald ratio	1	0.0106257	0.127509	0.933586	1.01068	0.787185	1.29764	0.988023
SEMA4D	Inverse variance weighted	2	-0.077087	0.0789008	0.328563	0.925809	0.793158	1.08065	0.918039
RNASE3	Inverse variance weighted	2	-0.0887617	0.0996305	0.372978	0.915064	0.752738	1.11239	0.928854
ACP6	Inverse variance weighted	2	-0.113661	0.191664	0.553166	0.89256	0.613042	1.29953	0.959101
C3	Wald ratio	1	0.27324	0.249915	0.274247	1.31422	0.805258	2.14486	0.871986
TDGF1	Inverse variance weighted	2	-0.0452232	0.121863	0.710564	0.955784	0.75271	1.21364	0.98905
S100A12	Wald ratio	1	-0.331496	0.321839	0.49059	0.717849	0.382013	1.34893	0.957922
HINT1	Wald ratio	1	-0.0284398	0.120653	0.813653	0.971961	0.767268	1.23126	0.89752
CFHR1	Inverse variance weighted	2	-0.0287702	0.122822	0.836591	0.97164	0.76376	1.2361	0.925573
CD8A	Wald ratio	1	-0.279157	0.21189	0.187684	0.756421	0.499343	1.14585	0.83928
CRHBP	Wald ratio	1	0.143073	0.199763	0.473858	1.15381	0.78	1.70678	0.959101
TNC	Wald ratio	1	-0.277154	0.174607	0.112444	0.757938	0.538276	1.06724	0.759246
PIP	Wald ratio	1	-0.0896965	0.128138	0.483927	0.914209	0.711168	1.17522	0.959101
ADA2	Wald ratio	1	0.139349	0.0863798	0.106699	1.14952	0.970488	1.36159	0.962511
PCOLCE2	Wald ratio	1	-0.0563962	0.128686	0.661207	0.945165	0.73446	1.21632	0.98905
CHRDL2	Wald ratio	1	0.00771494	0.0688775	0.910816	1.00774	0.880483	1.1534	0.98905
AOC1	Wald ratio	1	0.00732756	0.208971	0.972028	1.00735	0.66881	1.51727	0.992198
QSOX1	Wald ratio	1	-0.0839238	0.0652188	0.198163	0.919501	0.809165	1.04488	0.962511
KLK10	Wald ratio	1	0.121621	0.215877	0.573176	1.12933	0.739709	1.72416	0.959101
VIT	Inverse variance weighted	2	0.12877	0.220339	0.558941	1.13743	0.738529	1.75178	0.959101
CTHRC1	Wald ratio	1	-0.00823383	0.088269	0.92568	0.9918	0.834234	1.17913	0.98905
SIRPB1	Inverse variance weighted	3	0.249959	0.165357	0.130629	1.28397	0.92854	1.77546	0.796944
FAS	Wald ratio	1	0.0533756	0.0952105	0.575066	1.05483	0.875258	1.27123	0.959101
CPXM1	Wald ratio	1	-0.104384	0.128244	0.415672	0.900879	0.700654	1.15832	0.951109
POMGNT2	Wald ratio	1	0.213794	0.195978	0.275313	1.23837	0.843392	1.81832	0.871986
TAPBPL	Inverse variance weighted	2	-0.0373508	0.0758334	0.62234	0.963338	0.830287	1.11771	0.959101
TXNDC15	Wald ratio	1	0.199772	0.111539	0.0732861	1.22112	0.981331	1.51951	0.759246
MANBA	Wald ratio	1	-0.51167	0.162237	0.00161134	0.599493	0.4362	0.823917	0.472991
HSP90B1	Inverse variance weighted	2	0.00252926	0.0885241	0.977206	1.00253	0.84284	1.19248	0.99224
PILRA	Inverse variance weighted	2	0.0573248	0.140127	0.682473	1.059	0.804669	1.39372	0.959101
C1QL1	Wald ratio	1	-0.103823	0.120509	0.388942	0.901384	0.711755	1.14154	0.928854
ADGRF5	Wald ratio	1	-0.0564755	0.167806	0.736454	0.94509	0.680196	1.31314	0.98905
OAF	Inverse variance weighted	2	-0.187888	0.9126	0.836883	0.828707	0.138542	4.95703	0.973069
CPN2	Wald ratio	1	-0.0766626	0.0868475	0.377384	0.926202	0.781232	1.09807	0.962511
GKN2	Wald ratio	1	-0.305701	0.146695	0.28483	0.736607	0.552543	0.981985	0.957922
PCYOX1	Wald ratio	1	-0.102888	0.0690202	0.136043	0.902228	0.788071	1.03292	0.440281
ASPN	Wald ratio	1	-0.113683	0.067588	0.234594	0.892541	0.781801	1.01897	0.762431
TIMP4	Wald ratio	1	0.363837	0.224918	0.105739	1.43884	0.925889	2.23597	0.759246
POGLUT1	Wald ratio	1	0.201386	0.21598	0.351113	1.2231	0.800969	1.8677	0.918039
CFHR4	Inverse variance weighted	2	-0.477175	0.200414	0.0172679	0.620534	0.418958	0.919096	0.578905
PMEL	Wald ratio	1	-0.105631	0.0766489	0.168168	0.899757	0.774248	1.04561	0.962511
IGLL1	Wald ratio	1	-0.0938195	0.146295	0.521325	0.910447	0.68348	1.21278	0.959101
NCAM2	Wald ratio	1	-0.15411	0.117747	0.190594	0.857178	0.680522	1.07969	0.83928
KREMEN1	Inverse variance weighted	2	-0.0426013	0.160523	0.790709	0.958293	0.699613	1.31262	0.98905
MGP	Wald ratio	1	-0.0515732	0.0555374	0.353085	0.949734	0.85178	1.05895	0.962511
NELL1	Inverse variance weighted	2	-0.0157298	0.223847	0.943979	0.984393	0.634784	1.52655	0.988092
DKK2	Wald ratio	1	-0.0341227	0.111097	0.758735	0.966453	0.777344	1.20157	0.966299
ICAM4	Wald ratio	1	-0.0631407	0.0860588	0.463136	0.938811	0.793092	1.1113	0.962511
SERPINA12	Wald ratio	1	0.0116265	0.119684	0.922613	1.01169	0.800151	1.27917	0.985938
ENPP5	Wald ratio	1	-0.0472124	0.113961	0.678665	0.953885	0.76294	1.19262	0.959101
LRRC15	Wald ratio	1	0.132133	0.0830549	0.11163	1.14126	0.96981	1.34302	0.759246
ART4	Wald ratio	1	0.180457	0.151132	0.232466	1.19776	0.890686	1.61071	0.862983
SERPINA10	Inverse variance weighted	2	-0.0374581	0.135175	0.781697	0.963235	0.739042	1.25544	0.966299
NTN1	Wald ratio	1	0.374757	0.168641	0.0262683	1.45464	1.04521	2.02444	0.578905
LRP11	Wald ratio	1	0.106301	0.0858038	0.21539	1.11216	0.940001	1.31584	0.962511
ALPG	Wald ratio	1	-0.210875	0.210875	0.317311	0.809875	0.535694	1.22439	0.906958
GFRAL	Wald ratio	1	-0.0596617	0.255693	0.815503	0.942083	0.570741	1.55503	0.967569
ST3GAL6	Inverse variance weighted	2	-0.0514765	0.138591	0.710318	0.949826	0.723891	1.24628	0.962958
CNTNAP2	Wald ratio	1	0.0780163	0.357678	0.827337	1.08114	0.536316	2.17943	0.98905
IGSF8	Wald ratio	1	-0.0503976	0.142428	0.723454	0.950851	0.719243	1.25704	0.965287
LILRB5	Wald ratio	1	-0.211609	0.115063	0.0659054	0.809281	0.645886	1.01401	0.874744
ADAM23	Wald ratio	1	-0.0974763	0.146215	0.504985	0.907124	0.681093	1.20817	0.959101
LILRA6	Wald ratio	1	-0.125168	0.268218	0.640738	0.882348	0.521589	1.49263	0.959101
MATN4	Wald ratio	1	-0.129128	0.121254	0.286905	0.878861	0.692958	1.11464	0.878875
RMDN1	Wald ratio	1	-0.114095	0.093961	0.224639	0.892173	0.742109	1.07258	0.862983
TNC	Wald ratio	1	-0.339828	0.188793	0.0718606	0.711893	0.491712	1.03067	0.759246
ITIH3	Inverse variance weighted	2	0.0394663	0.0625686	0.528191	1.04026	0.920196	1.17598	0.959101
FUT10	Wald ratio	1	0.0152105	0.200012	0.939381	1.01533	0.686044	1.50266	0.98905
H6PD	Wald ratio	1	-0.0270204	0.195378	0.890005	0.973341	0.663676	1.42749	0.985938
NFASC	Inverse variance weighted	2	0.110446	0.074382	0.137584	1.11678	0.965275	1.29206	0.802017
ATP1B2	Wald ratio	1	-0.121662	0.229011	0.595246	0.885447	0.565229	1.38708	0.959101
COCH	Inverse variance weighted	2	0.104517	0.252582	0.679026	1.11017	0.676689	1.82135	0.959101
IGFLR1	Wald ratio	1	-0.00379224	0.0898543	0.966336	0.996215	0.835348	1.18806	0.98905
NPPB	Wald ratio	1	-0.0274909	0.113198	0.808116	0.972884	0.7793	1.21455	0.967569
SERPINF1	Wald ratio	1	-0.0271869	0.245977	0.911992	0.973179	0.600915	1.57606	0.985938
KLK11	Wald ratio	1	0.0343956	0.059495	0.56318	1.03499	0.921074	1.163	0.959101
CHST11	Wald ratio	1	-0.13519	0.186965	0.469633	0.87355	0.605535	1.26019	0.959101
LILRA5	Wald ratio	1	-0.0271213	0.195876	0.889876	0.973243	0.662961	1.42874	0.985938
GLCE	Wald ratio	1	0.120342	0.211333	0.569055	1.12788	0.745373	1.70669	0.959101
ALPP	Wald ratio	1	0.0801541	0.237791	0.736058	1.08345	0.679828	1.72672	0.965287
QPCT	Inverse variance weighted	2	-0.093368	0.0955649	0.328563	0.910858	0.755274	1.09849	0.918039
FAM151A	Wald ratio	1	-0.141905	0.118371	0.230597	0.867704	0.688038	1.09428	0.962511
ROR2	Wald ratio	1	0.0472436	0.0975351	0.62812	1.04838	0.865952	1.26923	0.959101
DNAJC30	Wald ratio	1	-0.00530933	0.142103	0.970196	0.994705	0.752894	1.31418	0.992059
CNDP1	Wald ratio	1	-0.0174752	0.107582	0.870963	0.982677	0.795857	1.21335	0.98905
TMEM132A	Wald ratio	1	-0.013451	0.153726	0.930274	0.986639	0.729968	1.33356	0.987396
SLAMF7	Inverse variance weighted	2	-0.0105234	0.125255	0.933044	0.989532	0.774123	1.26488	0.98905
CFHR5	Inverse variance weighted	2	0.0768624	0.145548	0.597437	1.07989	0.811873	1.4364	0.959101
UGT1A6	Wald ratio	1	-0.00768895	0.196837	0.968841	0.992341	0.674698	1.45953	0.992059
HP	Inverse variance weighted	2	-0.179596	0.124772	0.150039	0.835608	0.654327	1.06711	0.809764
S100A7	Wald ratio	1	0.101351	0.133649	0.448251	1.10666	0.851631	1.43807	0.959101
AMY1A	Inverse variance weighted	2	-0.175903	0.168574	0.296727	0.838699	0.602717	1.16708	0.887683
SPINT3	Wald ratio	1	0.0567868	0.140915	0.686959	1.05843	0.802995	1.39512	0.959101
TPST1	Wald ratio	1	0.080873	0.118931	0.496504	1.08423	0.858789	1.36886	0.959101
GLTPD2	Inverse variance weighted	2	-0.270629	0.18206	0.13715	0.762899	0.533943	1.09003	0.802017
ITIH1	Wald ratio	1	-0.0201964	0.228872	0.929683	0.980006	0.625762	1.53479	0.98905
SCG3	Wald ratio	1	0.0925961	0.215635	0.667624	1.09702	0.718889	1.67404	0.959101
CRTAM	Wald ratio	1	-0.349249	0.220027	0.112444	0.705218	0.458177	1.08546	0.759246
ART3	Wald ratio	1	0.251528	0.174976	0.150576	1.28599	0.91263	1.81209	0.809764
ERO1B	Wald ratio	1	0.310087	0.262381	0.237278	1.36354	0.815315	2.28041	0.863139
MXRA7	Wald ratio	1	0.00629844	0.115471	0.956501	1.00632	0.802498	1.2619	0.989415
CTSB	Inverse variance weighted	2	-0.153489	0.131543	0.243278	0.85771	0.662779	1.10997	0.962511
MANEA	Inverse variance weighted	2	-0.0680719	0.106055	0.520967	0.934193	0.758859	1.15004	0.962511
FAM177A1	Wald ratio	1	0.0601263	0.170358	0.724133	1.06197	0.760503	1.48294	0.965287
MASP1	Wald ratio	1	0.0149283	0.0916131	0.870558	1.01504	0.848205	1.21469	0.98905
IL6R	Wald ratio	1	0.0314863	0.0816312	0.699708	1.03199	0.879404	1.21104	0.959101
LIPN	Inverse variance weighted	2	0.161958	0.16008	0.311666	1.17581	0.859161	1.60916	0.962511
SPON2	Wald ratio	1	-0.155131	0.139618	0.266521	0.856303	0.651302	1.12583	0.871986
EPHB2	Wald ratio	1	-0.0566598	0.226639	0.802587	0.944915	0.606002	1.47337	0.966299
GXYLT1	Wald ratio	1	0.0605185	0.194976	0.756264	1.06239	0.724964	1.55686	0.98905
BCHE	Wald ratio	1	-0.0241481	0.0937513	0.796734	0.976141	0.812288	1.17305	0.966299
GPNMB	Wald ratio	1	0.0410991	0.138242	0.76624	1.04196	0.794648	1.36623	0.966299
FUT8	Wald ratio	1	0.0364914	0.185264	0.843851	1.03717	0.721353	1.49124	0.97414
ICAM5	Wald ratio	1	0.0199463	0.202158	0.921403	1.02015	0.686408	1.51615	0.985938
PCSK9	Inverse variance weighted	2	-0.250658	0.208882	0.230139	0.778289	0.516817	1.17204	0.862983
SIGLEC14	Wald ratio	1	-0.0376299	0.160554	0.814694	0.963069	0.703058	1.31924	0.967569
TMPO	Wald ratio	1	0.00221647	0.0997701	0.982276	1.00222	0.824208	1.21868	0.98905
STX7	Wald ratio	1	-0.00616854	0.0660291	0.925569	0.99385	0.873204	1.13117	0.98905
VTN	Wald ratio	1	0.061109	0.107552	0.569912	1.06301	0.860973	1.31247	0.959101
APOH	Wald ratio	1	0.0527591	0.134965	0.695864	1.05418	0.809149	1.3734	0.959101
GPNMB	Wald ratio	1	-0.103389	0.055141	0.0607927	0.901776	0.809397	1.0047	0.759246
OLFM2	Inverse variance weighted	2	-0.0780582	0.0931434	0.402007	0.924911	0.770574	1.11016	0.962511
POGLUT3	Inverse variance weighted	2	-0.321314	0.136558	0.0186256	0.725196	0.5549	0.947755	0.578905
LILRA4	Wald ratio	1	0.118905	0.216192	0.582319	1.12626	0.737249	1.72055	0.959101
LRP11	Wald ratio	1	-0.00235792	0.178437	0.989457	0.997645	0.703214	1.41535	0.99682
GRAMD1C	Wald ratio	1	0.0702901	0.18105	0.697842	1.07282	0.752339	1.52982	0.959101
GPX7	Wald ratio	1	-0.317864	0.294318	0.280142	0.727702	0.408719	1.29563	0.871986
DPP7	Wald ratio	1	0.0893211	0.122229	0.46492	1.09343	0.860495	1.38942	0.959101
EPHB2	Wald ratio	1	-0.0657576	0.0847047	0.437563	0.936358	0.793122	1.10546	0.951109
OXT	Wald ratio	1	-0.0535845	0.172525	0.756113	0.947826	0.675884	1.32918	0.98905
LHB	Wald ratio	1	0.215413	0.0897553	0.0163951	1.24037	1.04028	1.47895	0.578905
HGFAC	Inverse variance weighted	2	1.19113	2.00326	0.552114	3.29079	0.0648771	166.92	0.959101
QSOX2	Wald ratio	1	0.0324166	0.225507	0.885698	1.03295	0.663931	1.60707	0.985938
RARRES1	Inverse variance weighted	2	-0.0933686	0.196074	0.633939	0.910858	0.620224	1.33768	0.959101
CYTL1	Wald ratio	1	0.0509559	0.0833824	0.541126	1.05228	0.893621	1.2391	0.959101
NOTCH2	Wald ratio	1	-0.336868	0.311915	0.280142	0.714003	0.387429	1.31585	0.871986
NTM	Wald ratio	1	-0.102201	0.0844056	0.225959	0.902848	0.765186	1.06528	0.962511
SNCA	Wald ratio	1	0.0792091	0.103974	0.446169	1.08243	0.882868	1.3271	0.962511
SOD3	Wald ratio	1	-0.324923	0.164961	0.0488731	0.722583	0.522962	0.998402	0.72412
CTSH	Inverse variance weighted	2	0.119758	0.0806531	0.137584	1.12722	0.962403	1.32027	0.802017
ROR1	Wald ratio	1	0.641876	0.213195	0.00260601	1.90004	1.25109	2.88562	0.472991
MMP10	Wald ratio	1	-0.254755	0.192224	0.185071	0.775106	0.531785	1.12976	0.83928
ISLR2	Wald ratio	1	-0.0402284	0.160914	0.802587	0.96057	0.700739	1.31674	0.966299
GPNMB	Wald ratio	1	0.12399	0.225437	0.582319	1.13201	0.7277	1.76094	0.959101
KLK14	Wald ratio	1	-0.0165281	0.138684	0.905134	0.983608	0.7495	1.29084	0.985938
CTSH	Inverse variance weighted	2	0.0131479	0.28174	0.962779	1.01323	0.583295	1.76008	0.990954
TMEM106B	Wald ratio	1	0.0455033	0.0639666	0.476861	1.04655	0.923235	1.18635	0.962511
GPC1	Wald ratio	1	0.142458	0.149581	0.340904	1.1531	0.860088	1.54595	0.918039
A4GALT	Wald ratio	1	-0.00227721	0.0661658	0.972545	0.997725	0.876374	1.13588	0.98905
LILRA5	Wald ratio	1	0.0932085	0.214128	0.663349	1.09769	0.721458	1.67013	0.959101
DPEP1	Wald ratio	1	-0.112375	0.160535	0.483927	0.893709	0.652448	1.22418	0.959101
PSAPL1	Inverse variance weighted	2	-0.164541	0.195012	0.398809	0.848283	0.578819	1.24319	0.937008
C1S	Inverse variance weighted	2	-0.682251	0.22622	0.0025624	0.505478	0.324444	0.787525	0.472991
CILP2	Wald ratio	1	-0.0929002	0.158477	0.557736	0.911284	0.667968	1.24323	0.959101
GRAMD1C	Wald ratio	1	-0.0819757	0.0777045	0.291441	0.921294	0.791143	1.07286	0.962511
FAM171B	Wald ratio	1	0.279908	0.213748	0.190357	1.32301	0.870195	2.01145	0.83928
QPCTL	Wald ratio	1	0.0131751	0.141732	0.925937	1.01326	0.767498	1.33772	0.985938
CLN5	Wald ratio	1	-0.106829	0.235023	0.649436	0.898679	0.566955	1.42449	0.959101
ENTPD6	Wald ratio	1	-0.000714691	0.254112	0.997756	0.999286	0.607274	1.64435	0.999132
HDGF	Wald ratio	1	0.0680274	0.212585	0.748968	1.07039	0.705647	1.62368	0.96581
ERAP2	Inverse variance weighted	3	-0.096148	0.0915371	0.293547	0.90833	0.759146	1.08683	0.962511
CD14	Wald ratio	1	-0.186635	0.192655	0.33267	0.829747	0.568793	1.21042	0.918039
FCRL4	Wald ratio	1	-0.0515573	0.117176	0.659937	0.949749	0.754861	1.19495	0.959101
NPTXR	Wald ratio	1	-0.0863462	0.217593	0.691496	0.917277	0.5988	1.40514	0.959101
SERPINA11	Wald ratio	1	0.0532126	0.132046	0.686959	1.05465	0.814161	1.36619	0.959101
PLXNA1	Wald ratio	1	0.125427	0.129473	0.33267	1.13363	0.879554	1.46111	0.918039
NTN1	Wald ratio	1	0.0507742	0.163601	0.756292	1.05209	0.763468	1.44981	0.98905
LCT	Wald ratio	1	-0.0864172	0.269151	0.748155	0.917211	0.541207	1.55445	0.98905
HAVCR1	Wald ratio	1	-0.167549	0.335098	0.617075	0.845735	0.438524	1.63108	0.959101
BTNL8	Wald ratio	1	0.359152	0.126648	0.00457081	1.43211	1.11731	1.83562	0.578905
PENK	Wald ratio	1	-0.123759	0.168313	0.46216	0.883592	0.635304	1.22892	0.959101
MMP8	Wald ratio	1	-0.140265	0.161661	0.385588	0.869128	0.633104	1.19314	0.928854
PGM1	Wald ratio	1	-0.362607	0.217564	0.0955807	0.69586	0.454284	1.0659	0.759246
FAM3B	Wald ratio	1	0.146386	0.138681	0.291171	1.15764	0.882118	1.51923	0.880793
IFNAR1	Wald ratio	1	0.0619611	0.234075	0.791236	1.06392	0.672451	1.68329	0.966299
TFF1	Wald ratio	1	0.0714262	0.0668837	0.285559	1.07404	0.942079	1.22448	0.962511
SERPINF1	Wald ratio	1	0.188973	0.153976	0.435259	1.20801	0.893311	1.63357	0.957922
FTCD	Wald ratio	1	0.0781461	0.0568612	0.169339	1.08128	0.967247	1.20876	0.440281
PLXNB2	Wald ratio	1	0.0798921	0.058337	0.304343	1.08317	0.966138	1.21438	0.791291
BPNT2	Wald ratio	1	0.297089	0.219846	0.176583	1.34594	0.874757	2.07091	0.830313
SIRPG	Wald ratio	1	-0.0154766	0.0841539	0.854086	0.984643	0.834921	1.16121	0.97414
PPT1	Wald ratio	1	-0.123178	0.188873	0.514289	0.884106	0.610566	1.2802	0.959101
MAN2B2	Wald ratio	1	0.172458	0.384715	0.653954	1.18822	0.559013	2.52565	0.959101
ABO	Inverse variance weighted	2	0.176905	0.218718	0.418617	1.19352	0.777413	1.83234	0.951109
EPHB6	Wald ratio	1	-0.0483072	0.191216	0.800553	0.952841	0.655019	1.38608	0.966299
TREM1	Inverse variance weighted	2	0.0583064	0.0795087	0.463355	1.06004	0.907075	1.2388	0.959101
CPA4	Wald ratio	1	-0.0753869	0.153206	0.622674	0.927385	0.686829	1.25219	0.959101
BTD	Wald ratio	1	-0.0561182	0.156155	0.719315	0.945427	0.696156	1.28396	0.965287
SIGLEC5	Wald ratio	1	0.19113	0.129475	0.139893	1.21062	0.93928	1.56033	0.802017
CRISP2	Wald ratio	1	0.451216	0.192007	0.0187734	1.57022	1.07776	2.2877	0.578905
FKBP7	Wald ratio	1	-0.047673	0.279228	0.864435	0.953445	0.551585	1.64808	0.979063
MFAP2	Wald ratio	1	0.215094	0.117955	0.0682232	1.23998	0.984032	1.5625	0.759246
B3GNT8	Wald ratio	1	-0.167387	0.0925552	0.0705271	0.845872	0.705538	1.01412	0.759246
ICOSLG	Wald ratio	1	-0.147085	0.141428	0.29834	0.86322	0.654238	1.13896	0.887683
AZGP1	Wald ratio	1	-0.183852	0.127729	0.150039	0.832059	0.647782	1.06876	0.809764
CBLN1	Inverse variance weighted	2	-0.288719	0.339669	0.395325	0.749223	0.385016	1.45795	0.936866
PSG5	Wald ratio	1	-0.0108595	0.105353	0.917902	0.989199	0.804647	1.21608	0.985938
WFDC1	Wald ratio	1	-0.174107	0.160714	0.27866	0.840207	0.613174	1.1513	0.871986
NMB	Wald ratio	1	-0.127541	0.208421	0.540577	0.880257	0.585057	1.32441	0.959101
ITIH2	Wald ratio	1	-0.0172551	0.230068	0.940215	0.982893	0.626136	1.54292	0.988092
MICB	Wald ratio	1	-0.022035	0.155145	0.887057	0.978206	0.721719	1.32584	0.985938
PSG9	Wald ratio	1	0.013813	0.0574095	0.809861	1.01391	0.906006	1.13466	0.98905
REG3G	Wald ratio	1	-0.515152	0.231818	0.0262683	0.59741	0.379267	0.941023	0.578905
GGH	Inverse variance weighted	2	0.0725209	0.113214	0.521806	1.07522	0.861243	1.34235	0.962511
GAA	Wald ratio	1	0.110039	0.0596046	0.0648699	1.11632	0.993237	1.25466	0.759246
CPQ	Inverse variance weighted	2	0.191172	0.0920458	0.0378087	1.21067	1.01082	1.45003	0.644587
C4BPA	Wald ratio	1	0.209358	0.0872326	0.0163951	1.23289	1.03913	1.46277	0.578905
FAS	Wald ratio	1	0.191847	0.10072	0.056811	1.21148	0.994452	1.47588	0.759246
ICAM4	Wald ratio	1	-0.125252	0.135408	0.354966	0.882274	0.676616	1.15044	0.918039
NUDT9	Wald ratio	1	0.242601	0.232766	0.297294	1.27456	0.807655	2.01138	0.887683
MANSC1	Wald ratio	1	0.0589724	0.0751609	0.432679	1.06075	0.915447	1.22911	0.951109
MANSC4	Wald ratio	1	-0.201555	0.154682	0.192564	0.817459	0.603668	1.10696	0.83928
LAMC2	Wald ratio	1	0.0847796	0.191438	0.657869	1.08848	0.747936	1.58407	0.959101
B4GALT2	Wald ratio	1	0.0205078	0.113382	0.856467	1.02072	0.817323	1.27473	0.98905
CDH11	Inverse variance weighted	2	0.293758	0.190943	0.123936	1.34146	0.922664	1.95034	0.782412
VIT	Wald ratio	1	0.192447	0.131506	0.143354	1.21221	0.936783	1.56862	0.806783
PDGFRL	Wald ratio	1	0.199066	0.214147	0.35259	1.22026	0.801988	1.85669	0.918039
GSTM3	Inverse variance weighted	2	-0.111086	0.111086	0.317311	0.894861	0.719776	1.11254	0.906958
NQO1	Wald ratio	1	-0.255255	0.0918919	0.0054732	0.774719	0.64703	0.927607	0.578905
TIRAP	Wald ratio	1	-0.0272903	0.272903	0.920344	0.973079	0.569965	1.6613	0.985938
AKR1B1	Wald ratio	1	0.573318	0.248438	0.0210163	1.77414	1.09022	2.88711	0.578905
FBP2	Wald ratio	1	-0.0574476	0.155862	0.712442	0.944171	0.69563	1.28151	0.98905
WARS1	Wald ratio	1	0.0701351	0.151959	0.644412	1.07265	0.796359	1.44481	0.959101
PPIL1	Wald ratio	1	-0.0858662	0.131364	0.513337	0.917717	0.709397	1.18721	0.962511
NPW	Wald ratio	1	0.100276	0.121322	0.408503	1.10548	0.871522	1.40223	0.949419
LILRB3	MR Egger	3	0.24619	0.15219	0.105739	1.27914	0.949231	1.72372	0.759246
HLA-C	MR Egger	3	-0.121826	0.261056	0.640738	0.885302	0.530733	1.47675	0.959101
MICA	MR Egger	3	0.0140695	0.202249	0.94454	1.01417	0.682264	1.50754	0.988092
TNXB	MR Egger	3	0.136629	0.20179	0.498353	1.1464	0.771915	1.70257	0.959101
SIRPB1	MR Egger	3	-0.0820588	0.1256	0.513541	0.921218	0.720194	1.17835	0.959101
ERAP2	MR Egger	3	0.076525	0.099199	0.440453	1.07953	0.88878	1.31122	0.954509
LILRB3	Weighted median	3	-0.0875272	0.16786	0.602068	0.916194	0.659328	1.27313	0.959101
HLA-C	Weighted median	3	0.179048	0.0927308	0.0535027	1.19608	0.9973	1.43448	0.781139
MICA	Weighted median	3	0.0793757	0.195386	0.684559	1.08261	0.73817	1.58777	0.959101
TNXB	Weighted median	3	0.236838	0.193777	0.221624	1.26724	0.866785	1.85269	0.860421
SIRPB1	Weighted median	3	0.071754	0.217362	0.741314	1.07439	0.701682	1.64507	0.98905
ERAP2	Weighted median	3	0.0722878	0.118552	0.542023	1.07496	0.852081	1.35615	0.959101
LILRB3	Weighted mode	3	-0.0117471	0.198796	0.95288	0.988322	0.66939	1.45921	0.989415
HLA-C	Weighted mode	3	-0.144285	0.216428	0.504985	0.865641	0.566384	1.32301	0.959101
MICA	Weighted mode	3	0.0928965	0.172246	0.589662	1.09735	0.782936	1.53802	0.959101
TNXB	Weighted mode	3	-0.100041	0.245384	0.6835	0.9048	0.559342	1.46362	0.959101
SIRPB1	Weighted mode	3	0.143843	0.125081	0.250144	1.1547	0.903648	1.47551	0.871986
ERAP2	Weighted mode	3	0.0246271	0.170151	0.884919	1.02493	0.734278	1.43064	0.985938

## Sheet: Supplementary Table 3
Supplementary Table 3. The heterogeneity for the MR analysis based on Cochran Q test.The MR Egger results to assess the horizontal pleiotropy
		MR-Egger intercept				Cochrane^s Q-IVW
exposure	outcome	egger_intercept	se	pval		Q	Q_df	Q_pval
finn-pQTL-s-R10-seq_10816_150	Lymphoid leukemia, chronic	NA	NA	NA		0.150806	1	0.697767
finn-pQTL-s-R10-seq_10855_55	Lymphoid leukemia, chronic	NA	NA	NA		0.660633	1	0.416337
finn-pQTL-s-R10-seq_10924_258	Lymphoid leukemia, chronic	NA	NA	NA		0.155576	1	0.693262
finn-pQTL-s-R10-seq_11142_11	Lymphoid leukemia, chronic	NA	NA	NA		0.0130431	1	0.909074
finn-pQTL-s-R10-seq_11178_21	Lymphoid leukemia, chronic	NA	NA	NA		0.148279	1	0.700185
finn-pQTL-s-R10-seq_11187_11	Lymphoid leukemia, chronic	NA	NA	NA		0.456248	1	0.499383
finn-pQTL-s-R10-seq_11836_144	Lymphoid leukemia, chronic	NA	NA	NA		0.377875	1	0.538743
finn-pQTL-s-R10-seq_12727_7	Lymphoid leukemia, chronic	NA	NA	NA		0.159532	1	0.689587
finn-pQTL-s-R10-seq_13090_17	Lymphoid leukemia, chronic	NA	NA	NA		1.11122	1	0.291818
finn-pQTL-s-R10-seq_13116_25	Lymphoid leukemia, chronic	NA	NA	NA		0.458973	1	0.498104
finn-pQTL-s-R10-seq_13710_6	Lymphoid leukemia, chronic	NA	NA	NA		0.0898618	1	0.764353
finn-pQTL-s-R10-seq_13731_14	Lymphoid leukemia, chronic	NA	NA	NA		0.0870469	1	0.767965
finn-pQTL-s-R10-seq_13740_51	Lymphoid leukemia, chronic	NA	NA	NA		2.15527	1	0.142081
finn-pQTL-s-R10-seq_13983_27	Lymphoid leukemia, chronic	NA	NA	NA		0.00566858	1	0.939984
finn-pQTL-s-R10-seq_14108_15	Lymphoid leukemia, chronic	NA	NA	NA		0.0868922	1	0.768166
finn-pQTL-s-R10-seq_15476_6	Lymphoid leukemia, chronic	NA	NA	NA		3.08068	1	0.0792272
finn-pQTL-s-R10-seq_15516_12	Lymphoid leukemia, chronic	NA	NA	NA		1.42449	1	0.232666
finn-pQTL-s-R10-seq_15576_158	Lymphoid leukemia, chronic	NA	NA	NA		0.000149252	1	0.990253
finn-pQTL-s-R10-seq_15584_9	Lymphoid leukemia, chronic	-0.370366	1.97398	0.881927		0.00889776	1	0.924849
finn-pQTL-s-R10-seq_15584_9	Lymphoid leukemia, chronic	NA	NA	NA		0.0441007	2	0.978191
finn-pQTL-s-R10-seq_15614_168	Lymphoid leukemia, chronic	-0.0143607	0.17003	0.946359		5.96805	1	0.0145674
finn-pQTL-s-R10-seq_15615_8	Lymphoid leukemia, chronic	NA	NA	NA		3.7162	1	0.0538868
finn-pQTL-s-R10-seq_15615_8	Lymphoid leukemia, chronic	NA	NA	NA		3.74271	2	0.153915
finn-pQTL-s-R10-seq_16558_2	Lymphoid leukemia, chronic	NA	NA	NA		0.759852	1	0.383375
finn-pQTL-s-R10-seq_16561_9	Lymphoid leukemia, chronic	NA	NA	NA		1.83622	1	0.175395
finn-pQTL-s-R10-seq_16583_8	Lymphoid leukemia, chronic	NA	NA	NA		0.0109324	1	0.916727
finn-pQTL-s-R10-seq_16753_46	Lymphoid leukemia, chronic	NA	NA	NA		0.273247	1	0.601162
finn-pQTL-s-R10-seq_16792_4	Lymphoid leukemia, chronic	NA	NA	NA		0.392872	1	0.530794
finn-pQTL-s-R10-seq_16872_248	Lymphoid leukemia, chronic	NA	NA	NA		4.30199	1	0.0380677
finn-pQTL-s-R10-seq_16913_8	Lymphoid leukemia, chronic	NA	NA	NA		0.0502875	1	0.822564
finn-pQTL-s-R10-seq_17331_138	Lymphoid leukemia, chronic	NA	NA	NA		5.23776	1	0.0221018
finn-pQTL-s-R10-seq_17680_12	Lymphoid leukemia, chronic	NA	NA	NA		1.3059	1	0.253138
finn-pQTL-s-R10-seq_18225_13	Lymphoid leukemia, chronic	NA	NA	NA		4.30589	1	0.0379806
finn-pQTL-s-R10-seq_18289_16	Lymphoid leukemia, chronic	NA	NA	NA		2.82122	1	0.0930258
finn-pQTL-s-R10-seq_18831_6	Lymphoid leukemia, chronic	NA	NA	NA		0.127288	1	0.721261
finn-pQTL-s-R10-seq_19361_78	Lymphoid leukemia, chronic	NA	NA	NA		0.402574	1	0.525763
finn-pQTL-s-R10-seq_19372_7	Lymphoid leukemia, chronic	NA	NA	NA		0.166737	1	0.683028
finn-pQTL-s-R10-seq_19377_14	Lymphoid leukemia, chronic	NA	NA	NA		1.0598	1	0.30326
finn-pQTL-s-R10-seq_19557_3	Lymphoid leukemia, chronic	NA	NA	NA		0.421243	1	0.516318
finn-pQTL-s-R10-seq_19614_8	Lymphoid leukemia, chronic	NA	NA	NA		0.0224088	1	0.881005
finn-pQTL-s-R10-seq_19617_5	Lymphoid leukemia, chronic	NA	NA	NA		2.41929	1	0.119849
finn-pQTL-s-R10-seq_20203_45	Lymphoid leukemia, chronic	NA	NA	NA		1.38983	1	0.238433
finn-pQTL-s-R10-seq_20530_2	Lymphoid leukemia, chronic	NA	NA	NA		0.237495	1	0.626021
finn-pQTL-s-R10-seq_20538_71	Lymphoid leukemia, chronic	NA	NA	NA		1.40442	1	0.235985
finn-pQTL-s-R10-seq_20539_4	Lymphoid leukemia, chronic	NA	NA	NA		0.567504	1	0.451252
finn-pQTL-s-R10-seq_20561_15	Lymphoid leukemia, chronic	NA	NA	NA		0.00688912	1	0.933851
finn-pQTL-s-R10-seq_20568_3	Lymphoid leukemia, chronic	NA	NA	NA		0.448077	1	0.50325
finn-pQTL-s-R10-seq_20591_48	Lymphoid leukemia, chronic	NA	NA	NA		0.0606035	1	0.805545
finn-pQTL-s-R10-seq_21227_18	Lymphoid leukemia, chronic	NA	NA	NA		0.101438	1	0.750111
finn-pQTL-s-R10-seq_21397_21	Lymphoid leukemia, chronic	NA	NA	NA		0.747666	1	0.387216
finn-pQTL-s-R10-seq_21437_77	Lymphoid leukemia, chronic	NA	NA	NA		0.113775	1	0.735886
finn-pQTL-s-R10-seq_21495_134	Lymphoid leukemia, chronic	NA	NA	NA		0.00047877	1	0.982543
finn-pQTL-s-R10-seq_21546_20	Lymphoid leukemia, chronic	NA	NA	NA		0.231118	1	0.630696
finn-pQTL-s-R10-seq_21706_29	Lymphoid leukemia, chronic	0.116566	0.0835892	0.396046		2.24522	1	0.134028
finn-pQTL-s-R10-seq_21737_20	Lymphoid leukemia, chronic	NA	NA	NA		0.0163917	1	0.898125
finn-pQTL-s-R10-seq_21797_4	Lymphoid leukemia, chronic	NA	NA	NA		0.932242	1	0.334281
finn-pQTL-s-R10-seq_21797_4	Lymphoid leukemia, chronic	0.0688041	0.12043	0.669553		2.87692	2	0.237293
finn-pQTL-s-R10-seq_21891_31	Lymphoid leukemia, chronic	NA	NA	NA		0.124819	1	0.723866
finn-pQTL-s-R10-seq_23588_9	Lymphoid leukemia, chronic	NA	NA	NA		0.77222	1	0.379531
finn-pQTL-s-R10-seq_24215_8	Lymphoid leukemia, chronic	NA	NA	NA		1.85179	1	0.173575
finn-pQTL-s-R10-seq_24215_8	Lymphoid leukemia, chronic	NA	NA	NA		2.45623	2	0.292845
finn-pQTL-s-R10-seq_2515_14	Lymphoid leukemia, chronic	NA	NA	NA		0.0355694	1	0.850407
finn-pQTL-s-R10-seq_2630_12	Lymphoid leukemia, chronic	0.0364203	0.185621	0.876657		0.138818	1	0.709459
finn-pQTL-s-R10-seq_2687_2	Lymphoid leukemia, chronic	NA	NA	NA		0.129816	1	0.718623
finn-pQTL-s-R10-seq_2700_56	Lymphoid leukemia, chronic	NA	NA	NA		0.252134	1	0.615576
finn-pQTL-s-R10-seq_2705_5	Lymphoid leukemia, chronic	NA	NA	NA		0.0246329	1	0.875285
finn-pQTL-s-R10-seq_2730_58	Lymphoid leukemia, chronic	NA	NA	NA		0.00737757	1	0.931552
finn-pQTL-s-R10-seq_2730_58	Lymphoid leukemia, chronic	0.295272	0.440476	0.624047		0.0458752	2	0.977323
finn-pQTL-s-R10-seq_2742_68	Lymphoid leukemia, chronic	NA	NA	NA		0.0616391	1	0.803924
finn-pQTL-s-R10-seq_3000_66	Lymphoid leukemia, chronic	NA	NA	NA		0.399055	1	0.527578
finn-pQTL-s-R10-seq_3003_29	Lymphoid leukemia, chronic	NA	NA	NA		0.221993	1	0.637526
finn-pQTL-s-R10-seq_3007_7	Lymphoid leukemia, chronic	NA	NA	NA		0.414556	1	0.519666
finn-pQTL-s-R10-seq_3054_3	Lymphoid leukemia, chronic	NA	NA	NA		0.264948	1	0.606741
finn-pQTL-s-R10-seq_3054_3	Lymphoid leukemia, chronic	NA	NA	NA		0.714313	2	0.699663
finn-pQTL-s-R10-seq_3166_92	Lymphoid leukemia, chronic	NA	NA	NA		0.664832	1	0.414859
finn-pQTL-s-R10-seq_3168_8	Lymphoid leukemia, chronic	NA	NA	NA		0.000381854	1	0.984409
finn-pQTL-s-R10-seq_3175_51	Lymphoid leukemia, chronic	NA	NA	NA		2.63663	1	0.104425
finn-pQTL-s-R10-seq_3296_92	Lymphoid leukemia, chronic	NA	NA	NA		0.541499	1	0.461812
finn-pQTL-s-R10-seq_3309_2	Lymphoid leukemia, chronic	NA	NA	NA		0.163624	1	0.685842
finn-pQTL-s-R10-seq_3509_1	Lymphoid leukemia, chronic	NA	NA	NA		2.78787	1	0.0949804
finn-pQTL-s-R10-seq_3600_2	Lymphoid leukemia, chronic	NA	NA	NA		0.477275	1	0.489659
finn-pQTL-s-R10-seq_3617_80	Lymphoid leukemia, chronic	NA	NA	NA		0.809157	1	0.36837
finn-pQTL-s-R10-seq_3666_17	Lymphoid leukemia, chronic	0.0739439	0.11562	0.637771		1.00189	1	0.316854
finn-pQTL-s-R10-seq_3803_10	Lymphoid leukemia, chronic	NA	NA	NA		0.011085	1	0.91615
finn-pQTL-s-R10-seq_4192_10	Lymphoid leukemia, chronic	NA	NA	NA		1.80358	1	0.179281
finn-pQTL-s-R10-seq_4342_10	Lymphoid leukemia, chronic	NA	NA	NA		2.48875	1	0.114663
finn-pQTL-s-R10-seq_4430_44	Lymphoid leukemia, chronic	NA	NA	NA		0.298257	1	0.584977
finn-pQTL-s-R10-seq_4437_56	Lymphoid leukemia, chronic	NA	NA	NA		0.798431	1	0.371563
finn-pQTL-s-R10-seq_4459_68	Lymphoid leukemia, chronic	NA	NA	NA		0.993516	1	0.318885
finn-pQTL-s-R10-seq_4459_68	Lymphoid leukemia, chronic	NA	NA	NA		1.40253	2	0.495958
finn-pQTL-s-R10-seq_4496_60	Lymphoid leukemia, chronic	NA	NA	NA		0.37911	1	0.53808
finn-pQTL-s-R10-seq_4535_50	Lymphoid leukemia, chronic	NA	NA	NA		0.0180459	1	0.893138
finn-pQTL-s-R10-seq_4564_2	Lymphoid leukemia, chronic	NA	NA	NA		0.0189231	1	0.890587
finn-pQTL-s-R10-seq_4964_67	Lymphoid leukemia, chronic	NA	NA	NA		0.187507	1	0.665
finn-pQTL-s-R10-seq_4996_66	Lymphoid leukemia, chronic	0.549654	0.46827	0.44921		0.0124059	1	0.911314
finn-pQTL-s-R10-seq_5102_55	Lymphoid leukemia, chronic	NA	NA	NA		1.45181	1	0.228238
finn-pQTL-s-R10-seq_5132_71	Lymphoid leukemia, chronic	NA	NA	NA		0.971747	1	0.324245
finn-pQTL-s-R10-seq_5134_52	Lymphoid leukemia, chronic	0.109112	0.545018	0.874212		0.170094	1	0.680028
finn-pQTL-s-R10-seq_5231_79	Lymphoid leukemia, chronic	NA	NA	NA		0.00235549	1	0.961291
finn-pQTL-s-R10-seq_5363_51	Lymphoid leukemia, chronic	0.38277	0.39706	0.511665		1.87858	1	0.170496
finn-pQTL-s-R10-seq_5487_7	Lymphoid leukemia, chronic	NA	NA	NA		1.42072	1	0.233285
finn-pQTL-s-R10-seq_5584_21	Lymphoid leukemia, chronic	NA	NA	NA		0.39401	1	0.530199
finn-pQTL-s-R10-seq_5584_21	Lymphoid leukemia, chronic	NA	NA	NA		1.77181	2	0.412341
finn-pQTL-s-R10-seq_5620_13	Lymphoid leukemia, chronic	NA	NA	NA		0.776121	1	0.37833
finn-pQTL-s-R10-seq_5646_20	Lymphoid leukemia, chronic	NA	NA	NA		0.000114332	1	0.991469
finn-pQTL-s-R10-seq_5648_28	Lymphoid leukemia, chronic	NA	NA	NA		0.392147	1	0.531173
finn-pQTL-s-R10-seq_5648_28	Lymphoid leukemia, chronic	0.191078	0.108884	0.329737		0.432226	2	0.805644
finn-pQTL-s-R10-seq_5658_64	Lymphoid leukemia, chronic	NA	NA	NA		0.0184488	1	0.891958
finn-pQTL-s-R10-seq_5698_60	Lymphoid leukemia, chronic	NA	NA	NA		1.27885	1	0.258114
finn-pQTL-s-R10-seq_5698_60	Lymphoid leukemia, chronic	NA	NA	NA		2.4673	2	0.291228
finn-pQTL-s-R10-seq_5737_61	Lymphoid leukemia, chronic	NA	NA	NA		0.098105	1	0.754116
finn-pQTL-s-R10-seq_5741_55	Lymphoid leukemia, chronic	NA	NA	NA		0.000495525	1	0.98224
finn-pQTL-s-R10-seq_5742_14	Lymphoid leukemia, chronic	NA	NA	NA		0.0861766	1	0.769095
finn-pQTL-s-R10-seq_5810_25	Lymphoid leukemia, chronic	NA	NA	NA		0.42686	1	0.513534
finn-pQTL-s-R10-seq_5982_50	Lymphoid leukemia, chronic	NA	NA	NA		0.0311499	1	0.859906
finn-pQTL-s-R10-seq_6234_74	Lymphoid leukemia, chronic	NA	NA	NA		1.51894	1	0.21778
finn-pQTL-s-R10-seq_6247_9	Lymphoid leukemia, chronic	NA	NA	NA		0.283887	1	0.594165
finn-pQTL-s-R10-seq_6247_9	Lymphoid leukemia, chronic	NA	NA	NA		3.36345	2	0.186053
finn-pQTL-s-R10-seq_6364_7	Lymphoid leukemia, chronic	NA	NA	NA		1.71757	1	0.190006
finn-pQTL-s-R10-seq_6393_63	Lymphoid leukemia, chronic	NA	NA	NA		7.18263	1	0.00736126
finn-pQTL-s-R10-seq_6402_8	Lymphoid leukemia, chronic	NA	NA	NA		0.0831638	1	0.773055
finn-pQTL-s-R10-seq_6414_8	Lymphoid leukemia, chronic	NA	NA	NA		0.0647205	1	0.799185
finn-pQTL-s-R10-seq_6471_53	Lymphoid leukemia, chronic	NA	NA	NA		0.0342604	1	0.853154
finn-pQTL-s-R10-seq_6512_68	Lymphoid leukemia, chronic	NA	NA	NA		5.37414	1	0.0204374
finn-pQTL-s-R10-seq_6544_33	Lymphoid leukemia, chronic	NA	NA	NA		1.19375	1	0.274575
finn-pQTL-s-R10-seq_6583_67	Lymphoid leukemia, chronic	NA	NA	NA		1.64087	1	0.200206
finn-pQTL-s-R10-seq_6947_4	Lymphoid leukemia, chronic	NA	NA	NA		1.28363	1	0.257225
finn-pQTL-s-R10-seq_7145_1	Lymphoid leukemia, chronic	NA	NA	NA		1.37387	1	0.241148
finn-pQTL-s-R10-seq_7179_69	Lymphoid leukemia, chronic	NA	NA	NA		0.00627627	1	0.936855
finn-pQTL-s-R10-seq_7227_75	Lymphoid leukemia, chronic	NA	NA	NA		0.00675131	1	0.934514
finn-pQTL-s-R10-seq_7849_3	Lymphoid leukemia, chronic	NA	NA	NA		1.87945	1	0.170396
finn-pQTL-s-R10-seq_7882_31	Lymphoid leukemia, chronic	NA	NA	NA		0.353813	1	0.551963
finn-pQTL-s-R10-seq_7885_17	Lymphoid leukemia, chronic	NA	NA	NA		0.00890417	1	0.924822
finn-pQTL-s-R10-seq_7905_30	Lymphoid leukemia, chronic	NA	NA	NA		0.441132	1	0.506577
finn-pQTL-s-R10-seq_7918_114	Lymphoid leukemia, chronic	NA	NA	NA		0.767971	1	0.380846
finn-pQTL-s-R10-seq_7948_129	Lymphoid leukemia, chronic	NA	NA	NA		1.22879	1	0.267643
finn-pQTL-s-R10-seq_8007_19	Lymphoid leukemia, chronic	NA	NA	NA		0.228269	1	0.632811
finn-pQTL-s-R10-seq_8014_359	Lymphoid leukemia, chronic	-0.102444	0.118788	0.546947		0.180116	1	0.671273
finn-pQTL-s-R10-seq_8097_77	Lymphoid leukemia, chronic	NA	NA	NA		1.66011	1	0.197589
finn-pQTL-s-R10-seq_8246_9	Lymphoid leukemia, chronic	NA	NA	NA		0.0025826	1	0.95947
finn-pQTL-s-R10-seq_8295_16	Lymphoid leukemia, chronic	NA	NA	NA		1.03897	1	0.308062
finn-pQTL-s-R10-seq_8296_117	Lymphoid leukemia, chronic	NA	NA	NA		0.453801	1	0.500536
finn-pQTL-s-R10-seq_8385_248	Lymphoid leukemia, chronic	NA	NA	NA		0.778616	1	0.377565
finn-pQTL-s-R10-seq_8398_277	Lymphoid leukemia, chronic	3.21307	2.65676	0.439845		0.630207	1	0.427279
finn-pQTL-s-R10-seq_8465_52	Lymphoid leukemia, chronic	NA	NA	NA		0.391145	1	0.531698
finn-pQTL-s-R10-seq_8644_46	Lymphoid leukemia, chronic	NA	NA	NA		0.157536	1	0.691436
finn-pQTL-s-R10-seq_8814_33	Lymphoid leukemia, chronic	NA	NA	NA		1.8735	1	0.171075
finn-pQTL-s-R10-seq_8840_61	Lymphoid leukemia, chronic	NA	NA	NA		1.39374	1	0.237774
finn-pQTL-s-R10-seq_8960_3	Lymphoid leukemia, chronic	NA	NA	NA		1.63034	1	0.201656
finn-pQTL-s-R10-seq_8960_3	Lymphoid leukemia, chronic	NA	NA	NA		2.84291	2	0.241363
finn-pQTL-s-R10-seq_9253_52	Lymphoid leukemia, chronic	NA	NA	NA		0.053308	1	0.817404
finn-pQTL-s-R10-seq_9266_1	Lymphoid leukemia, chronic	NA	NA	NA		0.216648	1	0.641606
finn-pQTL-s-R10-seq_9313_27	Lymphoid leukemia, chronic	NA	NA	NA		2.10608	1	0.146715
finn-pQTL-s-R10-seq_9370_69	Lymphoid leukemia, chronic	NA	NA	NA		1.46833	1	0.225609
finn-pQTL-s-R10-seq_9394_19	Lymphoid leukemia, chronic	NA	NA	NA		1.09602	1	0.295142
finn-pQTL-s-R10-seq_9409_11	Lymphoid leukemia, chronic	NA	NA	NA		0.331046	1	0.565044
finn-pQTL-s-R10-seq_9409_11	Lymphoid leukemia, chronic	NA	NA	NA		1.79368	2	0.407857
finn-pQTL-s-R10-seq_9604_14	Lymphoid leukemia, chronic	NA	NA	NA		0.140864	1	0.707424
finn-pQTL-s-R10-seq_9748_31	Lymphoid leukemia, chronic	NA	NA	NA		2.74026	1	0.0978489

## Sheet: Supplementary Table 4
Supplementary Table 5. The results of colocalization analysis for proteins
Proteins	nsnps in region	PP.H0.abf	PP.H1.abf	PP.H2.abf	PP.H3.abf	PP.H4.abf
POMGNT2	6758	2.11748e-05	0.234009	1.48027e-05	0.162986	0.602969
PPIE	481	3.67131e-11	0.214504	4.70725e-12	0.0267443	0.758752
CCL14	428	1.18874e-16	0.428903	6.14286e-18	0.0216143	0.549483

## Sheet: Supplementary Table 5
Supplementary Table 5. The phenome-wide MR analysis for PPIE
Exposure	Outcome	Method	nsnp	beta	se	pval	OR	95% LCI	95% UCI	P FDR
Breast cancer || id:ukb-saige-174	PPIE	Wald ratio	1	-0.0945432	0.0339386	0.00534099	0.909788	0.851239	0.972365	0.464073
Breast cancer [female] || id:ukb-saige-174.1	PPIE	Wald ratio	1	-0.0993915	0.0339386	0.00340524	0.905388	0.847122	0.967662	0.464073
Malignant neoplasm of female breast || id:ukb-saige-174.11	PPIE	Wald ratio	1	-0.0993915	0.0339386	0.00340524	0.905388	0.847122	0.967662	0.464073
Secondary malignant neoplasm || id:ukb-saige-198	PPIE	Wald ratio	1	-0.101816	0.0363628	0.00511026	0.903196	0.841065	0.969917	0.464073
Lymphoid leukemia || id:ukb-saige-204.1	PPIE	Wald ratio	1	0.412111	0.147875	5.32173e-05	1.51	1.13007	2.01768	0.20808
Lymphoid leukemia, chronic || id:ukb-saige-204.12	PPIE	Wald ratio	1	0.509079	0.157572	1.23458e-05	1.66376	1.22169	2.26578	0.0965442
Empyema and pneumothorax || id:ukb-saige-506	PPIE	Wald ratio	1	0.290902	0.10424	0.00525946	1.33763	1.09045	1.64085	0.464073
Hemoptysis || id:ukb-saige-516.1	PPIE	Wald ratio	1	-0.225449	0.0775739	0.00365789	0.798158	0.685577	0.929225	0.464073
Pruritus and related conditions || id:ukb-saige-698	PPIE	Wald ratio	1	-0.363628	0.126058	0.00391892	0.69515	0.54297	0.889981	0.464073
Abnormal sputum || id:ukb-saige-516	PPIE	Wald ratio	1	-0.198783	0.0751497	0.0081652	0.819728	0.707458	0.949813	0.638519
Effects of other external causes || id:ukb-saige-1015	PPIE	Wald ratio	1	0.126058	0.0557562	0.0237673	1.13435	1.01692	1.26534	0.692917
Type 2 diabetes with neurological manifestations || id:ukb-saige-250.24	PPIE	Wald ratio	1	0.363628	0.147875	0.0139318	1.43854	1.07658	1.92219	0.692917
Disorders of adrenal glands || id:ukb-saige-255	PPIE	Wald ratio	1	0.315144	0.140603	0.0250015	1.37046	1.04036	1.8053	0.692917
Postinflammatory pulmonary fibrosis || id:ukb-saige-502	PPIE	Wald ratio	1	0.26666	0.118785	0.0247747	1.3056	1.03442	1.64786	0.692917
Regional enteritis || id:ukb-saige-555.1	PPIE	Wald ratio	1	0.20848	0.0848464	0.0140047	1.2318	1.04308	1.45467	0.692917
Other disorders of peritoneum || id:ukb-saige-568	PPIE	Wald ratio	1	0.140603	0.0630288	0.0256964	1.15097	1.01721	1.30231	0.692917
Peritoneal adhesions (postoperative) (postinfection) || id:ukb-saige-568.1	PPIE	Wald ratio	1	0.140603	0.0630288	0.0256964	1.15097	1.01721	1.30231	0.692917
Abnormal results of function study of liver || id:ukb-saige-573.7	PPIE	Wald ratio	1	-0.138178	0.0606046	0.0226077	0.870943	0.773396	0.980793	0.692917
Diseases of pancreas || id:ukb-saige-577	PPIE	Wald ratio	1	0.152724	0.0678771	0.0244489	1.165	1.01988	1.33078	0.692917
Breast conditions, congenital or relating to hormones || id:ukb-saige-612	PPIE	Wald ratio	1	0.26666	0.116361	0.0219249	1.3056	1.03935	1.64005	0.692917
Hypertrophy of breast (Gynecomastia) || id:ukb-saige-612.2	PPIE	Wald ratio	1	0.290902	0.121209	0.0163951	1.33763	1.05478	1.69634	0.692917
Cellulitis and abscess of face/neck || id:ukb-saige-681.2	PPIE	Wald ratio	1	0.387869	0.155148	0.0124193	1.47384	1.08739	1.99763	0.692917
Degenerative skin conditions and other dermatoses || id:ukb-saige-702	PPIE	Wald ratio	1	0.113937	0.0484837	0.0187734	1.12068	1.01909	1.2324	0.692917
Actinic keratosis || id:ukb-saige-702.1	PPIE	Wald ratio	1	0.16242	0.0703013	0.0208691	1.17635	1.02494	1.35014	0.692917
Rheumatism, unspecified and fibrositis || id:ukb-saige-729.1	PPIE	Wald ratio	1	0.26666	0.111512	0.0167886	1.3056	1.04927	1.62454	0.692917
Hallux valgus (Bunion) || id:ukb-saige-735.3	PPIE	Wald ratio	1	0.111512	0.0436353	0.0106018	1.11797	1.02633	1.21779	0.692917
Chronic fatigue syndrome || id:ukb-saige-798.1	PPIE	Wald ratio	1	0.339386	0.145451	0.0196307	1.40408	1.0558	1.86726	0.692917
Fracture of foot || id:ukb-saige-801.1	PPIE	Wald ratio	1	-0.198783	0.0824222	0.0158755	0.819728	0.697446	0.963449	0.692917
Hemorrhage or hematoma complicating a procedure || id:ukb-saige-850	PPIE	Wald ratio	1	-0.109088	0.0484837	0.0244489	0.896651	0.815368	0.986038	0.692917
Heart valve replaced || id:ukb-saige-395.6	PPIE	Wald ratio	1	-0.203631	0.092119	0.0270687	0.815763	0.681006	0.977186	0.701451
Cardiac pacemaker/device in situ || id:ukb-saige-426.9	PPIE	Wald ratio	1	-0.159996	0.0727255	0.0278069	0.852147	0.73894	0.982697	0.701451
Orthostatic hypotension || id:ukb-saige-458.1	PPIE	Wald ratio	1	-0.210904	0.0969673	0.0296301	0.809852	0.669677	0.979368	0.718801
Hemorrhage of rectum and anus || id:ukb-saige-578.8	PPIE	Wald ratio	1	-0.0678771	0.0315144	0.0312522	0.934375	0.878407	0.99391	0.718801
Displacement of intervertebral disc || id:ukb-saige-722.1	PPIE	Wald ratio	1	-0.339386	0.157572	0.0312522	0.712208	0.522972	0.969917	0.718801
Cardiac pacemaker in situ || id:ukb-saige-426.91	PPIE	Wald ratio	1	-0.159996	0.0751497	0.0332516	0.852147	0.735438	0.987378	0.722298
Fracture of ankle and foot || id:ukb-saige-801	PPIE	Wald ratio	1	-0.155148	0.0727255	0.0328974	0.856289	0.742532	0.987473	0.722298
Other benign neoplasm of connective and other soft tissue || id:ukb-saige-215	PPIE	Wald ratio	1	-0.223025	0.106664	0.0365362	0.800095	0.649153	0.986134	0.761514
Symptoms involving skin and other integumentary tissue || id:ukb-saige-782	PPIE	Wald ratio	1	0.176965	0.0848464	0.0370045	1.19359	1.01072	1.40954	0.761514
Pyelonephritis || id:ukb-saige-590	PPIE	Wald ratio	1	-0.198783	0.0969673	0.0403644	0.819728	0.677843	0.991311	0.789125
Poisoning by analgesics, antipyretics, and antirheumatics || id:ukb-saige-965	PPIE	Wald ratio	1	0.0896948	0.0436353	0.0398254	1.09384	1.00418	1.19151	0.789125
Hemorrhoids || id:ukb-saige-455	PPIE	Wald ratio	1	-0.0484837	0.0242418	0.0455003	0.952673	0.908466	0.999031	0.82747
Fracture of hand or wrist || id:ukb-saige-804	PPIE	Wald ratio	1	-0.121209	0.0606046	0.0455003	0.885849	0.786632	0.997579	0.82747
Poisoning/allergy of sulfonamides || id:ukb-saige-961.1	PPIE	Wald ratio	1	-0.242418	0.121209	0.0455003	0.784728	0.618791	0.995163	0.82747
Other disorders of male genital organs || id:ukb-saige-608	PPIE	Wald ratio	1	0.13333	0.0678771	0.049497	1.14263	1.00029	1.30522	0.860147
Contusion || id:ukb-saige-916	PPIE	Wald ratio	1	-0.181814	0.092119	0.0484177	0.833757	0.696027	0.99874	0.860147
Edema || id:ukb-saige-782.3	PPIE	Wald ratio	1	0.169693	0.0872706	0.0518419	1.18494	0.998643	1.40599	0.881312
Cancer of larynx, pharynx, nasal cavities || id:ukb-saige-149	PPIE	Wald ratio	1	-0.26666	0.140603	0.0578871	0.765933	0.581444	1.00896	0.884725
Malignant neoplasm of testis || id:ukb-saige-187.2	PPIE	Wald ratio	1	-0.10424	0.0581804	0.0731864	0.901009	0.803906	1.00984	0.884725
Secondary hypothyroidism || id:ukb-saige-244.1	PPIE	Wald ratio	1	0.203631	0.106664	0.0562504	1.22585	0.994585	1.51088	0.884725
Diseases of spleen || id:ukb-saige-289.5	PPIE	Wald ratio	1	-0.290902	0.157572	0.0648699	0.747589	0.548953	1.0181	0.884725
Aphasia/speech disturbance || id:ukb-saige-292.1	PPIE	Wald ratio	1	0.164844	0.092119	0.0735386	1.17921	0.984414	1.41255	0.884725
Agorophobia, social phobia, and panic disorder || id:ukb-saige-300.12	PPIE	Wald ratio	1	-0.242418	0.13333	0.0690363	0.784728	0.604263	1.01909	0.884725
Abnormal involuntary movements || id:ukb-saige-350.1	PPIE	Wald ratio	1	-0.218177	0.118785	0.0662491	0.803984	0.636994	1.01475	0.884725
Polyarteritis nodosa and allied conditions || id:ukb-saige-446	PPIE	Wald ratio	1	-0.232722	0.123633	0.0597881	0.792374	0.621858	1.00965	0.884725
Epistaxis or throat hemorrhage || id:ukb-saige-477	PPIE	Wald ratio	1	-0.138178	0.0727255	0.0574331	0.870943	0.755239	1.00437	0.884725
Disorders of tooth development || id:ukb-saige-520	PPIE	Wald ratio	1	0.130906	0.0727255	0.0718606	1.13986	0.988431	1.31449	0.884725
Anal and rectal conditions || id:ukb-saige-565	PPIE	Wald ratio	1	-0.0557562	0.0290902	0.0552803	0.94577	0.893353	1.00126	0.884725
Gastrointestinal hemorrhage || id:ukb-saige-578	PPIE	Wald ratio	1	-0.0436353	0.0242418	0.0718606	0.957303	0.912881	1.00389	0.884725
Urinary incontinence || id:ukb-saige-599.4	PPIE	Wald ratio	1	0.0703013	0.0387869	0.069909	1.07283	0.994295	1.15757	0.884725
Cystic mastopathy || id:ukb-saige-610.1	PPIE	Wald ratio	1	0.20848	0.116361	0.0731864	1.2318	0.980603	1.54735	0.884725
Cyst or abscess of Bartholin's gland || id:ukb-saige-614.53	PPIE	Wald ratio	1	0.23757	0.128482	0.0644496	1.26816	0.985847	1.63133	0.884725
Disorders of sweat glands || id:ukb-saige-705	PPIE	Wald ratio	1	-0.225449	0.123633	0.0682232	0.798158	0.626397	1.01702	0.884725
Other acquired musculoskeletal deformity || id:ukb-saige-738	PPIE	Wald ratio	1	0.150299	0.0799981	0.0602735	1.16218	0.993524	1.35947	0.884725
Fracture of upper limb || id:ukb-saige-803	PPIE	Wald ratio	1	-0.0703013	0.0387869	0.069909	0.932113	0.863878	1.00574	0.884725
Fracture of radius and ulna || id:ukb-saige-803.2	PPIE	Wald ratio	1	-0.0945432	0.0509079	0.0632908	0.909788	0.823392	1.00525	0.884725
Malignant neoplasm of uterus || id:ukb-saige-182	PPIE	Wald ratio	1	-0.157572	0.0993915	0.112883	0.854215	0.703013	1.03794	0.897511
Cancer, suspected or other || id:ukb-saige-195	PPIE	Wald ratio	1	-0.0412111	0.026666	0.122236	0.959627	0.910759	1.01112	0.897511
Malignant neoplasm, other || id:ukb-saige-195.1	PPIE	Wald ratio	1	-0.0436353	0.0290902	0.133614	0.957303	0.904248	1.01347	0.897511
Secondary malignancy of lymph nodes || id:ukb-saige-198.1	PPIE	Wald ratio	1	-0.0799981	0.0484837	0.0989429	0.923118	0.839435	1.01514	0.897511
Chondrocalcinosis || id:ukb-saige-274.21	PPIE	Wald ratio	1	-0.242418	0.150299	0.106766	0.784728	0.584496	1.05355	0.897511
Other anemias || id:ukb-saige-285	PPIE	Wald ratio	1	-0.0509079	0.0315144	0.106227	0.950366	0.89344	1.01092	0.897511
Coagulation defects || id:ukb-saige-286	PPIE	Wald ratio	1	-0.174541	0.116361	0.133614	0.839842	0.668574	1.05498	0.897511
Bipolar || id:ukb-saige-296.1	PPIE	Wald ratio	1	0.176965	0.109088	0.104756	1.19359	0.963823	1.47813	0.897511
Disorders of other cranial nerves || id:ukb-saige-352	PPIE	Wald ratio	1	0.145451	0.0945432	0.123936	1.15656	0.96093	1.39202	0.897511
Facial nerve disorders [CN7] || id:ukb-saige-352.2	PPIE	Wald ratio	1	0.17939	0.118785	0.130991	1.19649	0.947973	1.51015	0.897511
Retinal vascular changes and abnomalities || id:ukb-saige-362.4	PPIE	Wald ratio	1	-0.193935	0.121209	0.109599	0.823712	0.649531	1.0446	0.897511
Disorders of conjunctiva || id:ukb-saige-372	PPIE	Wald ratio	1	-0.218177	0.128482	0.0894864	0.803984	0.625002	1.03422	0.897511
Other forms of chronic heart disease || id:ukb-saige-414	PPIE	Wald ratio	1	0.130906	0.0848464	0.122865	1.13986	0.965226	1.34609	0.897511
Chronic pulmonary heart disease || id:ukb-saige-415.2	PPIE	Wald ratio	1	0.215752	0.145451	0.137986	1.2408	0.933017	1.6501	0.897511
Other venous embolism and thrombosis || id:ukb-saige-452	PPIE	Wald ratio	1	-0.26666	0.150299	0.0760311	0.765933	0.570497	1.02832	0.897511
Allergic rhinitis || id:ukb-saige-476	PPIE	Wald ratio	1	0.17939	0.109088	0.100084	1.19649	0.966162	1.48172	0.897511
Disturbances in tooth eruption || id:ukb-saige-520.2	PPIE	Wald ratio	1	0.116361	0.0727255	0.109599	1.1234	0.974159	1.29551	0.897511
Acute periodontitis || id:ukb-saige-523.31	PPIE	Wald ratio	1	-0.206056	0.138178	0.135902	0.813788	0.620714	1.06692	0.897511
Peptic ulcer (excl. esophageal) || id:ukb-saige-531	PPIE	Wald ratio	1	0.0703013	0.0412111	0.08803	1.07283	0.989582	1.16308	0.897511
Acute gastritis || id:ukb-saige-535.1	PPIE	Wald ratio	1	-0.176965	0.10424	0.0895692	0.837809	0.68299	1.02772	0.897511
Appendiceal conditions || id:ukb-saige-540	PPIE	Wald ratio	1	0.0945432	0.0606046	0.11876	1.09916	0.97605	1.23779	0.897511
Diverticulosis and diverticulitis || id:ukb-saige-562	PPIE	Wald ratio	1	0.0412111	0.0235146	0.0796746	1.04207	0.995134	1.09122	0.897511
Diverticulosis || id:ukb-saige-562.1	PPIE	Wald ratio	1	0.0387869	0.0235146	0.0990484	1.03955	0.992725	1.08858	0.897511
Irritable Bowel Syndrome || id:ukb-saige-564.1	PPIE	Wald ratio	1	0.0727255	0.0484837	0.133614	1.07544	0.977944	1.18265	0.897511
Portal hypertension || id:ukb-saige-571.81	PPIE	Wald ratio	1	0.242418	0.155148	0.11817	1.27433	0.940192	1.72721	0.897511
Other disorders of liver || id:ukb-saige-573	PPIE	Wald ratio	1	-0.0775739	0.0460595	0.092141	0.925359	0.84548	1.01278	0.897511
Cholecystitis without cholelithiasis || id:ukb-saige-574.3	PPIE	Wald ratio	1	0.111512	0.0678771	0.100412	1.11797	0.978703	1.27705	0.897511
Acute pancreatitis || id:ukb-saige-577.1	PPIE	Wald ratio	1	0.130906	0.0799981	0.101764	1.13986	0.974442	1.33336	0.897511
Nephritis; nephrosis; renal sclerosis || id:ukb-saige-580	PPIE	Wald ratio	1	-0.152724	0.092119	0.0973387	0.858367	0.716572	1.02822	0.897511
Other disorders of urethra and urinary tract || id:ukb-saige-597	PPIE	Wald ratio	1	0.0969673	0.0557562	0.0820118	1.10182	0.987761	1.22906	0.897511
Retention of urine || id:ukb-saige-599.2	PPIE	Wald ratio	1	-0.0751497	0.0436353	0.0850293	0.927605	0.851569	1.01043	0.897511
Benign mammary dysplasias || id:ukb-saige-610	PPIE	Wald ratio	1	0.10424	0.0606046	0.0854324	1.10987	0.98556	1.24985	0.897511
Other specified benign mammary dysplasias || id:ukb-saige-610.8	PPIE	Wald ratio	1	0.198783	0.13333	0.135985	1.21992	0.939372	1.58425	0.897511
Other nonmalignant breast conditions || id:ukb-saige-613	PPIE	Wald ratio	1	0.118785	0.0799981	0.137584	1.12613	0.962702	1.3173	0.897511
Noninflammatory disorders of vulva and perineum || id:ukb-saige-619.5	PPIE	Wald ratio	1	-0.150299	0.0969673	0.121142	0.86045	0.711517	1.04056	0.897511
Mucous polyp of cervix || id:ukb-saige-622.2	PPIE	Wald ratio	1	-0.101816	0.0606046	0.0929573	0.903196	0.802037	1.01711	0.897511
stress incontinence, female || id:ukb-saige-624.9	PPIE	Wald ratio	1	0.0727255	0.0460595	0.114348	1.07544	0.982602	1.17704	0.897511
Cellulitis and abscess of arm/hand || id:ukb-saige-681.3	PPIE	Wald ratio	1	-0.0824222	0.0484837	0.0891309	0.920883	0.837403	1.01269	0.897511
Cellulitis and abscess of leg, except foot || id:ukb-saige-681.5	PPIE	Wald ratio	1	-0.0848464	0.0484837	0.0801183	0.918653	0.835375	1.01023	0.897511
Cellulitis and abscess of foot, toe || id:ukb-saige-681.6	PPIE	Wald ratio	1	-0.0848464	0.0484837	0.0801183	0.918653	0.835375	1.01023	0.897511
Sarcoidosis || id:ukb-saige-697	PPIE	Wald ratio	1	-0.26666	0.152724	0.0808054	0.765933	0.567793	1.03322	0.897511
Hyperhidrosis || id:ukb-saige-705.8	PPIE	Wald ratio	1	-0.242418	0.145451	0.0955807	0.784728	0.590077	1.04359	0.897511
Sebaceous cyst || id:ukb-saige-706.2	PPIE	Wald ratio	1	0.0581804	0.0387869	0.133614	1.05991	0.982316	1.14362	0.897511
Spinal stenosis || id:ukb-saige-720	PPIE	Wald ratio	1	0.0945432	0.0581804	0.104163	1.09916	0.980698	1.23192	0.897511
Acquired foot deformities || id:ukb-saige-735	PPIE	Wald ratio	1	0.0606046	0.0363628	0.0955807	1.06248	0.98939	1.14097	0.897511
Other acquired deformities of limbs || id:ukb-saige-736	PPIE	Wald ratio	1	0.13333	0.0872706	0.126568	1.14263	0.962982	1.35578	0.897511
Syncope and collapse || id:ukb-saige-788	PPIE	Wald ratio	1	-0.0606046	0.0387869	0.11817	0.941195	0.872296	1.01554	0.897511
Nausea and vomiting || id:ukb-saige-789	PPIE	Wald ratio	1	-0.0509079	0.0339386	0.133614	0.950366	0.889205	1.01573	0.897511
Malaise and fatigue || id:ukb-saige-798	PPIE	Wald ratio	1	0.0896948	0.0606046	0.138873	1.09384	0.971329	1.2318	0.897511
Fracture of lower limb || id:ukb-saige-800	PPIE	Wald ratio	1	-0.0630288	0.0412111	0.126162	0.938916	0.866059	1.0179	0.897511
Fracture of neck of femur || id:ukb-saige-800.1	PPIE	Wald ratio	1	-0.130906	0.0848464	0.122865	0.8773	0.742892	1.03603	0.897511
Fracture of tibia and fibula || id:ukb-saige-800.3	PPIE	Wald ratio	1	-0.123633	0.0775739	0.110992	0.883704	0.759057	1.02882	0.897511
Fracture of ribs || id:ukb-saige-807	PPIE	Wald ratio	1	-0.191511	0.128482	0.136075	0.825711	0.641892	1.06217	0.897511
Torus fracture || id:ukb-saige-823	PPIE	Wald ratio	1	-0.145451	0.0872706	0.0955807	0.864632	0.728694	1.02593	0.897511
Poisoning by antibiotics || id:ukb-saige-960	PPIE	Wald ratio	1	0.0412111	0.026666	0.122236	1.04207	0.989007	1.09798	0.897511
Allergy/adverse effect of penicillin || id:ukb-saige-960.2	PPIE	Wald ratio	1	0.0460595	0.0290902	0.113346	1.04714	0.989103	1.10858	0.897511
Aortic aneurysm || id:ukb-saige-442.1	PPIE	Wald ratio	1	-0.143027	0.0969673	0.140213	0.866731	0.716711	1.04815	0.898739
Senile cataract || id:ukb-saige-366.2	PPIE	Wald ratio	1	0.0606046	0.0412111	0.141403	1.06248	0.980033	1.15186	0.898998
Vaginal enterocele, congenital or acquired || id:ukb-saige-618.6	PPIE	Wald ratio	1	0.198783	0.135754	0.143116	1.21992	0.934919	1.59179	0.902553
Chronic pancreatitis || id:ukb-saige-577.2	PPIE	Wald ratio	1	0.227873	0.157572	0.148134	1.25593	0.922223	1.71038	0.92235
Symptoms involving female genital tract || id:ukb-saige-624	PPIE	Wald ratio	1	0.0630288	0.0436353	0.148614	1.06506	0.977755	1.16016	0.92235
Other hypertrophic and atrophic conditions of skin || id:ukb-saige-701	PPIE	Wald ratio	1	0.0727255	0.0509079	0.153127	1.07544	0.973309	1.18828	0.935513
Arthropathy NOS || id:ukb-saige-716.9	PPIE	Wald ratio	1	0.0290902	0.0203631	0.153127	1.02952	0.989237	1.07144	0.935513
Congestive heart failure (CHF) NOS || id:ukb-saige-428.1	PPIE	Wald ratio	1	0.113937	0.0799981	0.154376	1.12068	0.958046	1.31092	0.935832
Flatulence || id:ukb-saige-561.2	PPIE	Wald ratio	1	0.123633	0.0872706	0.15658	1.1316	0.95369	1.3427	0.941891
Pain in joint || id:ukb-saige-745	PPIE	Wald ratio	1	0.0581804	0.0412111	0.158019	1.05991	0.97766	1.14907	0.943291
Menopausal and postmenopausal disorders || id:ukb-saige-627	PPIE	Wald ratio	1	-0.0509079	0.0363628	0.161513	0.950366	0.88499	1.02057	0.94965
Other congenital musculoskeletal anomalies || id:ukb-saige-756	PPIE	Wald ratio	1	0.203631	0.145451	0.161513	1.22585	0.921776	1.63022	0.94965
Malignant neoplasm of other and ill-defined sites within the digestive organs and peritoneum || id:ukb-saige-159	PPIE	Wald ratio	1	0.065453	0.0484837	0.177016	1.06764	0.970858	1.17408	0.955767
Cervical cancer || id:ukb-saige-180.1	PPIE	Wald ratio	1	-0.113937	0.0872706	0.191704	0.892314	0.752024	1.05878	0.955767
Secondary malignant neoplasm of liver || id:ukb-saige-198.4	PPIE	Wald ratio	1	-0.0969673	0.0703013	0.167799	0.907586	0.790762	1.04167	0.955767
Secondary malignancy of brain/spine || id:ukb-saige-198.5	PPIE	Wald ratio	1	-0.169693	0.126058	0.178253	0.843924	0.659175	1.08045	0.955767
Gout || id:ukb-saige-274.1	PPIE	Wald ratio	1	0.0848464	0.0630288	0.178253	1.08855	0.962049	1.23168	0.955767
Crystal arthropathies || id:ukb-saige-274.2	PPIE	Wald ratio	1	-0.191511	0.143027	0.180576	0.825711	0.623851	1.09289	0.955767
Hyperpotassemia || id:ukb-saige-276.13	PPIE	Wald ratio	1	-0.147875	0.113937	0.194331	0.862539	0.689912	1.07836	0.955767
Lymphadenitis || id:ukb-saige-289.4	PPIE	Wald ratio	1	0.092119	0.0703013	0.190079	1.0965	0.955356	1.25849	0.955767
Alcoholic liver damage || id:ukb-saige-317.11	PPIE	Wald ratio	1	-0.167269	0.126058	0.184534	0.845972	0.660775	1.08307	0.955767
Pain || id:ukb-saige-338	PPIE	Wald ratio	1	0.172117	0.128482	0.180368	1.18782	0.923387	1.52797	0.955767
Aortic valve disease || id:ukb-saige-394.3	PPIE	Wald ratio	1	-0.130906	0.0993915	0.187814	0.8773	0.722012	1.06599	0.955767
Carditis || id:ukb-saige-420	PPIE	Wald ratio	1	0.10424	0.0799981	0.192564	1.10987	0.948801	1.29827	0.955767
Heart failure NOS || id:ukb-saige-428.2	PPIE	Wald ratio	1	-0.0775739	0.0557562	0.164133	0.925359	0.829563	1.03222	0.955767
Ill-defined descriptions and complications of heart disease || id:ukb-saige-429	PPIE	Wald ratio	1	-0.169693	0.126058	0.178253	0.843924	0.659175	1.08045	0.955767
Cerebrovascular disease || id:ukb-saige-433	PPIE	Wald ratio	1	-0.053332	0.0387869	0.169131	0.948065	0.878662	1.02295	0.955767
Atherosclerosis || id:ukb-saige-440	PPIE	Wald ratio	1	-0.135754	0.0993915	0.171985	0.873057	0.71852	1.06083	0.955767
Bronchitis || id:ukb-saige-497	PPIE	Wald ratio	1	-0.191511	0.140603	0.173176	0.825711	0.626823	1.08771	0.955767
Gastric ulcer || id:ukb-saige-531.2	PPIE	Wald ratio	1	0.0727255	0.0557562	0.192115	1.07544	0.964103	1.19962	0.955767
Intestinal malabsorption (non-celiac) || id:ukb-saige-557	PPIE	Wald ratio	1	0.10424	0.0775739	0.179029	1.10987	0.95332	1.29212	0.955767
Cholelithiasis with other cholecystitis || id:ukb-saige-574.12	PPIE	Wald ratio	1	0.0630288	0.0484837	0.193601	1.06506	0.968507	1.17123	0.955767
Other disorders of gallbladder || id:ukb-saige-575.7	PPIE	Wald ratio	1	-0.126058	0.0945432	0.182422	0.881564	0.732449	1.06104	0.955767
Hypertension complicating pregnancy, childbirth, and the puerperium || id:ukb-saige-642	PPIE	Wald ratio	1	0.147875	0.109088	0.175241	1.15937	0.936189	1.43575	0.955767
Cellulitis and abscess of fingers/toes || id:ukb-saige-681.1	PPIE	Wald ratio	1	0.196359	0.147875	0.184221	1.21696	0.910759	1.62612	0.955767
Seborrheic keratosis || id:ukb-saige-702.2	PPIE	Wald ratio	1	0.0848464	0.0630288	0.178253	1.08855	0.962049	1.23168	0.955767
Diseases of sebaceous glands || id:ukb-saige-706	PPIE	Wald ratio	1	0.0509079	0.0387869	0.189351	1.05223	0.975198	1.13534	0.955767
Decubitus ulcer || id:ukb-saige-707.1	PPIE	Wald ratio	1	-0.155148	0.118785	0.191511	0.856289	0.678435	1.08077	0.955767
Malignant neoplasm of bladder || id:ukb-saige-189.21	PPIE	Wald ratio	1	0.0993915	0.0775739	0.200106	1.1045	0.948709	1.28587	0.95999
Leukemia || id:ukb-saige-204	PPIE	Wald ratio	1	0.111512	0.0872706	0.201328	1.11797	0.9422	1.32653	0.95999
Nontoxic nodular goiter || id:ukb-saige-241	PPIE	Wald ratio	1	0.13333	0.10424	0.200872	1.14263	0.93148	1.40164	0.95999
Right bundle branch block || id:ukb-saige-426.31	PPIE	Wald ratio	1	-0.118785	0.092119	0.197233	0.887999	0.741309	1.06372	0.95999
Other disorders of stomach and duodenum || id:ukb-saige-537	PPIE	Wald ratio	1	-0.0775739	0.0606046	0.200545	0.925359	0.821717	1.04207	0.95999
Inflammation of eyelids || id:ukb-saige-371.3	PPIE	Wald ratio	1	-0.092119	0.0727255	0.205275	0.911997	0.790839	1.05172	0.972877
Gram negative septicemia || id:ukb-saige-038.1	PPIE	Wald ratio	1	-0.147875	0.123633	0.231666	0.862539	0.676924	1.09905	0.973086
Viral warts & HPV || id:ukb-saige-078	PPIE	Wald ratio	1	0.123633	0.111512	0.267561	1.1316	0.909436	1.40804	0.973086
Burns || id:ukb-saige-1000	PPIE	Wald ratio	1	0.16242	0.147875	0.272047	1.17635	0.880368	1.57185	0.973086
Acquired absence of breast || id:ukb-saige-175	PPIE	Wald ratio	1	-0.0824222	0.0727255	0.257074	0.920883	0.798545	1.06196	0.973086
Cervical cancer and dysplasia || id:ukb-saige-180	PPIE	Wald ratio	1	-0.0630288	0.0606046	0.29834	0.938916	0.833757	1.05734	0.973086
Chemotherapy || id:ukb-saige-197	PPIE	Wald ratio	1	-0.026666	0.0242418	0.271332	0.973686	0.928505	1.02107	0.973086
Large cell lymphoma || id:ukb-saige-202.24	PPIE	Wald ratio	1	0.181814	0.147875	0.218881	1.19939	0.897608	1.60264	0.973086
Lipoma of skin and subcutaneous tissue || id:ukb-saige-214.1	PPIE	Wald ratio	1	0.065453	0.053332	0.21972	1.06764	0.961676	1.18529	0.973086
Vascular hamartomas and non-neoplastic nevi || id:ukb-saige-217	PPIE	Wald ratio	1	0.155148	0.140603	0.269833	1.16783	0.886536	1.53838	0.973086
Benign neoplasm of brain, cranial nerves, meninges || id:ukb-saige-225.1	PPIE	Wald ratio	1	-0.135754	0.128482	0.290692	0.873057	0.678698	1.12307	0.973086
Disorders of parathyroid gland || id:ukb-saige-252	PPIE	Wald ratio	1	0.138178	0.121209	0.254286	1.14818	0.905388	1.45608	0.973086
Anorexia || id:ukb-saige-260.6	PPIE	Wald ratio	1	-0.130906	0.123633	0.28968	0.8773	0.688509	1.11786	0.973086
Disorders of mineral metabolism || id:ukb-saige-275	PPIE	Wald ratio	1	0.0848464	0.0775739	0.274065	1.08855	0.93501	1.2673	0.973086
Hypovolemia || id:ukb-saige-276.5	PPIE	Wald ratio	1	-0.0678771	0.0678771	0.317311	0.934375	0.817981	1.06733	0.973086
Iron deficiency anemias || id:ukb-saige-280	PPIE	Wald ratio	1	0.0460595	0.0412111	0.263718	1.04714	0.965881	1.13523	0.973086
Diseases of white blood cells || id:ukb-saige-288	PPIE	Wald ratio	1	-0.0727255	0.0581804	0.2113	0.929856	0.829644	1.04217	0.973086
Decreased white blood cell count || id:ukb-saige-288.1	PPIE	Wald ratio	1	-0.0630288	0.0630288	0.317311	0.938916	0.829804	1.06238	0.973086
Neutropenia || id:ukb-saige-288.11	PPIE	Wald ratio	1	-0.0630288	0.0630288	0.317311	0.938916	0.829804	1.06238	0.973086
Dementias || id:ukb-saige-290.1	PPIE	Wald ratio	1	0.130906	0.113937	0.250582	1.13986	0.911731	1.42507	0.973086
Delirium due to conditions classified elsewhere || id:ukb-saige-290.2	PPIE	Wald ratio	1	-0.152724	0.138178	0.269046	0.858367	0.654716	1.12536	0.973086
Neurological disorders || id:ukb-saige-292	PPIE	Wald ratio	1	0.0557562	0.053332	0.295813	1.05734	0.952396	1.17385	0.973086
Schizophrenia and other psychotic disorders || id:ukb-saige-295	PPIE	Wald ratio	1	-0.145451	0.121209	0.230139	0.864632	0.681799	1.0965	0.973086
Alcohol-related disorders || id:ukb-saige-317	PPIE	Wald ratio	1	0.0315144	0.0315144	0.317311	1.03202	0.970199	1.09777	0.973086
Other cerebral degenerations || id:ukb-saige-331	PPIE	Wald ratio	1	-0.128482	0.106664	0.228379	0.87943	0.713521	1.08392	0.973086
Abnormal movement || id:ukb-saige-350	PPIE	Wald ratio	1	-0.0775739	0.0678771	0.253098	0.925359	0.810087	1.05703	0.973086
Nerve root and plexus disorders || id:ukb-saige-353	PPIE	Wald ratio	1	0.116361	0.10424	0.264303	1.1234	0.915807	1.37805	0.973086
Retinal detachment with retinal defect || id:ukb-saige-361.1	PPIE	Wald ratio	1	0.101816	0.0969673	0.293718	1.10718	0.915541	1.33893	0.973086
Degeneration of macula and posterior pole of retina || id:ukb-saige-362.2	PPIE	Wald ratio	1	0.0872706	0.0751497	0.245524	1.09119	0.941743	1.26436	0.973086
Macular degeneration (senile) of retina NOS || id:ukb-saige-362.29	PPIE	Wald ratio	1	0.0872706	0.0751497	0.245524	1.09119	0.941743	1.26436	0.973086
Cataract || id:ukb-saige-366	PPIE	Wald ratio	1	0.026666	0.026666	0.317311	1.02702	0.974726	1.08213	0.973086
Inflammation of the eye || id:ukb-saige-371	PPIE	Wald ratio	1	-0.0751497	0.0630288	0.233141	0.927605	0.819807	1.04958	0.973086
Strabismus (not specified as paralytic) || id:ukb-saige-378.1	PPIE	Wald ratio	1	-0.118785	0.116361	0.307333	0.887999	0.70691	1.11548	0.973086
Pulmonary heart disease || id:ukb-saige-415	PPIE	Wald ratio	1	0.0606046	0.0557562	0.277056	1.06248	0.952488	1.18517	0.973086
Nonspecific chest pain || id:ukb-saige-418	PPIE	Wald ratio	1	0.026666	0.0213328	0.2113	1.02702	0.984968	1.07088	0.973086
Cardiomyopathy || id:ukb-saige-425	PPIE	Wald ratio	1	-0.111512	0.101816	0.273412	0.89448	0.732662	1.09204	0.973086
Bundle branch block || id:ukb-saige-426.3	PPIE	Wald ratio	1	-0.0606046	0.0606046	0.317311	0.941195	0.83578	1.05991	0.973086
Paroxysmal supraventricular tachycardia || id:ukb-saige-427.11	PPIE	Wald ratio	1	0.0727255	0.0727255	0.317311	1.07544	0.932565	1.24019	0.973086
Abnormal function study of cardiovascular system || id:ukb-saige-429.2	PPIE	Wald ratio	1	-0.186662	0.155148	0.228928	0.829724	0.612166	1.1246	0.973086
Occlusion of cerebral arteries || id:ukb-saige-433.2	PPIE	Wald ratio	1	-0.0581804	0.0557562	0.296727	0.94348	0.845808	1.05243	0.973086
Acute and chronic tonsillitis || id:ukb-saige-474	PPIE	Wald ratio	1	-0.0945432	0.0799981	0.237278	0.909788	0.777758	1.06423	0.973086
Acute tonsillitis || id:ukb-saige-474.1	PPIE	Wald ratio	1	-0.167269	0.143027	0.242206	0.845972	0.639159	1.1197	0.973086
Respiratory failure || id:ukb-saige-509.1	PPIE	Wald ratio	1	0.0848464	0.0799981	0.288869	1.08855	0.930578	1.27334	0.973086
Shortness of breath || id:ukb-saige-512.7	PPIE	Wald ratio	1	0.0509079	0.0460595	0.269046	1.05223	0.961396	1.15164	0.973086
Gingival and periodontal diseases || id:ukb-saige-523	PPIE	Wald ratio	1	-0.0848464	0.0848464	0.317311	0.918653	0.777909	1.08486	0.973086
Periodontitis (acute or chronic) || id:ukb-saige-523.3	PPIE	Wald ratio	1	-0.113937	0.101816	0.26312	0.892314	0.730888	1.08939	0.973086
Reflux esophagitis || id:ukb-saige-530.14	PPIE	Wald ratio	1	0.0436353	0.0363628	0.230139	1.0446	0.972743	1.12177	0.973086
Disorders of esophageal motility || id:ukb-saige-530.5	PPIE	Wald ratio	1	0.143027	0.140603	0.309039	1.15376	0.875855	1.51984	0.973086
Duodenal ulcer || id:ukb-saige-531.3	PPIE	Wald ratio	1	0.065453	0.065453	0.317311	1.06764	0.939099	1.21378	0.973086
Duodenitis || id:ukb-saige-535.6	PPIE	Wald ratio	1	0.0412111	0.0412111	0.317311	1.04207	0.96121	1.12974	0.973086
Appendicitis || id:ukb-saige-540.1	PPIE	Wald ratio	1	0.0678771	0.0630288	0.281515	1.07023	0.945861	1.21096	0.973086
Ventral hernia || id:ukb-saige-550.5	PPIE	Wald ratio	1	0.065453	0.0606046	0.280142	1.06764	0.948065	1.2023	0.973086
Celiac disease || id:ukb-saige-557.1	PPIE	Wald ratio	1	0.0848464	0.0824222	0.303286	1.08855	0.926167	1.2794	0.973086
Symptoms involving digestive system || id:ukb-saige-561	PPIE	Wald ratio	1	0.0339386	0.0290902	0.243345	1.03452	0.977186	1.09522	0.973086
Anal and rectal polyp || id:ukb-saige-565.1	PPIE	Wald ratio	1	-0.0412111	0.0412111	0.317311	0.959627	0.885162	1.04036	0.973086
Cholelithiasis and cholecystitis || id:ukb-saige-574	PPIE	Wald ratio	1	0.0339386	0.0290902	0.243345	1.03452	0.977186	1.09522	0.973086
Cholelithiasis || id:ukb-saige-574.1	PPIE	Wald ratio	1	0.0315144	0.0315144	0.317311	1.03202	0.970199	1.09777	0.973086
Calculus of bile duct || id:ukb-saige-574.2	PPIE	Wald ratio	1	0.0751497	0.0703013	0.285085	1.07805	0.939281	1.23731	0.973086
Blood in stool || id:ukb-saige-578.2	PPIE	Wald ratio	1	0.0848464	0.0703013	0.227472	1.08855	0.948433	1.24937	0.973086
Other symptoms involving abdomen and pelvis || id:ukb-saige-579	PPIE	Wald ratio	1	-0.0678771	0.0630288	0.281515	0.934375	0.825791	1.05724	0.973086
Renal failure NOS || id:ukb-saige-585.2	PPIE	Wald ratio	1	-0.113937	0.0945432	0.228154	0.892314	0.741381	1.07398	0.973086
Urethral stricture (not specified as infectious) || id:ukb-saige-597.1	PPIE	Wald ratio	1	0.0727255	0.0606046	0.230139	1.07544	0.954985	1.21108	0.973086
Dysuria || id:ukb-saige-599.3	PPIE	Wald ratio	1	0.109088	0.101816	0.283977	1.11526	0.913501	1.36158	0.973086
Prolapse of vaginal walls || id:ukb-saige-618.1	PPIE	Wald ratio	1	0.0509079	0.0412111	0.216721	1.05223	0.970576	1.14075	0.973086
Noninflammatory female genital disorders || id:ukb-saige-619	PPIE	Wald ratio	1	-0.0387869	0.0363628	0.286122	0.961956	0.895782	1.03302	0.973086
Dysmenorrhea || id:ukb-saige-626.2	PPIE	Wald ratio	1	0.0945432	0.0848464	0.265157	1.09916	0.930758	1.29802	0.973086
Miscarriage; stillbirth || id:ukb-saige-634	PPIE	Wald ratio	1	0.053332	0.0509079	0.294814	1.05478	0.954615	1.16545	0.973086
Malposition and malpresentation of fetus or obstruction || id:ukb-saige-652	PPIE	Wald ratio	1	0.0993915	0.0896948	0.267815	1.1045	0.926436	1.31679	0.973086
Superficial cellulitis and abscess || id:ukb-saige-681	PPIE	Wald ratio	1	-0.0460595	0.0412111	0.263718	0.954985	0.880881	1.03532	0.973086
Cellulitis and abscess of trunk || id:ukb-saige-681.7	PPIE	Wald ratio	1	-0.150299	0.145451	0.301448	0.86045	0.647017	1.14429	0.973086
Other dyschromia || id:ukb-saige-694.2	PPIE	Wald ratio	1	-0.155148	0.126058	0.218409	0.856289	0.668833	1.09628	0.973086
Other arthropathies || id:ukb-saige-716	PPIE	Wald ratio	1	0.0239994	0.0201207	0.232959	1.02429	0.984681	1.06549	0.973086
Degeneration of intervertebral disc || id:ukb-saige-722.6	PPIE	Wald ratio	1	0.0799981	0.0678771	0.238569	1.08328	0.948341	1.23743	0.973086
Bursitis || id:ukb-saige-726.3	PPIE	Wald ratio	1	-0.143027	0.121209	0.238	0.866731	0.683453	1.09916	0.973086
Synovitis and tenosynovitis || id:ukb-saige-727.1	PPIE	Wald ratio	1	0.0775739	0.0678771	0.253098	1.08066	0.946045	1.23443	0.973086
Disorders of muscle, ligament, and fascia || id:ukb-saige-728	PPIE	Wald ratio	1	0.0557562	0.053332	0.295813	1.05734	0.952396	1.17385	0.973086
Fasciitis || id:ukb-saige-728.7	PPIE	Wald ratio	1	0.065453	0.0581804	0.260589	1.06764	0.952581	1.1966	0.973086
Contracture of palmar fascia [Dupuytren's disease] || id:ukb-saige-728.71	PPIE	Wald ratio	1	0.0630288	0.0606046	0.29834	1.06506	0.94577	1.19939	0.973086
Other disorders of soft tissues || id:ukb-saige-729	PPIE	Wald ratio	1	0.0557562	0.0460595	0.226077	1.05734	0.966069	1.15723	0.973086
Curvature of spine || id:ukb-saige-737	PPIE	Wald ratio	1	0.121209	0.106664	0.255804	1.12886	0.915896	1.39134	0.973086
Kyphoscoliosis and scoliosis || id:ukb-saige-737.3	PPIE	Wald ratio	1	0.130906	0.109088	0.230139	1.13986	0.920437	1.41159	0.973086
Osteoarthrosis NOS || id:ukb-saige-740.9	PPIE	Wald ratio	1	0.0363628	0.0339386	0.283977	1.03703	0.970293	1.10836	0.973086
Stiffness of joint || id:ukb-saige-741.2	PPIE	Wald ratio	1	-0.143027	0.143027	0.317311	0.866731	0.654843	1.14718	0.973086
Congenital anomalies of genital organs || id:ukb-saige-751.1	PPIE	Wald ratio	1	-0.159996	0.130906	0.221624	0.852147	0.659303	1.1014	0.973086
Congenital anomalies of urinary system || id:ukb-saige-751.2	PPIE	Wald ratio	1	0.126058	0.121209	0.29834	1.13435	0.89448	1.43854	0.973086
Pain in limb || id:ukb-saige-773	PPIE	Wald ratio	1	-0.0460595	0.0460595	0.317311	0.954985	0.872549	1.04521	0.973086
Mechanical complication of unspecified genitourinary device, implant, and graft || id:ukb-saige-857	PPIE	Wald ratio	1	-0.101816	0.101816	0.317311	0.903196	0.739801	1.10268	0.973086
Poisoning by other anti-infectives || id:ukb-saige-961	PPIE	Wald ratio	1	-0.121209	0.0993915	0.22265	0.885849	0.729047	1.07637	0.973086
Effects radiation NOS || id:ukb-saige-990	PPIE	Wald ratio	1	-0.0775739	0.0630288	0.218409	0.925359	0.817822	1.04704	0.973086
Sepsis and SIRS || id:ukb-saige-994	PPIE	Wald ratio	1	-0.0727255	0.0678771	0.283977	0.929856	0.814025	1.06217	0.973086
Sepsis || id:ukb-saige-994.2	PPIE	Wald ratio	1	-0.0727255	0.0678771	0.283977	0.929856	0.814025	1.06217	0.973086
Bacterial enteritis || id:ukb-saige-008.5	PPIE	Wald ratio	1	0.065453	0.0678771	0.334903	1.06764	0.934647	1.21956	0.973746
Septicemia || id:ukb-saige-038	PPIE	Wald ratio	1	-0.0436353	0.0557562	0.433857	0.957303	0.858201	1.06785	0.973746
Staphylococcus infections || id:ukb-saige-041.1	PPIE	Wald ratio	1	0.0581804	0.0630288	0.355967	1.05991	0.936734	1.19927	0.973746
Streptococcus infection || id:ukb-saige-041.2	PPIE	Wald ratio	1	-0.0557562	0.0872706	0.522895	0.94577	0.797075	1.1222	0.973746
E. coli || id:ukb-saige-041.4	PPIE	Wald ratio	1	-0.0509079	0.0678771	0.453255	0.950366	0.83198	1.0856	0.973746
Candidiasis || id:ukb-saige-112	PPIE	Wald ratio	1	0.053332	0.0775739	0.491768	1.05478	0.906003	1.22799	0.973746
Cancer of esophagus || id:ukb-saige-150	PPIE	Wald ratio	1	-0.0872706	0.13333	0.51276	0.916429	0.705677	1.19012	0.973746
Colorectal cancer || id:ukb-saige-153	PPIE	Wald ratio	1	0.0387869	0.053332	0.467059	1.03955	0.936371	1.1541	0.973746
Malignant neoplasm of rectum, rectosigmoid junction, and anus || id:ukb-saige-153.3	PPIE	Wald ratio	1	0.0557562	0.0775739	0.472295	1.05734	0.908202	1.23097	0.973746
Pancreatic cancer || id:ukb-saige-157	PPIE	Wald ratio	1	-0.118785	0.145451	0.414119	0.887999	0.667732	1.18093	0.973746
Malignant neoplasm of ovary || id:ukb-saige-184.11	PPIE	Wald ratio	1	-0.0606046	0.0775739	0.434655	0.941195	0.80844	1.09575	0.973746
Cancer of bladder || id:ukb-saige-189.2	PPIE	Wald ratio	1	0.0484837	0.0727255	0.504985	1.04968	0.91023	1.21049	0.973746
Secondary malignancy of respiratory organs || id:ukb-saige-198.2	PPIE	Wald ratio	1	-0.065453	0.0751497	0.383772	0.936643	0.808361	1.08528	0.973746
Myeloproliferative disease || id:ukb-saige-200	PPIE	Wald ratio	1	-0.101816	0.111512	0.36122	0.903196	0.725873	1.12384	0.973746
Lipoma || id:ukb-saige-214	PPIE	Wald ratio	1	0.0363628	0.0436353	0.404657	1.03703	0.952026	1.12963	0.973746
Nevus, non-neoplastic || id:ukb-saige-217.1	PPIE	Wald ratio	1	0.138178	0.145451	0.342112	1.14818	0.863376	1.52694	0.973746
Benign neoplasm of ovary || id:ukb-saige-220	PPIE	Wald ratio	1	-0.0630288	0.092119	0.493842	0.938916	0.783815	1.12471	0.973746
Benign neoplasm of brain and other parts of nervous system || id:ukb-saige-225	PPIE	Wald ratio	1	-0.0775739	0.123633	0.530364	0.925359	0.726225	1.1791	0.973746
Nontoxic multinodular goiter || id:ukb-saige-241.2	PPIE	Wald ratio	1	0.0945432	0.135754	0.48616	1.09916	0.842371	1.43422	0.973746
Hypothyroidism || id:ukb-saige-244	PPIE	Wald ratio	1	0.0235146	0.0315144	0.455574	1.02379	0.962469	1.08902	0.973746
Hypothyroidism NOS || id:ukb-saige-244.4	PPIE	Wald ratio	1	0.023757	0.0315144	0.450942	1.02404	0.962702	1.08929	0.973746
Hyperparathyroidism || id:ukb-saige-252.1	PPIE	Wald ratio	1	0.116361	0.126058	0.355967	1.1234	0.87747	1.43826	0.973746
Disorders of the pituitary gland and its hypothalamic control || id:ukb-saige-253	PPIE	Wald ratio	1	-0.0993915	0.135754	0.464081	0.905388	0.693871	1.18138	0.973746
Protein-calorie malnutrition || id:ukb-saige-260	PPIE	Wald ratio	1	-0.0896948	0.109088	0.41095	0.91421	0.738224	1.13215	0.973746
Vitamin B-complex deficiencies || id:ukb-saige-261.2	PPIE	Wald ratio	1	0.106664	0.128482	0.406432	1.11256	0.864884	1.43116	0.973746
Gout and other crystal arthropathies || id:ukb-saige-274	PPIE	Wald ratio	1	0.0436353	0.0581804	0.453255	1.0446	0.932023	1.17078	0.973746
Disorders of calcium/phosphorus metabolism || id:ukb-saige-275.5	PPIE	Wald ratio	1	0.0703013	0.101816	0.489895	1.07283	0.878748	1.30978	0.973746
Disorders of fluid, electrolyte, and acid-base balance || id:ukb-saige-276	PPIE	Wald ratio	1	-0.026666	0.0412111	0.517594	0.973686	0.898131	1.0556	0.973746
Electrolyte imbalance || id:ukb-saige-276.1	PPIE	Wald ratio	1	-0.0363628	0.0557562	0.514289	0.96429	0.864465	1.07564	0.973746
Acid-base balance disorder || id:ukb-saige-276.4	PPIE	Wald ratio	1	0.0896948	0.10424	0.389533	1.09384	0.891709	1.34179	0.973746
Acidosis || id:ukb-saige-276.41	PPIE	Wald ratio	1	0.0678771	0.109088	0.533796	1.07023	0.864213	1.32537	0.973746
Other disorders of metabolism || id:ukb-saige-277	PPIE	Wald ratio	1	-0.0751497	0.0945432	0.426688	0.927605	0.770701	1.11645	0.973746
Iron deficiency anemias, unspecified or not due to blood loss || id:ukb-saige-280.1	PPIE	Wald ratio	1	0.0363628	0.0412111	0.377586	1.03703	0.956561	1.12427	0.973746
Other diseases of blood and blood-forming organs || id:ukb-saige-289	PPIE	Wald ratio	1	0.0460595	0.0557562	0.408755	1.04714	0.938734	1.16806	0.973746
Schizophrenia || id:ukb-saige-295.1	PPIE	Wald ratio	1	-0.101816	0.147875	0.491122	0.903196	0.67594	1.20686	0.973746
Anxiety disorders || id:ukb-saige-300	PPIE	Wald ratio	1	-0.0290902	0.0436353	0.504985	0.971329	0.891709	1.05806	0.973746
Phobia || id:ukb-saige-300.13	PPIE	Wald ratio	1	0.143027	0.157572	0.364041	1.15376	0.847204	1.57124	0.973746
Other mental disorder || id:ukb-saige-306	PPIE	Wald ratio	1	-0.0147875	0.0225449	0.511879	0.985321	0.94273	1.02984	0.973746
Alcoholism || id:ukb-saige-317.1	PPIE	Wald ratio	1	0.026666	0.0387869	0.491768	1.02702	0.951842	1.10815	0.973746
Degenerative disease of the spinal cord || id:ukb-saige-334	PPIE	Wald ratio	1	0.0557562	0.0848464	0.511089	1.05734	0.895348	1.24864	0.973746
Other headache syndromes || id:ukb-saige-339	PPIE	Wald ratio	1	0.026666	0.0412111	0.517594	1.02702	0.94733	1.11342	0.973746
Migraine || id:ukb-saige-340	PPIE	Wald ratio	1	0.0484837	0.0678771	0.475051	1.04968	0.918921	1.19904	0.973746
Hemiplegia || id:ukb-saige-342	PPIE	Wald ratio	1	-0.0581804	0.092119	0.527662	0.94348	0.787625	1.13018	0.973746
Retinal detachments and defects || id:ukb-saige-361	PPIE	Wald ratio	1	0.0509079	0.0630288	0.419268	1.05223	0.929946	1.19058	0.973746
Open-angle glaucoma || id:ukb-saige-365.1	PPIE	Wald ratio	1	-0.0775739	0.109088	0.477015	0.925359	0.747227	1.14596	0.973746
Primary open angle glaucoma || id:ukb-saige-365.11	PPIE	Wald ratio	1	-0.0703013	0.111512	0.52841	0.932113	0.749113	1.15982	0.973746
Myopia || id:ukb-saige-367.1	PPIE	Wald ratio	1	0.065453	0.0993915	0.510193	1.06764	0.878662	1.29727	0.973746
Blindness and low vision || id:ukb-saige-367.9	PPIE	Wald ratio	1	-0.111512	0.130906	0.394296	0.89448	0.692056	1.15611	0.973746
Infection of the eye || id:ukb-saige-369	PPIE	Wald ratio	1	-0.0945432	0.150299	0.529328	0.909788	0.677646	1.22146	0.973746
Other disorders of eyelids || id:ukb-saige-374	PPIE	Wald ratio	1	-0.0315144	0.0460595	0.493842	0.968977	0.885333	1.06052	0.973746
Disorders of lacrimal system || id:ukb-saige-375	PPIE	Wald ratio	1	-0.053332	0.0751497	0.477904	0.948065	0.818219	1.09852	0.973746
Strabismus and other disorders of binocular eye movements || id:ukb-saige-378	PPIE	Wald ratio	1	-0.0703013	0.092119	0.445369	0.932113	0.778136	1.11656	0.973746
Disorders of external ear || id:ukb-saige-380	PPIE	Wald ratio	1	0.0678771	0.092119	0.461218	1.07023	0.89344	1.28201	0.973746
Otitis externa || id:ukb-saige-380.1	PPIE	Wald ratio	1	0.140603	0.155148	0.364804	1.15097	0.849178	1.56001	0.973746
Perforation of tympanic membrane || id:ukb-saige-384.4	PPIE	Wald ratio	1	0.0678771	0.109088	0.533796	1.07023	0.864213	1.32537	0.973746
Meniere's disease || id:ukb-saige-386.1	PPIE	Wald ratio	1	-0.10424	0.147875	0.480861	0.901009	0.674303	1.20394	0.973746
Tinnitus || id:ukb-saige-389.4	PPIE	Wald ratio	1	-0.140603	0.157572	0.372228	0.868834	0.637983	1.18322	0.973746
Rheumatic disease of the heart valves || id:ukb-saige-394	PPIE	Wald ratio	1	-0.0363628	0.0509079	0.475051	0.96429	0.872719	1.06547	0.973746
Mitral valve disease || id:ukb-saige-394.2	PPIE	Wald ratio	1	-0.0436353	0.065453	0.504985	0.957303	0.842044	1.08834	0.973746
Abnormal heart sounds || id:ukb-saige-396	PPIE	Wald ratio	1	-0.0969673	0.109088	0.374063	0.907586	0.732875	1.12395	0.973746
Elevated blood pressure reading without diagnosis of hypertension || id:ukb-saige-402	PPIE	Wald ratio	1	-0.0848464	0.092119	0.357023	0.918653	0.766899	1.10044	0.973746
Coronary atherosclerosis || id:ukb-saige-411.4	PPIE	Wald ratio	1	-0.017939	0.026666	0.501121	0.982221	0.932203	1.03492	0.973746
Other chronic ischemic heart disease, unspecified || id:ukb-saige-411.8	PPIE	Wald ratio	1	-0.0218177	0.0315144	0.488744	0.978419	0.919812	1.04076	0.973746
Precordial pain || id:ukb-saige-418.1	PPIE	Wald ratio	1	0.0387869	0.0606046	0.522173	1.03955	0.923118	1.17066	0.973746
Pericarditis || id:ukb-saige-420.2	PPIE	Wald ratio	1	0.0848464	0.0993915	0.393294	1.08855	0.895869	1.32267	0.973746
Endocarditis || id:ukb-saige-420.3	PPIE	Wald ratio	1	0.0993915	0.135754	0.464081	1.1045	0.846465	1.44119	0.973746
Primary/intrinsic cardiomyopathies || id:ukb-saige-425.1	PPIE	Wald ratio	1	-0.0896948	0.101816	0.378344	0.91421	0.748822	1.11613	0.973746
Cardiac conduction disorders || id:ukb-saige-426	PPIE	Wald ratio	1	-0.0412111	0.0436353	0.344943	0.959627	0.880966	1.04531	0.973746
First degree AV block || id:ukb-saige-426.21	PPIE	Wald ratio	1	-0.0751497	0.113937	0.509527	0.927605	0.741956	1.15971	0.973746
Left bundle branch block || id:ukb-saige-426.32	PPIE	Wald ratio	1	-0.0751497	0.0848464	0.375772	0.927605	0.785489	1.09543	0.973746
Cardiac dysrhythmias || id:ukb-saige-427	PPIE	Wald ratio	1	0.0181814	0.0239994	0.448705	1.01835	0.971555	1.06739	0.973746
Paroxysmal tachycardia, unspecified || id:ukb-saige-427.1	PPIE	Wald ratio	1	0.0460595	0.0630288	0.46492	1.04714	0.925448	1.18483	0.973746
Paroxysmal ventricular tachycardia || id:ukb-saige-427.12	PPIE	Wald ratio	1	-0.0872706	0.116361	0.453255	0.916429	0.729542	1.15119	0.973746
Atrial fibrillation and flutter || id:ukb-saige-427.2	PPIE	Wald ratio	1	0.0290902	0.0315144	0.355967	1.02952	0.96785	1.09511	0.973746
Other specified cardiac dysrhythmias || id:ukb-saige-427.3	PPIE	Wald ratio	1	0.0460595	0.0630288	0.46492	1.04714	0.925448	1.18483	0.973746
Palpitations || id:ukb-saige-427.9	PPIE	Wald ratio	1	-0.053332	0.0581804	0.359317	0.948065	0.84589	1.06258	0.973746
Congestive heart failure; nonhypertensive || id:ukb-saige-428	PPIE	Wald ratio	1	-0.0363628	0.0484837	0.453255	0.96429	0.876875	1.06042	0.973746
Intracranial hemorrhage || id:ukb-saige-430	PPIE	Wald ratio	1	-0.0727255	0.0848464	0.391366	0.929856	0.787396	1.09809	0.973746
Intracerebral hemorrhage || id:ukb-saige-430.2	PPIE	Wald ratio	1	-0.123633	0.13333	0.353785	0.883704	0.680478	1.14762	0.973746
Occlusion and stenosis of precerebral arteries || id:ukb-saige-433.1	PPIE	Wald ratio	1	-0.0727255	0.10424	0.485381	0.929856	0.758027	1.14063	0.973746
Cerebral ischemia || id:ukb-saige-433.3	PPIE	Wald ratio	1	-0.0436353	0.065453	0.504985	0.957303	0.842044	1.08834	0.973746
Other aneurysm || id:ukb-saige-442	PPIE	Wald ratio	1	-0.0824222	0.0848464	0.331335	0.920883	0.779797	1.08749	0.973746
Abdominal aortic aneurysm || id:ukb-saige-442.11	PPIE	Wald ratio	1	-0.092119	0.118785	0.438038	0.911997	0.722572	1.15108	0.973746
Raynaud's syndrome || id:ukb-saige-443.1	PPIE	Wald ratio	1	0.0896948	0.10424	0.389533	1.09384	0.891709	1.34179	0.973746
Phlebitis and thrombophlebitis || id:ukb-saige-451	PPIE	Wald ratio	1	0.0509079	0.0581804	0.381574	1.05223	0.938825	1.17932	0.973746
Varicose veins || id:ukb-saige-454	PPIE	Wald ratio	1	-0.026666	0.0339386	0.432035	0.973686	0.911024	1.04066	0.973746
Varicose veins of lower extremity || id:ukb-saige-454.1	PPIE	Wald ratio	1	-0.0290902	0.0339386	0.391366	0.971329	0.908819	1.03814	0.973746
Hypotension NOS || id:ukb-saige-458.9	PPIE	Wald ratio	1	0.0387869	0.0606046	0.522173	1.03955	0.923118	1.17066	0.973746
Septal Deviations/Turbinate Hypertrophy || id:ukb-saige-470	PPIE	Wald ratio	1	0.0363628	0.0509079	0.475051	1.03703	0.938552	1.14584	0.973746
Nasal polyps || id:ukb-saige-471	PPIE	Wald ratio	1	-0.0557562	0.0630288	0.376364	0.94577	0.835861	1.07013	0.973746
Chronic tonsillitis and adenoiditis || id:ukb-saige-474.2	PPIE	Wald ratio	1	-0.0969673	0.106664	0.363302	0.907586	0.736365	1.11862	0.973746
Asthma || id:ukb-saige-495	PPIE	Wald ratio	1	0.0193935	0.0235146	0.409518	1.01958	0.973658	1.06767	0.973746
Chronic airway obstruction || id:ukb-saige-496	PPIE	Wald ratio	1	0.0315144	0.0363628	0.386125	1.03202	0.961023	1.10825	0.973746
Emphysema || id:ukb-saige-496.1	PPIE	Wald ratio	1	0.0727255	0.0848464	0.391366	1.07544	0.910671	1.27001	0.973746
Respiratory insufficiency || id:ukb-saige-509.2	PPIE	Wald ratio	1	0.0606046	0.0848464	0.475051	1.06248	0.8997	1.25471	0.973746
Other symptoms of respiratory system || id:ukb-saige-512	PPIE	Wald ratio	1	0.0339386	0.0387869	0.381574	1.03452	0.958789	1.11623	0.973746
Cough || id:ukb-saige-512.8	PPIE	Wald ratio	1	0.0509079	0.065453	0.4367	1.05223	0.925538	1.19625	0.973746
Other dyspnea || id:ukb-saige-512.9	PPIE	Wald ratio	1	-0.10424	0.118785	0.380187	0.901009	0.713867	1.13721	0.973746
Diseases of pulp and periapical tissues || id:ukb-saige-522	PPIE	Wald ratio	1	0.0824222	0.0848464	0.331335	1.08591	0.919545	1.28238	0.973746
Periapical abscess || id:ukb-saige-522.5	PPIE	Wald ratio	1	0.0945432	0.10424	0.364419	1.09916	0.896043	1.34831	0.973746
Diseases of the oral soft tissues, excluding lesions specific for gingiva and tongue || id:ukb-saige-528	PPIE	Wald ratio	1	0.0412111	0.0581804	0.478738	1.04207	0.929766	1.16794	0.973746
Diseases of lips || id:ukb-saige-528.5	PPIE	Wald ratio	1	-0.0872706	0.135754	0.520317	0.916429	0.702332	1.19579	0.973746
Esophagitis, GERD and related diseases || id:ukb-saige-530.1	PPIE	Wald ratio	1	0.0196359	0.0213328	0.357335	1.01983	0.978068	1.06338	0.973746
GERD || id:ukb-saige-530.11	PPIE	Wald ratio	1	0.0198783	0.0315144	0.528191	1.02008	0.958975	1.08507	0.973746
Dysphagia || id:ukb-saige-532	PPIE	Wald ratio	1	-0.0339386	0.0436353	0.4367	0.966631	0.887396	1.05294	0.973746
Acute appendicitis || id:ukb-saige-540.11	PPIE	Wald ratio	1	0.0630288	0.0703013	0.369958	1.06506	0.927964	1.2224	0.973746
Inguinal hernia || id:ukb-saige-550.1	PPIE	Wald ratio	1	-0.0189086	0.0290902	0.515692	0.981269	0.926885	1.03884	0.973746
Femoral hernia || id:ukb-saige-550.3	PPIE	Wald ratio	1	0.113937	0.138178	0.409621	1.12068	0.854795	1.46927	0.973746
Inflammatory bowel disease and other gastroenteritis and colitis || id:ukb-saige-555	PPIE	Wald ratio	1	0.0484837	0.053332	0.363302	1.04968	0.945495	1.16534	0.973746
Ulceration of the lower GI tract || id:ukb-saige-556	PPIE	Wald ratio	1	-0.092119	0.109088	0.398421	0.911997	0.736437	1.12941	0.973746
Abnormal findings on exam of gastrointestinal tract/ abdominal area || id:ukb-saige-564.8	PPIE	Wald ratio	1	-0.065453	0.0872706	0.453255	0.936643	0.789383	1.11137	0.973746
Peritonitis and retroperitoneal infections || id:ukb-saige-567	PPIE	Wald ratio	1	0.092119	0.118785	0.438038	1.0965	0.86875	1.38394	0.973746
Other chronic nonalcoholic liver disease || id:ukb-saige-571.5	PPIE	Wald ratio	1	-0.0557562	0.0872706	0.522895	0.94577	0.797075	1.1222	0.973746
Other biliary tract disease || id:ukb-saige-575	PPIE	Wald ratio	1	-0.0436353	0.0581804	0.453255	0.957303	0.854133	1.07294	0.973746
Hematemesis || id:ukb-saige-578.1	PPIE	Wald ratio	1	-0.0509079	0.0799981	0.524539	0.950366	0.812447	1.1117	0.973746
Hemorrhage of gastrointestinal tract || id:ukb-saige-578.9	PPIE	Wald ratio	1	-0.0315144	0.0484837	0.515692	0.968977	0.881137	1.06557	0.973746
Nonspecific abnormal findings in stool contents || id:ukb-saige-579.8	PPIE	Wald ratio	1	-0.0557562	0.0872706	0.522895	0.94577	0.797075	1.1222	0.973746
Renal failure || id:ukb-saige-585	PPIE	Wald ratio	1	-0.0315144	0.0436353	0.470158	0.968977	0.88955	1.0555	0.973746
Acute renal failure || id:ukb-saige-585.1	PPIE	Wald ratio	1	-0.0412111	0.053332	0.439684	0.959627	0.864381	1.06537	0.973746
Chronic renal failure [CKD] || id:ukb-saige-585.3	PPIE	Wald ratio	1	-0.0678771	0.0703013	0.334286	0.934375	0.814104	1.07242	0.973746
Calculus of kidney || id:ukb-saige-594.1	PPIE	Wald ratio	1	0.0412111	0.0630288	0.513211	1.04207	0.920972	1.1791	0.973746
Calculus of ureter || id:ukb-saige-594.3	PPIE	Wald ratio	1	-0.0606046	0.0727255	0.404657	0.941195	0.816159	1.08539	0.973746
Renal colic || id:ukb-saige-594.8	PPIE	Wald ratio	1	0.0581804	0.0775739	0.453255	1.05991	0.910406	1.23396	0.973746
Hydronephrosis || id:ukb-saige-595	PPIE	Wald ratio	1	0.0727255	0.0799981	0.363302	1.07544	0.919366	1.258	0.973746
Other disorders of bladder || id:ukb-saige-596	PPIE	Wald ratio	1	-0.0290902	0.0363628	0.423711	0.971329	0.904511	1.04308	0.973746
Frequency of urination and polyuria || id:ukb-saige-599.5	PPIE	Wald ratio	1	-0.0484837	0.0557562	0.384538	0.952673	0.85405	1.06268	0.973746
Other abnormality of urination || id:ukb-saige-599.9	PPIE	Wald ratio	1	0.0606046	0.0824222	0.46216	1.06248	0.903985	1.24876	0.973746
Benign neoplasm of breast || id:ukb-saige-610.4	PPIE	Wald ratio	1	0.0557562	0.0896948	0.534191	1.05734	0.88688	1.26056	0.973746
Lump or mass in breast || id:ukb-saige-611.3	PPIE	Wald ratio	1	-0.065453	0.092119	0.477378	0.936643	0.781917	1.12199	0.973746
Cervicitis and endocervicitis || id:ukb-saige-614.51	PPIE	Wald ratio	1	-0.0896948	0.0969673	0.354966	0.91421	0.755972	1.10557	0.973746
Genital prolapse || id:ukb-saige-618	PPIE	Wald ratio	1	0.026666	0.0339386	0.432035	1.02702	0.96093	1.09767	0.973746
Endometrial hyperplasia || id:ukb-saige-621	PPIE	Wald ratio	1	0.0703013	0.10424	0.500045	1.07283	0.874582	1.31602	0.973746
Polyp of corpus uteri || id:ukb-saige-622.1	PPIE	Wald ratio	1	0.0387869	0.0412111	0.346614	1.03955	0.958882	1.127	0.973746
Irregular menstrual cycle/bleeding || id:ukb-saige-626.1	PPIE	Wald ratio	1	0.0186662	0.0290902	0.52109	1.01884	0.962375	1.07862	0.973746
Irregular menstrual bleeding || id:ukb-saige-626.14	PPIE	Wald ratio	1	0.0557562	0.0581804	0.337895	1.05734	0.943388	1.18506	0.973746
Infertility, female || id:ukb-saige-626.8	PPIE	Wald ratio	1	-0.0824222	0.0993915	0.406953	0.920883	0.75788	1.11894	0.973746
Postmenopausal bleeding || id:ukb-saige-627.1	PPIE	Wald ratio	1	-0.0339386	0.0387869	0.381574	0.966631	0.895869	1.04298	0.973746
Hemorrhage in early pregnancy || id:ukb-saige-636.3	PPIE	Wald ratio	1	-0.106664	0.109088	0.328184	0.898828	0.725803	1.1131	0.973746
Other complications of pregnancy NEC || id:ukb-saige-646	PPIE	Wald ratio	1	-0.0703013	0.0775739	0.364804	0.932113	0.800638	1.08518	0.973746
Known or suspected fetal abnormality affecting management of mother || id:ukb-saige-655	PPIE	Wald ratio	1	0.0363628	0.0581804	0.531971	1.03703	0.925269	1.16229	0.973746
Obstetrical/birth trauma || id:ukb-saige-665	PPIE	Wald ratio	1	0.0484837	0.0557562	0.384538	1.04968	0.941013	1.17089	0.973746
Other local infections of skin and subcutaneous tissue || id:ukb-saige-686	PPIE	Wald ratio	1	-0.0436353	0.053332	0.413253	0.957303	0.862288	1.06279	0.973746
Prurigo and Lichen || id:ukb-saige-695.7	PPIE	Wald ratio	1	-0.118785	0.128482	0.355211	0.887999	0.690314	1.14229	0.973746
Psoriatic arthropathy || id:ukb-saige-696.42	PPIE	Wald ratio	1	0.0896948	0.13333	0.501121	1.09384	0.842289	1.42052	0.973746
Diseases of nail, NOS || id:ukb-saige-703	PPIE	Wald ratio	1	0.0969673	0.0993915	0.329258	1.10182	0.906794	1.3388	0.973746
Ingrowing nail || id:ukb-saige-703.1	PPIE	Wald ratio	1	0.0872706	0.113937	0.443702	1.09119	0.872803	1.36422	0.973746
Diseases of hair and hair follicles || id:ukb-saige-704	PPIE	Wald ratio	1	0.0339386	0.0484837	0.483927	1.03452	0.940739	1.13765	0.973746
Diffuse diseases of connective tissue || id:ukb-saige-709	PPIE	Wald ratio	1	0.0460595	0.0606046	0.447255	1.04714	0.929856	1.17921	0.973746
Osteomyelitis || id:ukb-saige-710.1	PPIE	Wald ratio	1	0.128482	0.147875	0.384928	1.1371	0.850991	1.5194	0.973746
Rheumatoid arthritis and other inflammatory polyarthropathies || id:ukb-saige-714	PPIE	Wald ratio	1	-0.0412111	0.0509079	0.418214	0.959627	0.868498	1.06032	0.973746
Polymyalgia Rheumatica || id:ukb-saige-717	PPIE	Wald ratio	1	0.0848464	0.10424	0.415672	1.08855	0.887396	1.3353	0.973746
Other and unspecified disc disorder || id:ukb-saige-722.9	PPIE	Wald ratio	1	0.0363628	0.053332	0.495354	1.03703	0.934103	1.1513	0.973746
Other disorders of cervical region || id:ukb-saige-723	PPIE	Wald ratio	1	0.113937	0.155148	0.46272	1.12068	0.826833	1.51896	0.973746
Other disorders of synovium, tendon, and bursa || id:ukb-saige-727	PPIE	Wald ratio	1	0.0290902	0.0412111	0.480261	1.02952	0.949629	1.11613	0.973746
Aseptic necrosis of bone || id:ukb-saige-733.4	PPIE	Wald ratio	1	-0.111512	0.152724	0.465293	0.89448	0.663086	1.20662	0.973746
Malunion and nonunion of fracture || id:ukb-saige-733.8	PPIE	Wald ratio	1	0.0727255	0.0993915	0.464347	1.07544	0.885076	1.30674	0.973746
Acquired toe deformities || id:ukb-saige-735.2	PPIE	Wald ratio	1	0.0339386	0.0509079	0.504985	1.03452	0.93628	1.14307	0.973746
Hammer toe (acquired) || id:ukb-saige-735.21	PPIE	Wald ratio	1	0.0678771	0.0824222	0.410207	1.07023	0.910583	1.25788	0.973746
Acquired spondylolisthesis || id:ukb-saige-738.4	PPIE	Wald ratio	1	0.0703013	0.0896948	0.433167	1.07283	0.899874	1.27903	0.973746
Osteoarthrosis, localized, primary || id:ukb-saige-740.11	PPIE	Wald ratio	1	-0.0242418	0.0387869	0.531971	0.97605	0.904598	1.05314	0.973746
Derangement of joint, non-traumatic || id:ukb-saige-742	PPIE	Wald ratio	1	-0.0436353	0.065453	0.504985	0.957303	0.842044	1.08834	0.973746
Osteopenia or other disorder of bone and cartilage || id:ukb-saige-743.9	PPIE	Wald ratio	1	0.10424	0.123633	0.399152	1.10987	0.871028	1.4142	0.973746
Congenital anomalies of great vessels || id:ukb-saige-747.13	PPIE	Wald ratio	1	0.0557562	0.0848464	0.511089	1.05734	0.895348	1.24864	0.973746
Back pain || id:ukb-saige-760	PPIE	Wald ratio	1	-0.0290902	0.0339386	0.391366	0.971329	0.908819	1.03814	0.973746
Sciatica || id:ukb-saige-764	PPIE	Wald ratio	1	0.0460595	0.0727255	0.526516	1.04714	0.908026	1.20756	0.973746
Neuralgia, neuritis, and radiculitis NOS || id:ukb-saige-766	PPIE	Wald ratio	1	0.0703013	0.10424	0.500045	1.07283	0.874582	1.31602	0.973746
Fever of unknown origin || id:ukb-saige-783	PPIE	Wald ratio	1	0.0484837	0.0557562	0.384538	1.04968	0.941013	1.17089	0.973746
Gangrene || id:ukb-saige-791	PPIE	Wald ratio	1	0.130906	0.150299	0.383772	1.13986	0.849013	1.53034	0.973746
Fracture of vertebral column without mention of spinal cord injury || id:ukb-saige-805	PPIE	Wald ratio	1	-0.0727255	0.0969673	0.453255	0.929856	0.76891	1.12449	0.973746
Fracture of unspecified bones || id:ukb-saige-809	PPIE	Wald ratio	1	-0.0824222	0.0993915	0.406953	0.920883	0.75788	1.11894	0.973746
Complication of internal orthopedic device || id:ukb-saige-858	PPIE	Wald ratio	1	-0.0484837	0.0630288	0.441756	0.952673	0.841962	1.07794	0.973746
Open wounds of extremities || id:ukb-saige-871	PPIE	Wald ratio	1	0.0509079	0.0557562	0.36122	1.05223	0.943297	1.17373	0.973746
Atopic/contact dermatitis due to other or unspecified || id:ukb-saige-939	PPIE	Wald ratio	1	0.0484837	0.0775739	0.531971	1.04968	0.901621	1.22205	0.973746
Anaphylactic shock NOS || id:ukb-saige-946	PPIE	Wald ratio	1	-0.106664	0.152724	0.484919	0.898828	0.666309	1.21249	0.973746
Hyposmolality and/or hyponatremia || id:ukb-saige-276.12	PPIE	Wald ratio	1	-0.0509079	0.0824222	0.536808	0.950366	0.808596	1.11699	0.974725
Dyschromia and Vitiligo || id:ukb-saige-694	PPIE	Wald ratio	1	-0.0703013	0.113937	0.537221	0.932113	0.745562	1.16534	0.974725
Intestinal infection || id:ukb-saige-008	PPIE	Wald ratio	1	0.0157572	0.0363628	0.664773	1.01588	0.945999	1.09093	0.977676
Intestinal infection due to C. difficile || id:ukb-saige-008.52	PPIE	Wald ratio	1	0.0727255	0.138178	0.598669	1.07544	0.820284	1.40995	0.977676
Bacterial infection NOS || id:ukb-saige-041	PPIE	Wald ratio	1	-0.0145451	0.0315144	0.644412	0.98556	0.926526	1.04836	0.977676
Symptoms concerning nutrition, metabolism, and development || id:ukb-saige-1002	PPIE	Wald ratio	1	-0.0203631	0.0484837	0.674485	0.979843	0.891018	1.07752	0.977676
Crushing or internal injury to organs || id:ukb-saige-1008	PPIE	Wald ratio	1	0.0581804	0.111512	0.601852	1.05991	0.851817	1.31883	0.977676
Injury, NOS || id:ukb-saige-1009	PPIE	Wald ratio	1	-0.0140603	0.0387869	0.716978	0.986038	0.913856	1.06392	0.977676
Other tests || id:ukb-saige-1010	PPIE	Wald ratio	1	-0.0186662	0.0460595	0.685284	0.981507	0.896782	1.07424	0.977676
Other ill-defined and unknown causes of morbidity and mortality || id:ukb-saige-1019	PPIE	Wald ratio	1	-0.013333	0.0290902	0.646713	0.986755	0.932068	1.04465	0.977676
Cancer of stomach || id:ukb-saige-151	PPIE	Wald ratio	1	0.0703013	0.150299	0.639969	1.07283	0.799087	1.44035	0.977676
Colon cancer || id:ukb-saige-153.2	PPIE	Wald ratio	1	0.0387869	0.065453	0.553454	1.03955	0.914387	1.18184	0.977676
Neoplasm of unspecified nature of digestive system || id:ukb-saige-158	PPIE	Wald ratio	1	0.0363628	0.109088	0.738883	1.03703	0.837403	1.28425	0.977676
Cancer of bronchus; lung || id:ukb-saige-165.1	PPIE	Wald ratio	1	0.0290902	0.0775739	0.70766	1.02952	0.884304	1.19858	0.977676
Melanomas of skin, dx or hx || id:ukb-saige-172.1	PPIE	Wald ratio	1	-0.0242418	0.0678771	0.720985	0.97605	0.854464	1.11494	0.977676
Melanomas of skin || id:ukb-saige-172.11	PPIE	Wald ratio	1	-0.0242418	0.0678771	0.720985	0.97605	0.854464	1.11494	0.977676
Carcinoma in situ of skin || id:ukb-saige-172.3	PPIE	Wald ratio	1	0.0606046	0.138178	0.660954	1.06248	0.810402	1.39296	0.977676
Cancer of other female genital organs || id:ukb-saige-184	PPIE	Wald ratio	1	-0.0363628	0.0727255	0.617075	0.96429	0.836186	1.11202	0.977676
Malignant neoplasm of ovary and other uterine adnexa || id:ukb-saige-184.1	PPIE	Wald ratio	1	-0.0460595	0.0775739	0.552679	0.954985	0.820284	1.11181	0.977676
Cancer of kidney and renal pelvis || id:ukb-saige-189.1	PPIE	Wald ratio	1	-0.065453	0.109088	0.548506	0.936643	0.756339	1.15993	0.977676
Malignant neoplasm of kidney, except pelvis || id:ukb-saige-189.11	PPIE	Wald ratio	1	-0.0581804	0.111512	0.601852	0.94348	0.758248	1.17396	0.977676
Benign neoplasm of other parts of digestive system || id:ukb-saige-211	PPIE	Wald ratio	1	-0.0232722	0.0484837	0.631227	0.976997	0.888429	1.07439	0.977676
Benign neoplasm of skin || id:ukb-saige-216	PPIE	Wald ratio	1	-0.0169693	0.0412111	0.680512	0.983174	0.906882	1.06588	0.977676
Benign neoplasm of uterus || id:ukb-saige-218	PPIE	Wald ratio	1	-0.0198783	0.0363628	0.584608	0.980318	0.912881	1.05274	0.977676
Uterine leiomyoma || id:ukb-saige-218.1	PPIE	Wald ratio	1	-0.017939	0.0363628	0.621777	0.982221	0.914654	1.05478	0.977676
Benign neoplasm of other endocrine glands and related structures || id:ukb-saige-227	PPIE	Wald ratio	1	0.0484837	0.118785	0.683154	1.04968	0.831657	1.32485	0.977676
Hemangioma and lymphangioma, any site || id:ukb-saige-228	PPIE	Wald ratio	1	0.0387869	0.0896948	0.665427	1.03955	0.871957	1.23935	0.977676
Benign neoplasm of unspecified sites || id:ukb-saige-229	PPIE	Wald ratio	1	0.026666	0.0727255	0.713868	1.02702	0.890586	1.18437	0.977676
Simple and unspecified goiter || id:ukb-saige-240	PPIE	Wald ratio	1	-0.0824222	0.145451	0.570941	0.920883	0.692459	1.22466	0.977676
Type 1 diabetes || id:ukb-saige-250.1	PPIE	Wald ratio	1	-0.0387869	0.0703013	0.581137	0.961956	0.838134	1.10407	0.977676
Type 2 diabetes with ophthalmic manifestations || id:ukb-saige-250.23	PPIE	Wald ratio	1	-0.0363628	0.0993915	0.714474	0.96429	0.793604	1.17169	0.977676
Abnormal glucose || id:ukb-saige-250.4	PPIE	Wald ratio	1	-0.0484837	0.135754	0.720985	0.952673	0.730109	1.24308	0.977676
Other disorders of pancreatic internal secretion || id:ukb-saige-251	PPIE	Wald ratio	1	0.0412111	0.116361	0.723214	1.04207	0.829563	1.30902	0.977676
Vitamin deficiency || id:ukb-saige-261	PPIE	Wald ratio	1	0.0484837	0.101816	0.633939	1.04968	0.859783	1.28151	0.977676
Other deficiency anemia || id:ukb-saige-281	PPIE	Wald ratio	1	-0.0484837	0.10424	0.641848	0.952673	0.776628	1.16862	0.977676
Anemia of chronic disease || id:ukb-saige-285.2	PPIE	Wald ratio	1	-0.0509079	0.13333	0.702596	0.950366	0.73181	1.2342	0.977676
Thrombocytopenia || id:ukb-saige-287.3	PPIE	Wald ratio	1	-0.0315144	0.0896948	0.725325	0.968977	0.812763	1.15522	0.977676
Delirium dementia and amnestic and other cognitive disorders || id:ukb-saige-290	PPIE	Wald ratio	1	0.0315144	0.0799981	0.693626	1.03202	0.882248	1.20721	0.977676
Other specified nonpsychotic and/or transient mental disorders || id:ukb-saige-291	PPIE	Wald ratio	1	0.0509079	0.140603	0.7173	1.05223	0.798777	1.38609	0.977676
Altered mental status || id:ukb-saige-292.4	PPIE	Wald ratio	1	0.0363628	0.0751497	0.628477	1.03703	0.895001	1.2016	0.977676
Mood disorders || id:ukb-saige-296	PPIE	Wald ratio	1	0.016242	0.0315144	0.606284	1.01637	0.955495	1.08113	0.977676
Depression || id:ukb-saige-296.2	PPIE	Wald ratio	1	0.0145451	0.0339386	0.668235	1.01465	0.949353	1.08444	0.977676
Anxiety disorder || id:ukb-saige-300.1	PPIE	Wald ratio	1	-0.0155148	0.0460595	0.736236	0.984605	0.899612	1.07763	0.977676
Psychogenic and somatoform disorders || id:ukb-saige-303	PPIE	Wald ratio	1	0.0557562	0.155148	0.719315	1.05734	0.7801	1.43311	0.977676
Sleep apnea || id:ukb-saige-327.3	PPIE	Wald ratio	1	-0.0181814	0.053332	0.733172	0.981983	0.884518	1.09019	0.977676
Epilepsy || id:ukb-saige-345.1	PPIE	Wald ratio	1	-0.0581804	0.118785	0.624278	0.94348	0.747516	1.19082	0.977676
Other conditions of brain || id:ukb-saige-348	PPIE	Wald ratio	1	0.0484837	0.0945432	0.608077	1.04968	0.872126	1.26338	0.977676
Abnormality of gait || id:ukb-saige-350.2	PPIE	Wald ratio	1	-0.0509079	0.0896948	0.570329	0.950366	0.797152	1.13303	0.977676
Other peripheral nerve disorders || id:ukb-saige-351	PPIE	Wald ratio	1	0.0135754	0.0315144	0.666636	1.01367	0.95295	1.07825	0.977676
Other retinal disorders || id:ukb-saige-362	PPIE	Wald ratio	1	0.026666	0.0581804	0.646713	1.02702	0.91634	1.15108	0.977676
Glaucoma || id:ukb-saige-365	PPIE	Wald ratio	1	-0.0184238	0.053332	0.729753	0.981745	0.884304	1.08992	0.977676
Epiphora || id:ukb-saige-375.2	PPIE	Wald ratio	1	-0.0727255	0.118785	0.540376	0.929856	0.736722	1.17362	0.977676
Other disorders of eye || id:ukb-saige-379	PPIE	Wald ratio	1	-0.0315144	0.0581804	0.588048	0.968977	0.864548	1.08602	0.977676
Disorders of vitreous body || id:ukb-saige-379.2	PPIE	Wald ratio	1	0.0363628	0.0969673	0.70766	1.03703	0.857535	1.2541	0.977676
Other disorders of tympanic membrane || id:ukb-saige-384	PPIE	Wald ratio	1	0.0436353	0.0969673	0.65271	1.0446	0.863794	1.26325	0.977676
Other disorders of middle ear and mastoid || id:ukb-saige-385	PPIE	Wald ratio	1	-0.0557562	0.123633	0.652004	0.94577	0.742244	1.2051	0.977676
Cholesteatoma || id:ukb-saige-385.3	PPIE	Wald ratio	1	-0.053332	0.143027	0.709237	0.948065	0.716294	1.25483	0.977676
Vertiginous syndromes and other disorders of vestibular system || id:ukb-saige-386	PPIE	Wald ratio	1	-0.0159996	0.0460595	0.728315	0.984128	0.899176	1.07711	0.977676
Heart valve disorders || id:ukb-saige-395	PPIE	Wald ratio	1	-0.0235146	0.0557562	0.673215	0.97676	0.875643	1.08955	0.977676
Nonrheumatic mitral valve disorders || id:ukb-saige-395.1	PPIE	Wald ratio	1	-0.0363628	0.065453	0.578515	0.96429	0.84819	1.09628	0.977676
Ischemic Heart Disease || id:ukb-saige-411	PPIE	Wald ratio	1	0.0128482	0.0223025	0.564556	1.01293	0.969607	1.05819	0.977676
Aneurysm and dissection of heart || id:ukb-saige-411.41	PPIE	Wald ratio	1	-0.053332	0.13333	0.689157	0.948065	0.730038	1.23121	0.977676
Cardiomegaly || id:ukb-saige-416	PPIE	Wald ratio	1	-0.0290902	0.0703013	0.679026	0.971329	0.8463	1.11483	0.977676
Atrioventricular block, complete || id:ukb-saige-426.24	PPIE	Wald ratio	1	-0.053332	0.147875	0.718357	0.948065	0.709519	1.26681	0.977676
Cardiac arrest and ventricular fibrillation || id:ukb-saige-427.4	PPIE	Wald ratio	1	0.0606046	0.10424	0.560974	1.06248	0.866143	1.30332	0.977676
Arrhythmia (cardiac) NOS || id:ukb-saige-427.5	PPIE	Wald ratio	1	-0.0581804	0.116361	0.617075	0.94348	0.751077	1.18517	0.977676
Premature beats || id:ukb-saige-427.6	PPIE	Wald ratio	1	-0.0581804	0.152724	0.703239	0.94348	0.69941	1.27272	0.977676
Late effects of cerebrovascular disease || id:ukb-saige-433.8	PPIE	Wald ratio	1	-0.0363628	0.0993915	0.714474	0.96429	0.793604	1.17169	0.977676
Peripheral vascular disease || id:ukb-saige-443	PPIE	Wald ratio	1	0.0290902	0.0581804	0.617075	1.02952	0.918564	1.15387	0.977676
Arterial embolism and thrombosis || id:ukb-saige-444	PPIE	Wald ratio	1	-0.0460595	0.116361	0.692228	0.954985	0.760236	1.19962	0.977676
Arterial embolism and thrombosis of lower extremity artery || id:ukb-saige-444.1	PPIE	Wald ratio	1	-0.065453	0.150299	0.663211	0.936643	0.697649	1.25751	0.977676
Other disorders of arteries and arterioles || id:ukb-saige-447	PPIE	Wald ratio	1	0.053332	0.0969673	0.582319	1.05478	0.872211	1.27556	0.977676
Stricture of artery || id:ukb-saige-447.1	PPIE	Wald ratio	1	0.0581804	0.121209	0.631227	1.05991	0.83578	1.34413	0.977676
Noninfectious disorders of lymphatic channels || id:ukb-saige-450	PPIE	Wald ratio	1	0.0460595	0.13333	0.729753	1.04714	0.806326	1.35987	0.977676
Phlebitis and thrombophlebitis of lower extremities || id:ukb-saige-451.2	PPIE	Wald ratio	1	0.0315144	0.0606046	0.603064	1.03202	0.916429	1.16218	0.977676
Other disorders of circulatory system || id:ukb-saige-459	PPIE	Wald ratio	1	0.0164844	0.0290902	0.570941	1.01662	0.960278	1.07627	0.977676
Circulatory disease NEC || id:ukb-saige-459.9	PPIE	Wald ratio	1	0.0135754	0.0290902	0.640738	1.01367	0.957489	1.07314	0.977676
Chronic pharyngitis and nasopharyngitis || id:ukb-saige-472	PPIE	Wald ratio	1	0.0436353	0.113937	0.701736	1.0446	0.835537	1.30598	0.977676
Diseases of the larynx and vocal cords || id:ukb-saige-473	PPIE	Wald ratio	1	0.0339386	0.0703013	0.629267	1.03452	0.901359	1.18736	0.977676
Chronic sinusitis || id:ukb-saige-475	PPIE	Wald ratio	1	-0.0412111	0.0703013	0.557736	0.959627	0.836104	1.1014	0.977676
Bacterial pneumonia || id:ukb-saige-480.1	PPIE	Wald ratio	1	0.0186662	0.0436353	0.668813	1.01884	0.935327	1.10981	0.977676
Chronic bronchitis || id:ukb-saige-496.2	PPIE	Wald ratio	1	0.0315144	0.065453	0.630174	1.03202	0.907762	1.17328	0.977676
Obstructive chronic bronchitis || id:ukb-saige-496.21	PPIE	Wald ratio	1	0.0339386	0.0703013	0.629267	1.03452	0.901359	1.18736	0.977676
Bronchiectasis || id:ukb-saige-496.3	PPIE	Wald ratio	1	-0.0290902	0.0824222	0.724133	0.971329	0.826432	1.14163	0.977676
Pleurisy; pleural effusion || id:ukb-saige-507	PPIE	Wald ratio	1	0.0169693	0.0436353	0.697358	1.01711	0.933741	1.10793	0.977676
Pulmonary collapse; interstitial and compensatory emphysema || id:ukb-saige-508	PPIE	Wald ratio	1	0.0290902	0.0799981	0.71613	1.02952	0.880112	1.20429	0.977676
Respiratory failure, insufficiency, arrest || id:ukb-saige-509	PPIE	Wald ratio	1	0.0290902	0.0703013	0.679026	1.02952	0.896999	1.18161	0.977676
Abnormal findings examination of lungs || id:ukb-saige-514	PPIE	Wald ratio	1	-0.0363628	0.0703013	0.604988	0.96429	0.840168	1.10675	0.977676
Diseases of esophagus || id:ukb-saige-530	PPIE	Wald ratio	1	0.00993915	0.0203631	0.625482	1.00999	0.970472	1.05111	0.977676
Ulcer of esophagus || id:ukb-saige-530.12	PPIE	Wald ratio	1	0.0220601	0.0509079	0.664773	1.02231	0.925224	1.12957	0.977676
Esophageal bleeding (varices/hemorrhage) || id:ukb-saige-530.2	PPIE	Wald ratio	1	-0.0290902	0.0872706	0.738883	0.971329	0.818616	1.15253	0.977676
Stricture and stenosis of esophagus || id:ukb-saige-530.3	PPIE	Wald ratio	1	0.0315144	0.0824222	0.7022	1.03202	0.878066	1.21296	0.977676
Hemorrhage from gastrointestinal ulcer || id:ukb-saige-531.1	PPIE	Wald ratio	1	0.0799981	0.143027	0.575942	1.08328	0.818457	1.4338	0.977676
Ulcerative colitis || id:ukb-saige-555.2	PPIE	Wald ratio	1	-0.0215752	0.0630288	0.732119	0.978656	0.864926	1.10734	0.977676
Ulcerative colitis (chronic) || id:ukb-saige-555.21	PPIE	Wald ratio	1	0.053332	0.152724	0.726934	1.05478	0.781917	1.42286	0.977676
Ulceration of intestine || id:ukb-saige-556.1	PPIE	Wald ratio	1	-0.0557562	0.135754	0.681282	0.94577	0.724818	1.23408	0.977676
Noninfectious gastroenteritis || id:ukb-saige-558	PPIE	Wald ratio	1	0.0169693	0.0290902	0.559669	1.01711	0.960744	1.07679	0.977676
Functional digestive disorders || id:ukb-saige-564	PPIE	Wald ratio	1	0.00872706	0.0242418	0.718847	1.00877	0.961956	1.05785	0.977676
Liver abscess and sequelae of chronic liver disease || id:ukb-saige-571.8	PPIE	Wald ratio	1	0.0630288	0.116361	0.588048	1.06506	0.847861	1.33789	0.977676
Ascites (non malignant) || id:ukb-saige-572	PPIE	Wald ratio	1	-0.0436353	0.0896948	0.626622	0.957303	0.802971	1.1413	0.977676
Glomerulonephritis || id:ukb-saige-580.1	PPIE	Wald ratio	1	-0.0412111	0.111512	0.711706	0.959627	0.771225	1.19405	0.977676
Chronic glomerulonephritis, NOS || id:ukb-saige-580.14	PPIE	Wald ratio	1	-0.0581804	0.123633	0.637935	0.94348	0.740447	1.20219	0.977676
Calculus of lower urinary tract || id:ukb-saige-594.2	PPIE	Wald ratio	1	-0.0460595	0.128482	0.719976	0.954985	0.742388	1.22846	0.977676
Abnormal findings on mammogram or breast exam || id:ukb-saige-611	PPIE	Wald ratio	1	-0.0436353	0.0896948	0.626622	0.957303	0.802971	1.1413	0.977676
Inflammatory disease of breast || id:ukb-saige-613.1	PPIE	Wald ratio	1	0.0751497	0.130906	0.565918	1.07805	0.83408	1.39337	0.977676
Inflammatory diseases of female pelvic organs || id:ukb-saige-614	PPIE	Wald ratio	1	-0.0189086	0.0460595	0.68142	0.981269	0.896564	1.07398	0.977676
[truncated: 247 more rows]
